# Supplementary material for: Construction of a two-dimensional artificial antioxidase for nanocatalytic rheumatoid arthritis treatment
Source: Nat Commun. 2022 Apr 13;13:1988. doi: 10.1038/s41467-022-29735-1 (PMC9008001; doi:10.1038/s41467-022-29735-1)
Supplement: Supplementary file 4 — Source Data [file 41467_2022_29735_MOESM4_ESM.xlsx]

## Sheet: Figure 2
Figure 2h					Figure 2i		Transmittance (%)					Figure 2j
	Binding Energy (eV)	Intensity (a.u.)				Wavenumber (cm-1)	PVP	MnTCPP+	ZMTP				Wavelength (nm)	Absorbance (a.u.)
	669.6	4119.68				649.893	149.208	299.412	451.977				200	4.04942
	669.55	4095.64				650.375	146.665	297.222	450.513				200.2	3.96035
	669.5	4185.16				650.857	144.181	294.979	449.03				200.4	3.89387
	669.45	4126.23				651.34	141.793	292.696	447.537				200.6	4.08045
	669.4	4143.54				651.822	139.52	290.368	446.05				200.8	4.17564
	669.35	4125.36				652.304	137.362	287.985	444.567				201	4.3194
	669.3	4087.18				652.786	135.309	285.545	443.103				201.2	4.34219
	669.25	4024.78				653.268	133.34	283.067	441.67				201.4	5.2143
	669.2	4132.88				653.75	131.436	280.586	440.277				201.6	4.4976
	669.15	4182.49				654.232	129.577	278.154	438.937				201.8	5.13485
	669.1	4143.68				654.715	127.747	275.828	437.65				202	4.22935
	669.05	4033.23				655.197	125.934	273.66	436.407				202.2	4.17435
	669	4158.56				655.679	124.13	271.685	435.203				202.4	4.02485
	668.95	4210.23				656.161	122.325	269.926	434.033				202.6	3.83113
	668.9	4184.89				656.643	120.514	268.39	432.89				202.8	3.71949
	668.85	4188.9				657.125	118.698	267.084	431.793				203	3.80563
	668.8	4095.08				657.607	116.891	266.015	430.757				203.2	4.00952
	668.75	4185.17				658.089	115.119	265.199	429.803				203.4	4.15186
	668.7	4229.87				658.571	113.413	264.64	428.947				203.6	4.75266
	668.65	4129.4				659.053	111.802	264.318	428.183				203.8	5.54281
	668.6	4141.48				659.536	110.288	264.172	427.497				204	5.17676
	668.55	4133.21				660.018	108.843	264.098	426.843				204.2	4.39527
	668.5	3963.75				660.5	107.41	263.966	426.177				204.4	4.36851
	668.45	4134.78				660.982	105.932	263.657	425.453				204.6	4.23747
	668.4	4186.68				661.464	104.375	263.095	424.643				204.8	4.38
	668.35	4175.86				661.946	102.758	262.271	423.757				205	4.47286
	668.3	4131.02				662.428	101.146	261.24	422.817				205.2	4.90107
	668.25	4031.63				662.91	99.6224	260.092	421.867				205.4	4.81655
	668.2	4144.25				663.393	98.2392	258.899	420.947				205.6	4.87334
	668.15	4257.09				663.875	96.9798	257.68	420.067				205.8	4.31199
	668.1	4135.38				664.357	95.7591	256.391	419.213				206	4.48838
	668.05	4146.17				664.839	94.4735	254.968	418.357				206.2	4.50411
	668	4122.8				665.321	93.0865	253.398	417.483				206.4	4.42136
	667.95	4121.18				665.803	91.7104	251.801	416.617				206.6	4.70706
	667.9	4115.46				666.285	90.6292	250.442	415.847				206.8	4.78722
	667.85	4088.2				666.767	90.1655	249.62	415.28				207	4.32626
	667.8	4065.94				667.25	90.3116	249.315	414.91				207.2	4.32492
	667.75	4102.73				667.732	90.3768	248.879	414.477				207.4	4.32029
	667.7	4117.29				668.214	89.4933	247.532	413.62				207.6	4.20658
	667.65	4163.43				668.696	87.852	245.526	412.437				207.8	4.22223
	667.6	4238.77				669.178	86.4854	243.876	411.393				208	4.27863
	667.55	4232.54				669.66	85.902	243.037	410.733				208.2	4.19007
	667.5	4239.32				670.142	85.881	242.742	410.36				208.4	4.13431
	667.45	4247.97				670.624	86.0173	242.564	410.09				208.6	4.17862
	667.4	4190.22				671.106	86.042	242.221	409.8				208.8	4.09309
	667.35	4136.5				671.589	85.8716	241.625	409.44				209	4.09553
	667.3	4122.53				672.071	85.5525	240.827	409.02				209.2	4.08241
	667.25	4187.92				672.553	85.1787	239.936	408.577				209.4	4.11125
	667.2	4174.89				673.035	84.8255	239.055	408.147				209.6	4.07271
	667.15	4219.73				673.517	84.5177	238.246	407.743				209.8	4.24054
	667.1	4256.32				673.999	84.2358	237.522	407.373				210	4.43599
	667.05	4178.76				674.481	83.9437	236.878	407.027				210.2	4.42471
	667	4077.47				674.963	83.6172	236.313	406.697				210.4	4.40171
	666.95	4013.75				675.446	83.2552	235.851	406.38				210.6	4.38096
	666.9	4059.78				675.928	82.873	235.537	406.093				210.8	4.32388
	666.85	3987.35				676.41	82.4855	235.418	405.84				211	4.24616
	666.8	4119.69				676.892	82.0952	235.528	405.637				211.2	4.19494
	666.75	4222.83				677.374	81.69	235.874	405.48				211.4	4.12861
	666.7	4323.28				677.856	81.2552	236.434	405.37				211.6	4.1131
	666.65	4248.58				678.338	80.7875	237.169	405.3				211.8	4.06457
	666.6	4131.89				678.82	80.3032	238.033	405.257				212	4.00157
	666.55	4225.43				679.302	79.8346	238.973	405.237				212.2	4.06381
	666.5	4081.46				679.784	79.4147	239.932	405.227				212.4	4.15189
	666.45	4134.13				680.267	79.0608	240.846	405.21				212.6	4.1982
	666.4	4145.72				680.749	78.764	241.651	405.17				212.8	4.14727
	666.35	4064.79				681.231	78.4928	242.291	405.087				213	4.14507
	666.3	4187.56				681.713	78.2071	242.73	404.953				213.2	4.11935
	666.25	4227.9				682.195	77.8763	242.964	404.76				213.4	4.17379
	666.2	4186.85				682.677	77.4919	243.015	404.527				213.6	4.07278
	666.15	4146.31				683.159	77.066	242.927	404.26				213.8	4.13998
	666.1	4176.3				683.641	76.6222	242.746	403.983				214	4.19452
	666.05	4267.8				684.124	76.1806	242.508	403.71				214.2	4.18828
	666	4267.09				684.606	75.7478	242.229	403.44				214.4	4.11126
	665.95	4190.18				685.088	75.3159	241.909	403.17				214.6	4.15311
	665.9	4220.58				685.57	74.8713	241.541	402.887				214.8	4.15729
	665.85	4119.65				686.052	74.405	241.121	402.583				215	4.31028
	665.8	4110.71				686.534	73.92	240.654	402.253				215.2	4.197
	665.75	4086.09				687.016	73.4306	240.155	401.9				215.4	4.45957
	665.7	4088.86				687.498	72.9539	239.642	401.523				215.6	4.55004
	665.65	4160.74				687.981	72.501	239.126	401.133				215.8	4.70538
	665.6	4231.17				688.463	72.0711	238.612	400.733				216	4.31235
	665.55	4180.63				688.945	71.655	238.099	400.327				216.2	4.72175
	665.5	4251.55				689.427	71.2432	237.586	399.915				216.4	4.27916
	665.45	4216.47				689.909	70.8346	237.078	399.503				216.6	4.2401
	665.4	4254.21				690.391	70.4396	236.588	399.103				216.8	4.17238
	665.35	4231.17				690.873	70.0755	236.13	398.717				217	4.2352
	665.3	4130.53				691.355	69.7575	235.713	398.357				217.2	4.18366
	665.25	4158.56				691.837	69.4888	235.338	398.027				217.4	4.39545
	665.2	4244.61				692.32	69.2576	234.994	397.723				217.6	4.81616
	665.15	4157.01				692.802	69.0414	234.664	397.443				217.8	6
	665.1	4183.99				693.284	68.8173	234.332	397.183				218	6
	665.05	4213.92				693.766	68.5717	233.995	396.937				218.2	4.96689
	665	4228.25				694.248	68.305	233.658	396.703				218.4	4.56283
	664.95	4219.82				694.73	68.0275	233.332	396.473				218.6	4.32418
	664.9	4053.9				695.212	67.7507	233.022	396.247				218.8	4.10971
	664.85	4272.06				695.694	67.4777	232.718	396.007				219	4.13163
	664.8	4213				696.177	67.2002	232.395	395.737				219.2	4.23831
	664.75	4155.76				696.659	66.9033	232.019	395.423				219.4	4.2541
	664.7	4145.44				697.141	66.5746	231.559	395.053				219.6	4.17035
	664.65	4238.91				697.623	66.214	230.993	394.637				219.8	4.14352
	664.6	4236.02				698.105	65.8363	230.317	394.177				220	4.1169
	664.55	4198.87				698.587	65.4664	229.541	393.7				220.2	4.18611
	664.5	4131.33				699.069	65.1292	228.677	393.22				220.4	4.07528
	664.45	4195.87				699.551	64.8387	227.733	392.753				220.6	4.08313
	664.4	4284.09				700.033	64.5932	226.704	392.297				220.8	4.1105
	664.35	4295.85				700.516	64.3783	225.578	391.847				221	4.12157
	664.3	4086.55				700.998	64.1763	224.338	391.383				221.2	4.08113
	664.25	4227.6				701.48	63.975	222.967	390.887				221.4	4.16537
	664.2	4160.54				701.962	63.7732	221.458	390.337				221.6	4.2162
	664.15	4086.93				702.444	63.5781	219.805	389.72				221.8	4.21113
	664.1	4163.57				702.926	63.3986	218.006	389.023				222	4.11291
	664.05	4183.25				703.408	63.2373	216.052	388.23				222.2	4.0605
	664	4224.5				703.89	63.0873	213.939	387.333				222.4	4.05688
	663.95	4136.29				704.372	62.9362	211.672	386.333				222.6	4.03137
	663.9	4168.42				704.855	62.7727	209.276	385.24				222.8	4.08518
	663.85	4236.15				705.337	62.5952	206.806	384.077				223	4.25583
	663.8	4207.06				705.819	62.4138	204.351	382.877				223.2	4.29833
	663.75	4121.2				706.301	62.2457	202.017	381.693				223.4	4.21333
	663.7	4230.01				706.783	62.1065	199.919	380.573				223.6	4.2247
	663.65	4184.39				707.265	62.0022	198.155	379.557				223.8	4.20585
	663.6	4247.31				707.747	61.925	196.79	378.677				224	4.13092
	663.55	4327.24				708.229	61.8576	195.847	377.947				224.2	4.06045
	663.5	4147.25				708.712	61.7816	195.307	377.36				224.4	4.11798
	663.45	4101.59				709.194	61.6859	195.11	376.897				224.6	4.09552
	663.4	4086.63				709.676	61.5707	195.155	376.523				224.8	4.12749
	663.35	4002.19				710.158	61.4458	195.309	376.193				225	4.08088
	663.3	4146.14				710.64	61.322	195.411	375.84				225.2	4.17764
	663.25	4181.41				711.122	61.2043	195.286	375.4				225.4	4.02809
	663.2	4020.97				711.604	61.0882	194.782	374.817				225.6	3.91439
	663.15	4098.58				712.086	60.9619	193.8	374.047				225.8	3.84142
	663.1	4117.88				712.568	60.8138	192.34	373.09				226	3.7823
	663.05	4089.32				713.051	60.6396	190.523	372.007				226.2	3.71242
	663	4097.79				713.533	60.4462	188.584	370.897				226.4	3.68355
	662.95	4205.35				714.015	60.2495	186.844	369.903				226.6	3.74721
	662.9	4276.4				714.497	60.069	185.642	369.177				226.8	3.74942
	662.85	4235.19				714.979	59.92	185.265	368.833				227	3.72543
	662.8	4205.03				715.461	59.8108	185.882	368.937				227.2	3.69666
	662.75	4232.8				715.943	59.7425	187.51	369.477				227.4	3.63035
	662.7	4063.35				716.425	59.7122	190.02	370.367				227.6	3.52145
	662.65	4158.52				716.908	59.7157	193.175	371.5				227.8	3.44849
	662.6	4274.34				717.39	59.7467	196.686	372.743				228	3.39303
	662.55	4219.61				717.872	59.792	200.261	373.987				228.2	3.324
	662.5	4198.99				718.354	59.8277	203.652	375.153				228.4	3.26244
	662.45	4199.62				718.836	59.8198	206.675	376.187				228.6	3.22112
	662.4	4173.57				719.318	59.7327	209.228	377.08				228.8	3.14802
	662.35	4159.3				719.8	59.5436	211.282	377.833				229	3.10476
	662.3	4149.27				720.282	59.2542	212.872	378.483				229.2	3.05873
	662.25	4128.5				720.764	58.8934	214.072	379.06				229.4	3.02525
	662.2	4169.2				721.247	58.5104	214.974	379.603				229.6	2.96659
	662.15	4042.78				721.729	58.159	215.66	380.15				229.8	2.9262
	662.1	4130.17				722.211	57.8816	216.196	380.717				230	2.87277
	662.05	4210.44				722.693	57.6969	216.618	381.303				230.2	2.82204
	662	4122.96				723.175	57.5952	216.935	381.893				230.4	2.77448
	661.95	4203.54				723.657	57.5448	217.133	382.457				230.6	2.75143
	661.9	4178.52				724.139	57.5042	217.183	382.947				230.8	2.72087
	661.85	4191.91				724.621	57.4383	217.054	383.32				231	2.69197
	661.8	4158.07				725.104	57.3291	216.732	383.557				231.2	2.66101
	661.75	4048.44				725.586	57.1776	216.221	383.643				231.4	2.62909
	661.7	4088.31				726.068	56.9979	215.555	383.6				231.6	2.58062
	661.65	4075.88				726.55	56.807	214.787	383.46				231.8	2.5421
	661.6	4072.51				727.032	56.6163	213.987	383.263				232	2.50172
	661.55	4263.92				727.514	56.4292	213.23	383.053				232.2	2.46757
	661.5	4273.41				727.996	56.2445	212.591	382.867				232.4	2.43632
	661.45	4175.09				728.478	56.0622	212.13	382.72				232.6	2.40982
	661.4	4112.76				728.96	55.8869	211.888	382.633				232.8	2.38043
	661.35	4008.31				729.443	55.7269	211.88	382.607				233	2.35566
	661.3	4188.99				729.925	55.5897	212.087	382.64				233.2	2.33061
	661.25	4221.26				730.407	55.4755	212.459	382.723				233.4	2.30789
	661.2	4204.66				730.889	55.3761	212.922	382.843				233.6	2.28374
	661.15	4206.66				731.371	55.2761	213.39	382.99				233.8	2.26018
	661.1	4230.43				731.853	55.161	213.786	383.14				234	2.23623
	661.05	4149.09				732.335	55.0237	214.049	383.277				234.2	2.21206
	661	4098.57				732.817	54.8678	214.147	383.38				234.4	2.18924
	660.95	4098.95				733.299	54.7057	214.072	383.44				234.6	2.16718
	660.9	4296.6				733.782	54.5526	213.835	383.45				234.8	2.14737
	660.85	4207.38				734.264	54.4187	213.446	383.4				235	2.12808
	660.8	4033.15				734.746	54.3056	212.914	383.293				235.2	2.112
	660.75	4160.12				735.228	54.2069	212.235	383.123				235.4	2.09203
	660.7	4231.63				735.71	54.1139	211.4	382.89				235.6	2.07419
	660.65	4121.08				736.192	54.0211	210.409	382.587				235.8	2.05748
	660.6	4223.54				736.674	53.9297	209.279	382.223				236	2.04068
	660.55	4207.61				737.156	53.8457	208.057	381.817				236.2	2.02174
	660.5	4188.77				737.639	53.7748	206.821	381.39				236.4	2.00567
	660.45	4211.18				738.121	53.7177	205.673	380.983				236.6	1.99137
	660.4	4166.06				738.603	53.6673	204.721	380.637				236.8	1.97735
	660.35	4111.38				739.085	53.6117	204.065	380.39				237	1.96623
	660.3	4166.13				739.567	53.54	203.772	380.273				237.2	1.95215
	660.25	4091.78				740.049	53.4483	203.869	380.3				237.4	1.93681
	660.2	4137.63				740.531	53.3423	204.333	380.46				237.6	1.92051
	660.15	4161.2				741.013	53.235	205.098	380.73				237.8	1.90401
	660.1	4056.78				741.495	53.1397	206.067	381.083				238	1.88837
	660.05	4161.9				741.978	53.0645	207.127	381.47				238.2	1.87147
	660	4162.18				742.46	53.0086	208.172	381.86				238.4	1.85662
	659.95	4240.31				742.942	52.9639	209.118	382.223				238.6	1.84236
	659.9	4131.14				743.424	52.9205	209.912	382.533				238.8	1.82619
	659.85	4067.08				743.906	52.8722	210.539	382.783				239	1.80996
	659.8	4100.59				744.388	52.8199	211.007	382.973				239.2	1.79718
	659.75	4119.33				744.87	52.7693	211.343	383.107				239.4	1.78289
	659.7	4101.29				745.352	52.7272	211.579	383.19				239.6	1.76781
	659.65	4205.3				745.835	52.6962	211.74	383.24				239.8	1.75404
	659.6	4177				746.317	52.6732	211.844	383.26				240	1.74078
	659.55	4230.05				746.799	52.6516	211.901	383.263				240.2	1.73094
	659.5	4202.93				747.281	52.6256	211.917	383.26				240.4	1.71525
	659.45	4302.15				747.763	52.5954	211.9	383.253				240.6	1.70087
	659.4	4222.26				748.245	52.5677	211.859	383.253				240.8	1.68712
	659.35	4255.91				748.727	52.5523	211.804	383.26				241	1.6706
	659.3	4104.64				749.209	52.5564	211.74	383.277				241.2	1.65344
	659.25	4082.13				749.692	52.579	211.668	383.3				241.4	1.63985
	659.2	4166.19				750.174	52.6101	211.582	383.327				241.6	1.62569
	659.15	4241.15				750.656	52.634	211.47	383.347				241.8	1.61178
	659.1	4129.93				751.138	52.6364	211.324	383.367				242	1.59845
	659.05	4137.75				751.62	52.6105	211.139	383.377				242.2	1.58468
	659	4134.76				752.102	52.5599	210.916	383.377				242.4	1.57137
	658.95	4233.43				752.584	52.4955	210.661	383.363				242.6	1.55957
	658.9	4322.42				753.066	52.4299	210.379	383.33				242.8	1.54694
	658.85	4348.11				753.548	52.3705	210.073	383.27				243	1.53518
	658.8	4192.59				754.03	52.317	209.74	383.177				243.2	1.52483
	658.75	4209.9				754.513	52.2632	209.375	383.043				243.4	1.51238
	658.7	4188.56				754.995	52.2018	208.97	382.867				243.6	1.49741
	658.65	4159.43				755.477	52.1301	208.522	382.653				243.8	1.48448
	658.6	4141.5				755.959	52.0522	208.028	382.41				244	1.47101
	658.55	4260.94				756.441	51.977	207.488	382.147				244.2	1.45515
	658.5	4286.2				756.923	51.9129	206.9	381.867				244.4	1.44238
	658.45	4273.34				757.405	51.8638	206.261	381.583				244.6	1.43025
	658.4	4179.16				757.888	51.8271	205.564	381.29				244.8	1.41671
	658.35	4097.79				758.37	51.7966	204.804	380.983				245	1.40275
	658.3	4171.06				758.852	51.7672	203.98	380.663				245.2	1.38903
	658.25	4144.5				759.334	51.7397	203.095	380.32				245.4	1.37555
	658.2	4182.84				759.816	51.7209	202.154	379.95				245.6	1.36205
	658.15	4144.53				760.298	51.7977	201.237	379.583				245.8	1.34797
	658.1	4293.88				760.78	51.8908	200.263	379.18				246	1.33593
	658.05	4188.26				761.262	51.9925	199.224	378.73				246.2	1.32584
	658	4280.83				761.744	52.0914	198.103	378.223				246.4	1.31615
	657.95	4124.83				762.227	52.1759	196.89	377.653				246.6	1.30416
	657.9	4161.79				762.709	52.2388	195.581	377.02				246.8	1.29281
	657.85	4271.84				763.191	52.2792	194.182	376.323				247	1.2803
	657.8	4255.28				763.673	52.3031	192.717	375.577				247.2	1.26691
	657.75	4384.79				764.155	52.3199	191.22	374.797				247.4	1.25237
	657.7	4367.22				764.637	52.3386	189.735	374				247.6	1.24095
	657.65	4250.01				765.119	52.3641	188.306	373.21				247.8	1.22939
	657.6	4370.35				765.601	52.3962	186.975	372.447				248	1.21962
	657.55	4269.65				766.083	52.4307	185.769	371.72				248.2	1.20917
	657.5	4231.61				766.566	52.463	184.704	371.03				248.4	1.19914
	657.45	4310.04				767.048	52.4908	183.776	370.37				248.6	1.18894
	657.4	4182.18				767.53	52.515	182.974	369.73				248.8	1.17852
	657.35	4184.29				768.012	52.539	182.278	369.09				249	1.16741
	657.3	4232.35				768.494	52.5661	181.669	368.44				249.2	1.15666
	657.25	4242.38				768.976	52.5972	181.137	367.77				249.4	1.14879
	657.2	4204.32				769.458	52.6301	180.684	367.083				249.6	1.13895
	657.15	4326.85				769.94	52.6608	180.326	366.39				249.8	1.1299
	657.1	4370.29				770.423	52.6857	180.093	365.703				250	1.12121
	657.05	4262.71				770.905	52.7039	180.016	365.047				250.2	1.11256
	657	4135.23				771.387	52.7175	180.12	364.437				250.4	1.10202
	656.95	4216.44				771.869	52.7311	180.413	363.877				250.6	1.09252
	656.9	4245.13				772.351	52.7485	180.875	363.373				250.8	1.08362
	656.85	4295.84				772.833	52.7715	181.463	362.92				251	1.07357
	656.8	4349.93				773.315	52.7986	182.114	362.5				251.2	1.06376
	656.75	4342.62				773.797	52.8265	182.756	362.097				251.4	1.05433
	656.7	4303.71				774.279	52.8522	183.323	361.703				251.6	1.04606
	656.65	4319.25				774.762	52.875	183.763	361.317				251.8	1.03728
	656.6	4279.42				775.244	52.8971	184.046	360.937				252	1.02995
	656.55	4258.96				775.726	52.9224	184.157	360.573				252.2	1.02295
	656.5	4285.84				776.208	52.9549	184.095	360.233				252.4	1.0156
	656.45	4328.72				776.69	52.9966	183.865	359.93				252.6	1.00798
	656.4	4238.94				777.172	53.047	183.467	359.657				252.8	1.00081
	656.35	4382.49				777.654	53.1043	182.898	359.41				253	0.99308
	656.3	4330.53				778.136	53.1666	182.148	359.177				253.2	0.98588
	656.25	4296.17				778.619	53.2332	181.209	358.94				253.4	0.97813
	656.2	4241.64				779.101	53.3048	180.071	358.687				253.6	0.97125
	656.15	4336.07				779.583	53.3819	178.737	358.39				253.8	0.96486
	656.1	4287.79				780.065	53.4628	177.217	358.043				254	0.95848
	656.05	4311.71				780.547	53.5426	175.536	357.633				254.2	0.95165
	656	4275.59				781.029	53.614	173.728	357.153				254.4	0.94464
	655.95	4308.29				781.511	53.6694	171.839	356.61				254.6	0.93791
	655.9	4282.04				781.993	53.7035	169.92	356.02				254.8	0.93034
	655.85	4369.01				782.476	53.7156	168.027	355.407				255	0.92304
	655.8	4278.56				782.957	53.7102	166.217	354.797				255.2	0.91653
	655.75	4394.2				783.44	53.6949	164.54	354.223				255.4	0.91174
	655.7	4451.95				783.922	53.678	163.039	353.717				255.6	0.90675
	655.65	4252.33				784.404	53.666	161.736	353.293				255.8	0.90098
	655.6	4236.55				784.886	53.6616	160.636	352.963				256	0.89554
	655.55	4264.65				785.368	53.6653	159.721	352.72				256.2	0.88995
	655.5	4281.66				785.85	53.676	158.96	352.543				256.4	0.88374
	655.45	4263.93				786.332	53.693	158.315	352.42				256.6	0.87716
	655.4	4318.17				786.814	53.717	157.752	352.333				256.8	0.87183
	655.35	4308.52				787.297	53.7492	157.253	352.277				257	0.86651
	655.3	4303.62				787.779	53.7904	156.823	352.257				257.2	0.86167
	655.25	4255.4				788.261	53.84	156.489	352.293				257.4	0.85611
	655.2	4346.81				788.743	53.8958	156.3	352.413				257.6	0.851
	655.15	4395.5				789.225	53.9551	156.317	352.653				257.8	0.84731
	655.1	4371.54				789.707	54.0156	156.599	353.043				258	0.84261
	655.05	4329.36				790.189	54.0761	157.189	353.603				258.2	0.83801
	655	4332.49				790.671	54.1363	158.102	354.337				258.4	0.83428
	654.95	4360.45				791.154	54.1956	159.312	355.22				258.6	0.83033
	654.9	4281.16				791.636	54.2518	160.758	356.21				258.8	0.82509
	654.85	4398.81				792.118	54.3019	162.347	357.243				259	0.82097
	654.8	4349.73				792.6	54.3425	163.968	358.257				259.2	0.81639
	654.75	4227.85				793.082	54.3724	165.51	359.183				259.4	0.81167
	654.7	4266.13				793.564	54.3947	166.877	359.96				259.6	0.80833
	654.65	4260.73				794.046	54.4161	167.995	360.557				259.8	0.80457
	654.6	4344.49				794.528	54.446	168.812	360.94				260	0.80048
	654.55	4254.88				795.01	54.4926	169.301	361.103				260.2	0.79675
	654.5	4224.95				795.493	54.5602	169.457	361.05				260.4	0.79396
	654.45	4290.81				795.975	54.6473	169.293	360.797				260.6	0.7899
	654.4	4441.33				796.457	54.7478	168.842	360.36				260.8	0.78654
	654.35	4414.25				796.939	54.8538	168.143	359.763				261	0.78363
	654.3	4295.69				797.421	54.9588	167.236	359.013				261.2	0.78087
	654.25	4218.7				797.903	55.0596	166.144	358.117				261.4	0.77731
	654.2	4158.34				798.385	55.1564	164.874	357.06				261.6	0.77469
	654.15	4386.95				798.867	55.2503	163.412	355.833				261.8	0.77191
	654.1	4237.71				799.35	55.341	161.743	354.427				262	0.76946
	654.05	4214.86				799.832	55.4256	159.881	352.86				262.2	0.76699
	654	4358.04				800.314	55.4991	157.898	351.2				262.4	0.76447
	653.95	4290.74				800.796	55.558	155.948	349.577				262.6	0.76143
	653.9	4360.12				801.278	55.6028	154.268	348.17				262.8	0.75809
	653.85	4207.06				801.76	55.6394	153.145	347.2				263	0.75548
	653.8	4277.3				802.242	55.6788	152.872	346.863				263.2	0.75218
	653.75	4260.29				802.724	55.7322	153.671	347.3				263.4	0.75004
	653.7	4232.55				803.206	55.8075	155.64	348.53				263.6	0.74786
	653.65	4211.09				803.689	55.905	158.715	350.457				263.8	0.7463
	653.6	4196.58				804.171	56.0179	162.685	352.887				264	0.74446
	653.55	4141.87				804.653	56.1339	167.229	355.57				264.2	0.74311
	653.5	4175.88				805.135	56.2399	171.99	358.26				264.4	0.74109
	653.45	4103.55				805.617	56.3263	176.645	360.777				264.6	0.73878
	653.4	4167.31				806.099	56.3891	180.95	363				264.8	0.73685
	653.35	4299.43				806.581	56.4299	184.761	364.897				265	0.7349
	653.3	4213.99				807.063	56.4544	188.035	366.48				265.2	0.73297
	653.25	4075.18				807.545	56.4691	190.797	367.803				265.4	0.73113
	653.2	4190.24				808.028	56.4805	193.116	368.927				265.6	0.7298
	653.15	4218.01				808.51	56.4939	195.077	369.907				265.8	0.72837
	653.1	4168.65				808.992	56.5142	196.76	370.787				266	0.72682
	653.05	4183.63				809.474	56.5461	198.235	371.6				266.2	0.72467
	653	4137.33				809.956	56.5935	199.559	372.363				266.4	0.72336
	652.95	4176.24				810.438	56.6587	200.776	373.09				266.6	0.72179
	652.9	4101.76				810.92	56.7408	201.919	373.793				266.8	0.72004
	652.85	4151.13				811.403	56.8348	203.009	374.477				267	0.71861
	652.8	4163.65				811.885	56.932	204.052	375.137				267.2	0.71806
	652.75	4207.04				812.367	57.0229	205.045	375.767				267.4	0.71714
	652.7	4140.62				812.849	57.099	205.975	376.353				267.6	0.71643
	652.65	4198.8				813.331	57.1554	206.828	376.883				267.8	0.71601
	652.6	4154.76				813.813	57.1909	207.589	377.347				268	0.71515
	652.55	4145.39				814.295	57.208	208.248	377.733				268.2	0.71426
	652.5	4204.11				814.777	57.2104	208.802	378.047				268.4	0.71323
	652.45	4087.13				815.259	57.202	209.251	378.287				268.6	0.71236
	652.4	4036.41				815.741	57.1859	209.598	378.467				268.8	0.71137
	652.35	4063.99				816.224	57.1647	209.845	378.587				269	0.71044
	652.3	4023.43				816.706	57.1415	209.997	378.66				269.2	0.70936
	652.25	3985.04				817.188	57.1199	210.056	378.69				269.4	0.70853
	652.2	4044.96				817.67	57.1044	210.027	378.687				269.6	0.70782
	652.15	4016.76				818.152	57.0982	209.914	378.65				269.8	0.70684
	652.1	3899.97				818.634	57.1028	209.72	378.59				270	0.70612
	652.05	4029.68				819.116	57.1162	209.447	378.497				270.2	0.70599
	652	4082.75				819.598	57.1341	209.09	378.37				270.4	0.70487
	651.95	4038.77				820.081	57.1505	208.641	378.2				270.6	0.70417
	651.9	3998.27				820.563	57.1605	208.086	377.973				270.8	0.70404
	651.85	4101.46				821.045	57.1607	207.413	377.68				271	0.70377
	651.8	3966.9				821.527	57.1501	206.612	377.31				271.2	0.70339
	651.75	3912.74				822.009	57.1288	205.681	376.867				271.4	0.70395
	651.7	3933.95				822.491	57.0969	204.626	376.357				271.6	0.70379
	651.65	4097.55				822.973	57.0534	203.468	375.793				271.8	0.7035
	651.6	4055.81				823.455	56.9966	202.232	375.197				272	0.70383
	651.55	3865.69				823.938	56.9254	200.955	374.587				272.2	0.70367
	651.5	3903.67				824.42	56.8407	199.681	373.983				272.4	0.70356
	651.45	3929.53				824.902	56.7457	198.457	373.403				272.6	0.70372
	651.4	4004.8				825.384	56.6462	197.337	372.863				272.8	0.70386
	651.35	3852.61				825.866	56.5479	196.374	372.38				273	0.7039
	651.3	3906.54				826.348	56.4542	195.618	371.97				273.2	0.70373
	651.25	4042.46				826.83	56.3647	195.113	371.64				273.4	0.70331
	651.2	4015.43				827.312	56.2746	194.885	371.403				273.6	0.70322
	651.15	4006.77				827.794	56.1761	194.947	371.26				273.8	0.70375
	651.1	3989.85				828.277	56.0618	195.295	371.21				274	0.7032
	651.05	3914.58				828.759	55.9265	195.906	371.257				274.2	0.70389
	651	4011.6				829.241	55.77	196.745	371.387				274.4	0.70436
	650.95	4039.47				829.723	55.5968	197.765	371.597				274.6	0.70433
	650.9	4002.19				830.205	55.4149	198.907	371.873				274.8	0.70445
	650.85	3890.62				830.687	55.2332	200.106	372.21				275	0.7049
	650.8	3905.93				831.169	55.0595	201.292	372.58				275.2	0.70481
	650.75	4008.35				831.651	54.8987	202.4	372.967				275.4	0.70534
	650.7	3956.06				832.134	54.752	203.372	373.34				275.6	0.70662
	650.65	3929.63				832.616	54.6174	204.166	373.68				275.8	0.70661
	650.6	3955.32				833.098	54.4907	204.76	373.963				276	0.70741
	650.55	3999.28				833.58	54.3664	205.154	374.18				276.2	0.70816
	650.5	3954.24				834.062	54.2393	205.37	374.327				276.4	0.70843
	650.45	3871.17				834.544	54.1057	205.451	374.413				276.6	0.70853
	650.4	3929.57				835.026	53.9642	205.45	374.453				276.8	0.7093
	650.35	3893.8				835.508	53.8167	205.429	374.47				277	0.70962
	650.3	3960.46				835.99	53.6678	205.444	374.487				277.2	0.71006
	650.25	3864.32				836.472	53.5237	205.541	374.523				277.4	0.71087
	650.2	3836.27				836.955	53.3907	205.753	374.59				277.6	0.71161
	650.15	3901.91				837.437	53.2728	206.089	374.703				277.8	0.71188
	650.1	3926.73				837.919	53.1706	206.543	374.86				278	0.7119
	650.05	3929.37				838.401	53.0804	207.091	375.06				278.2	0.71259
	650	3928.21				838.883	52.996	207.702	375.293				278.4	0.71305
	649.95	4002.49				839.365	52.9103	208.339	375.547				278.6	0.71332
	649.9	3914.63				839.847	52.8177	208.97	375.807				278.8	0.71446
	649.85	3745.2				840.33	52.7159	209.57	376.063				279	0.71584
	649.8	3916.25				840.812	52.6064	210.123	376.307				279.2	0.71669
	649.75	3999.8				841.294	52.4941	210.623	376.533				279.4	0.71761
	649.7	4000.91				841.776	52.3854	211.065	376.737				279.6	0.71806
	649.65	3825.02				842.258	52.2871	211.445	376.92				279.8	0.71907
	649.6	3971.76				842.74	52.205	211.757	377.087				280	0.71968
	649.55	3814.21				843.222	52.143	211.992	377.24				280.2	0.72031
	649.5	3956.48				843.704	52.1033	212.14	377.373				280.4	0.72101
	649.45	3859.62				844.186	52.086	212.192	377.487				280.6	0.72277
	649.4	3914.48				844.668	52.0898	212.151	377.577				280.8	0.72366
	649.35	3940.82				845.151	52.112	212.028	377.647				281	0.72507
	649.3	4108.88				845.633	52.1496	211.849	377.697				281.2	0.72633
	649.25	3971.51				846.115	52.1997	211.648	377.737				281.4	0.72755
	649.2	3963.23				846.597	52.2616	211.464	377.78				281.6	0.72887
	649.15	3995.06				847.079	52.3365	211.329	377.837				281.8	0.7301
	649.1	3951.36				847.561	52.4277	211.264	377.917				282	0.73142
	649.05	3951.78				848.043	52.5391	211.276	378.023				282.2	0.73212
	649	3932.69				848.525	52.6733	211.355	378.15				282.4	0.73338
	648.95	3980.35				849.008	52.8297	211.479	378.297				282.6	0.734
	648.9	3952.76				849.49	53.0045	211.622	378.443				282.8	0.73489
	648.85	4040.93				849.972	53.1914	211.761	378.59				283	0.73567
	648.8	4119.14				850.454	53.3843	211.883	378.727				283.2	0.73742
	648.75	4087.81				850.936	53.5795	211.985	378.853				283.4	0.73831
	648.7	4025				851.418	53.7769	212.077	378.973				283.6	0.73947
	648.65	3961.92				851.9	53.9802	212.177	379.09				283.8	0.7403
	648.6	4061.12				852.382	54.1936	212.301	379.217				284	0.74058
	648.55	4022.87				852.865	54.4202	212.464	379.353				284.2	0.74136
	648.5	4052.45				853.347	54.6594	212.667	379.503				284.4	0.74158
	648.45	4126.4				853.829	54.9076	212.901	379.667				284.6	0.73996
	648.4	4032.15				854.311	55.1604	213.15	379.84				284.8	0.74111
	648.35	3958.9				854.793	55.4152	213.388	380.017				285	0.7424
	648.3	4156.24				855.275	55.6734	213.592	380.193				285.2	0.74308
	648.25	4154.1				855.757	55.9404	213.74	380.367				285.4	0.74439
	648.2	4084.82				856.239	56.2228	213.817	380.523				285.6	0.7472
	648.15	3911.28				856.721	56.5256	213.808	380.66				285.8	0.74777
	648.1	4059.32				857.204	56.8487	213.691	380.757				286	0.7486
	648.05	3969.48				857.686	57.1861	213.434	380.797				286.2	0.74906
	648	3972.52				858.168	57.5277	212.989	380.75				286.4	0.74975
	647.95	4101.75				858.65	57.8627	212.287	380.59				286.6	0.75081
	647.9	3996.99				859.132	58.1833	211.256	380.28				286.8	0.75129
	647.85	3980.21				859.614	58.4867	209.832	379.8				287	0.75216
	647.8	4005.94				860.096	58.7746	207.983	379.137				287.2	0.75287
	647.75	3988.88				860.578	59.051	205.733	378.297				287.4	0.75365
	647.7	4127.36				861.061	59.3194	203.17	377.32				287.6	0.75401
	647.65	4063.02				861.543	59.5799	200.45	376.267				287.8	0.75454
	647.6	3997.49				862.025	59.83	197.776	375.227				288	0.75469
	647.55	4013.44				862.507	60.0655	195.366	374.287				288.2	0.75503
	647.5	4164.54				862.989	60.2832	193.419	373.537				288.4	0.75553
	647.45	4193.31				863.471	60.4831	192.074	373.027				288.6	0.75541
	647.4	4130.48				863.953	60.6686	191.392	372.783				288.8	0.75528
	647.35	4159.18				864.435	60.845	191.344	372.773				289	0.75539
	647.3	4122.86				864.917	61.018	191.82	372.94				289.2	0.75545
	647.25	4050.49				865.399	61.1915	192.654	373.193				289.4	0.75558
	647.2	4235.29				865.882	61.3662	193.657	373.44				289.6	0.75644
	647.15	4170.73				866.364	61.5404	194.648	373.607				289.8	0.75691
	647.1	4092.44				866.846	61.7107	195.484	373.637				290	0.75674
	647.05	4174.66				867.328	61.874	196.079	373.507				290.2	0.75701
	647	3986.25				867.81	62.0278	196.404	373.23				290.4	0.75636
	646.95	4113.94				868.292	62.1707	196.488	372.843				290.6	0.75612
	646.9	4026.04				868.774	62.302	196.405	372.407				290.8	0.75624
	646.85	4090.6				869.256	62.4209	196.258	371.99				291	0.75597
	646.8	4146.75				869.739	62.5278	196.167	371.663				291.2	0.75532
	646.75	4176.38				870.221	62.623	196.249	371.487				291.4	0.75575
	646.7	4140.28				870.703	62.7085	196.604	371.503				291.6	0.7555
	646.65	4158.44				871.185	62.787	197.303	371.74				291.8	0.75462
	646.6	4015.44				871.667	62.862	198.38	372.197				292	0.75489
	646.55	4120.15				872.149	62.9366	199.822	372.853				292.2	0.75485
	646.5	4089				872.631	63.0124	201.573	373.67				292.4	0.75416
	646.45	4119.03				873.113	63.0892	203.542	374.597				292.6	0.75361
	646.4	4165.21				873.596	63.1652	205.619	375.577				292.8	0.7528
	646.35	4098.99				874.078	63.2382	207.69	376.56				293	0.75185
	646.3	4113.15				874.56	63.306	209.657	377.51				293.2	0.75052
	646.25	4215.21				875.042	63.368	211.447	378.4				293.4	0.74904
	646.2	4179.77				875.524	63.4245	213.02	379.217				293.6	0.74789
	646.15	4282.91				876.006	63.477	214.363	379.967				293.8	0.74634
	646.1	4140.92				876.488	63.5267	215.486	380.647				294	0.74549
	646.05	4130.23				876.97	63.5744	216.412	381.267				294.2	0.74526
	646	4078.74				877.452	63.62	217.17	381.833				294.4	0.74544
	645.95	4156.42				877.935	63.6632	217.787	382.347				294.6	0.74494
	645.9	4158.74				878.417	63.7032	218.284	382.81				294.8	0.74602
	645.85	4193.36				878.899	63.7393	218.677	383.223				295	0.7459
	645.8	4113.02				879.381	63.7705	218.977	383.58				295.2	0.74548
	645.75	4228.28				879.863	63.7954	219.193	383.883				295.4	0.74483
	645.7	4193.42				880.345	63.8122	219.335	384.13				295.6	0.74429
	645.65	4090.6				880.827	63.8189	219.413	384.323				295.8	0.74347
	645.6	4128.78				881.309	63.8142	219.44	384.467				296	0.74259
	645.55	4184.97				881.792	63.7981	219.427	384.567				296.2	0.74239
	645.5	4162.76				882.274	63.772	219.386	384.63				296.4	0.74223
	645.45	4118.85				882.756	63.7387	219.328	384.667				296.6	0.7421
	645.4	4225.68				883.238	63.7013	219.259	384.687				296.8	0.74125
	645.35	4182.97				883.72	63.6619	219.185	384.693				297	0.74098
	645.3	4272.5				884.202	63.621	219.107	384.7				297.2	0.74012
	645.25	4277.34				884.684	63.5765	219.019	384.707				297.4	0.7392
	645.2	4326.42				885.166	63.5248	218.915	384.717				297.6	0.73819
	645.15	4205.54				885.648	63.4614	218.782	384.733				297.8	0.73819
	645.1	4243.2				886.131	63.3828	218.606	384.743				298	0.73755
	645.05	4267.29				886.613	63.2865	218.372	384.747				298.2	0.73658
	645	4257.98				887.095	63.1724	218.066	384.73				298.4	0.73681
	644.95	4208				887.577	63.0418	217.678	384.683				298.6	0.7364
	644.9	4240.25				888.059	62.8978	217.197	384.59				298.8	0.73491
	644.85	4321.72				888.541	62.7441	216.616	384.447				299	0.73519
	644.8	4342.07				889.023	62.5853	215.926	384.24				299.2	0.73583
	644.75	4345.66				889.505	62.4267	215.121	383.973				299.4	0.73524
	644.7	4339.62				889.987	62.2735	214.208	383.65				299.6	0.73552
	644.65	4334.45				890.47	62.1308	213.207	383.28				299.8	0.73491
	644.6	4324.75				890.952	62.0034	212.169	382.893				300	0.73439
	644.55	4290.36				891.434	61.8941	211.178	382.52				300.2	0.73458
	644.5	4452.58				891.916	61.8049	210.341	382.21				300.4	0.73457
	644.45	4343.12				892.398	61.7358	209.779	382.01				300.6	0.73395
	644.4	4231.34				892.88	61.6862	209.602	381.963				300.8	0.73499
	644.35	4343.13				893.362	61.6555	209.882	382.093				301	0.7344
	644.3	4420.77				893.844	61.6434	210.635	382.403				301.2	0.73388
	644.25	4333				894.327	61.6509	211.813	382.877				301.4	0.73356
	644.2	4400.23				894.809	61.6798	213.312	383.47				301.6	0.7335
	644.15	4329.87				895.291	61.732	214.991	384.123				301.8	0.73363
	644.1	4413.44				895.773	61.8099	216.699	384.783				302	0.73354
	644.05	4356.36				896.255	61.915	218.306	385.4				302.2	0.73324
	644	4443.43				896.737	62.0483	219.721	385.947				302.4	0.73311
	643.95	4526.23				897.219	62.2097	220.9	386.41				302.6	0.73382
	643.9	4435.99				897.701	62.3974	221.84	386.79				302.8	0.73351
	643.85	4296.54				898.183	62.6071	222.565	387.097				303	0.73385
	643.8	4393.42				898.666	62.8323	223.113	387.347				303.2	0.73399
	643.75	4452.73				899.148	63.0639	223.517	387.547				303.4	0.73424
	643.7	4295.17				899.63	63.292	223.805	387.703				303.6	0.73424
	643.65	4511.16				900.112	63.508	224	387.823				303.8	0.73497
	643.6	4355.62				900.594	63.707	224.12	387.907				304	0.7361
	643.55	4467.59				901.076	63.8891	224.183	387.963				304.2	0.73676
	643.5	4353.29				901.558	64.0594	224.21	388.003				304.4	0.73667
	643.45	4354.8				902.04	64.2261	224.219	388.04				304.6	0.73726
	643.4	4338.92				902.523	64.3975	224.221	388.077				304.8	0.73731
	643.35	4435.33				903.005	64.5788	224.222	388.123				305	0.7372
	643.3	4623.18				903.487	64.7704	224.219	388.177				305.2	0.7376
	643.25	4425.76				903.969	64.9678	224.204	388.227				305.4	0.73806
	643.2	4559.58				904.451	65.1633	224.169	388.267				305.6	0.73788
	643.15	4549.82				904.933	65.3484	224.105	388.287				305.8	0.73862
	643.1	4566.63				905.415	65.5168	224.007	388.28				306	0.73888
	643.05	4546.28				905.897	65.6652	223.875	388.247				306.2	0.73933
	643	4491.64				906.38	65.7942	223.712	388.183				306.4	0.74036
	642.95	4646.69				906.862	65.9067	223.522	388.097				306.6	0.74152
	642.9	4544.64				907.344	66.0072	223.316	388.003				306.8	0.74244
	642.85	4529.35				907.826	66.1005	223.109	387.913				307	0.74307
	642.8	4491.34				908.308	66.1905	222.919	387.837				307.2	0.74378
	642.75	4556.38				908.79	66.2807	222.768	387.79				307.4	0.74454
	642.7	4523.94				909.272	66.3724	222.672	387.773				307.6	0.74513
	642.65	4582.51				909.754	66.4653	222.641	387.793				307.8	0.74639
	642.6	4447.73				910.236	66.5566	222.672	387.84				308	0.74704
	642.55	4345.46				910.718	66.6413	222.752	387.903				308.2	0.7479
	642.5	4561.34				911.201	66.7124	222.858	387.97				308.4	0.74868
	642.45	4630.95				911.683	66.7626	222.964	388.03				308.6	0.74942
	642.4	4499.38				912.165	66.7866	223.046	388.067				308.8	0.74905
	642.35	4414.04				912.647	66.7814	223.087	388.083				309	0.75002
	642.3	4293.76				913.129	66.7487	223.08	388.073				309.2	0.75041
	642.25	4379.02				913.611	66.6929	223.029	388.04				309.4	0.7512
	642.2	4411.06				914.093	66.6209	222.945	387.993				309.6	0.752
	642.15	4313.71				914.575	66.5401	222.841	387.933				309.8	0.75267
	642.1	4309.77				915.058	66.4571	222.733	387.87				310	0.7523
	642.05	4360.68				915.54	66.3773	222.638	387.807				310.2	0.75291
	642	4411.54				916.022	66.3044	222.569	387.753				310.4	0.75351
	641.95	4338.76				916.504	66.2408	222.536	387.71				310.6	0.75334
	641.9	4428.52				916.986	66.1879	222.542	387.677				310.8	0.7547
	641.85	4473.88				917.468	66.1455	222.587	387.663				311	0.75631
	641.8	4296.17				917.95	66.1118	222.663	387.663				311.2	0.75653
	641.75	4296.86				918.432	66.0832	222.758	387.677				311.4	0.75708
	641.7	4361				918.914	66.0541	222.859	387.7				311.6	0.75933
	641.65	4342.9				919.397	66.018	222.954	387.737				311.8	0.75981
	641.6	4296.93				919.879	65.9692	223.036	387.78				312	0.76105
	641.55	4259.64				920.361	65.9036	223.101	387.827				312.2	0.76198
	641.5	4216.09				920.843	65.8199	223.151	387.873				312.4	0.76326
	641.45	4186.72				921.325	65.7188	223.187	387.917				312.6	0.76348
	641.4	4233.53				921.807	65.6036	223.21	387.953				312.8	0.76401
	641.35	4193.76				922.289	65.4777	223.219	387.973				313	0.76488
	641.3	4108.41				922.771	65.3451	223.213	387.98				313.2	0.76648
	641.25	4034.11				923.254	65.2091	223.19	387.97				313.4	0.76695
	641.2	4146.37				923.736	65.0727	223.151	387.953				313.6	0.76764
	641.15	4164.25				924.218	64.9382	223.097	387.93				313.8	0.76926
	641.1	4079.8				924.7	64.8072	223.031	387.907				314	0.77067
	641.05	4102.64				925.182	64.6799	222.956	387.883				314.2	0.77118
	641	4039.36				925.664	64.5548	222.872	387.863				314.4	0.77269
	640.95	4047.65				926.146	64.4283	222.781	387.837				314.6	0.77446
	640.9	4056.54				926.628	64.2947	222.681	387.807				314.8	0.77526
	640.85	3938.56				927.111	64.1476	222.574	387.763				315	0.77599
	640.8	3876.41				927.593	63.9807	222.463	387.713				315.2	0.77686
	640.75	3913.98				928.075	63.7894	222.356	387.66				315.4	0.77721
	640.7	3952.83				928.557	63.571	222.258	387.607				315.6	0.77803
	640.65	3936.03				929.039	63.3254	222.174	387.567				315.8	0.78055
	640.6	3940.69				929.521	63.0546	222.103	387.53				316	0.78215
	640.55	3943.58				930.003	62.7626	222.041	387.503				316.2	0.78435
	640.5	3890.3				930.485	62.4559	221.982	387.477				316.4	0.78656
	640.45	3882.47				930.967	62.1437	221.917	387.45				316.6	0.78828
	640.4	3759.27				931.449	61.8393	221.846	387.417				316.8	0.78937
	640.35	3830.71				931.932	61.5591	221.768	387.38				317	0.79054
	640.3	3840.1				932.414	61.3216	221.689	387.343				317.2	0.79233
	640.25	3751.02				932.896	61.1453	221.617	387.317				317.4	0.7939
	640.2	3769.76				933.378	61.0451	221.558	387.297				317.6	0.79471
	640.15	3807.24				933.86	61.0304	221.515	387.287				317.8	0.79523
	640.1	3838.89				934.342	61.1031	221.489	387.283				318	0.79603
	640.05	3831.29				934.824	61.2584	221.48	387.28				318.2	0.79606
	640	3827.04				935.307	61.4863	221.483	387.27				318.4	0.79677
	639.95	3762.54				935.789	61.775	221.498	387.26				318.6	0.79805
	639.9	3827.36				936.271	62.1128	221.524	387.247				318.8	0.79915
	639.85	3816.64				936.753	62.4895	221.559	387.233				319	0.79953
	639.8	3778.4				937.235	62.8963	221.601	387.23				319.2	0.80032
	639.75	3700.19				937.717	63.3238	221.647	387.237				319.4	0.80093
	639.7	3692.73				938.199	63.7621	221.692	387.253				319.6	0.80119
	639.65	3704.68				938.681	64.1996	221.734	387.283				319.8	0.80169
	639.6	3713.69				939.163	64.6254	221.768	387.323				320	0.80264
	639.55	3599.26				939.645	65.0297	221.795	387.363				320.2	0.80413
	639.5	3680.75				940.128	65.406	221.814	387.403				320.4	0.80387
	639.45	3660.34				940.61	65.751	221.829	387.437				320.6	0.80434
	639.4	3660.55				941.092	66.0644	221.841	387.45				320.8	0.80411
	639.35	3600.01				941.574	66.347	221.852	387.447				321	0.8049
	639.3	3586.07				942.056	66.6005	221.861	387.42				321.2	0.80458
	639.25	3635.97				942.538	66.8262	221.87	387.38				321.4	0.80498
	639.2	3757.49				943.02	67.0264	221.881	387.333				321.6	0.80551
	639.15	3681.95				943.502	67.2044	221.897	387.287				321.8	0.80612
	639.1	3584.33				943.985	67.3645	221.922	387.257				322	0.80642
	639.05	3564.45				944.467	67.5123	221.958	387.25				322.2	0.80687
	639	3639.44				944.949	67.6526	222.006	387.26				322.4	0.80797
	638.95	3650.58				945.431	67.7885	222.065	387.283				322.6	0.80777
	638.9	3524.87				945.913	67.9204	222.133	387.313				322.8	0.80782
	638.85	3679.04				946.395	68.0461	222.206	387.33				323	0.80875
	638.8	3505.76				946.877	68.162	222.282	387.33				323.2	0.8082
	638.75	3471.59				947.359	68.2644	222.359	387.307				323.4	0.80781
	638.7	3567.81				947.841	68.3511	222.434	387.27				323.6	0.80838
	638.65	3494.03				948.324	68.4218	222.505	387.223				323.8	0.80899
	638.6	3598.85				948.806	68.4783	222.57	387.177				324	0.80821
	638.55	3622.4				949.288	68.5236	222.627	387.143				324.2	0.80956
	638.5	3703.11				949.77	68.5608	222.675	387.12				324.4	0.81043
	638.45	3554.64				950.252	68.593	222.714	387.11				324.6	0.81064
	638.4	3589.88				950.734	68.6228	222.747	387.117				324.8	0.81042
	638.35	3519.49				951.216	68.6526	222.776	387.127				325	0.8108
	638.3	3587.72				951.698	68.6838	222.799	387.14				325.2	0.81117
	638.25	3416.1				952.181	68.7172	222.815	387.153				325.4	0.81163
	638.2	3569.19				952.663	68.7522	222.817	387.153				325.6	0.81242
	638.15	3478.68				953.145	68.7868	222.798	387.143				325.8	0.81345
	638.1	3493.94				953.627	68.8184	222.75	387.123				326	0.8152
	638.05	3654.31				954.109	68.8442	222.672	387.09				326.2	0.8161
	638	3554.84				954.591	68.8628	222.56	387.043				326.4	0.81696
	637.95	3683.62				955.073	68.8746	222.416	386.987				326.6	0.81784
	637.9	3653.99				955.555	68.8819	222.24	386.923				326.8	0.81914
	637.85	3591.76				956.038	68.8874	222.031	386.85				327	0.81865
	637.8	3545.28				956.52	68.8931	221.785	386.757				327.2	0.8191
	637.75	3539.57				957.002	68.8993	221.499	386.65				327.4	0.81948
	637.7	3576.87				957.484	68.9037	221.171	386.52				327.6	0.81976
	637.65	3586.17				957.966	68.9028	220.807	386.37				327.8	0.82049
	637.6	3614.27				958.448	68.8934	220.424	386.207				328	0.82184
	637.55	3527.64				958.93	68.8741	220.042	386.04				328.2	0.82298
	637.5	3528.57				959.412	68.8466	219.69	385.89				328.4	0.8244
	637.45	3457				959.894	68.8147	219.393	385.76				328.6	0.82547
	637.4	3628.62				960.377	68.7835	219.176	385.667				328.8	0.82589
	637.35	3594.32				960.859	68.7569	219.055	385.61				329	0.82616
	637.3	3697.17				961.341	68.736	219.038	385.59				329.2	0.82546
	637.25	3594.12				961.823	68.7191	219.128	385.607				329.4	0.82633
	637.2	3513.67				962.305	68.7017	219.318	385.65				329.6	0.82742
	637.15	3583.52				962.787	68.6784	219.597	385.717				329.8	0.82885
	637.1	3490.22				963.269	68.6446	219.946	385.8				330	0.83033
	637.05	3552.62				963.751	68.5976	220.34	385.89				330.2	0.8324
	637	3500.85				964.234	68.5374	220.749	385.98				330.4	0.83333
	636.95	3636.01				964.716	68.4665	221.141	386.057				330.6	0.83467
	636.9	3543.5				965.198	68.3887	221.485	386.113				330.8	0.83517
	636.85	3517.35				965.68	68.3085	221.758	386.14				331	0.83633
	636.8	3557.92				966.162	68.2302	221.945	386.133				331.2	0.83783
	636.75	3588.75				966.644	68.1572	222.039	386.097				331.4	0.8386
	636.7	3570.2				967.126	68.0916	222.038	386.027				331.6	0.83999
	636.65	3629.03				967.608	68.0339	221.941	385.927				331.8	0.84215
	636.6	3614.85				968.091	67.9832	221.748	385.803				332	0.84302
	636.55	3463.11				968.572	67.9371	221.456	385.657				332.2	0.84473
	636.5	3504.33				969.055	67.8931	221.066	385.483				332.4	0.84649
	636.45	3544.88				969.537	67.8487	220.586	385.287				332.6	0.84777
	636.4	3470.9				970.019	67.8032	220.03	385.07				332.8	0.84895
	636.35	3573.07				970.501	67.7574	219.427	384.843				333	0.85088
	636.3	3652.81				970.983	67.7136	218.809	384.617				333.2	0.85262
	636.25	3568.9				971.465	67.674	218.214	384.397				333.4	0.85415
	636.2	3540.57				971.947	67.6402	217.675	384.197				333.6	0.85523
	636.15	3541.3				972.429	67.6112	217.221	384.02				333.8	0.85649
	636.1	3466.85				972.912	67.5838	216.877	383.877				334	0.85785
	636.05	3480.23				973.394	67.5535	216.655	383.76				334.2	0.85839
	636	3450.8				973.876	67.5154	216.568	383.68				334.4	0.86005
	635.95	3444.07				974.358	67.466	216.618	383.633				334.6	0.86206
	635.9	3460.51				974.84	67.4037	216.803	383.623				334.8	0.86436
	635.85	3525.44				975.322	67.3292	217.114	383.65				335	0.86615
	635.8	3434.13				975.804	67.2443	217.53	383.703				335.2	0.86834
	635.75	3519.03				976.286	67.1515	218.02	383.78				335.4	0.86993
	635.7	3654.9				976.769	67.053	218.55	383.867				335.6	0.87133
	635.65	3585.31				977.251	66.951	219.081	383.943				335.8	0.87212
	635.6	3517.93				977.733	66.8486	219.581	384.003				336	0.87343
	635.55	3562.99				978.215	66.7495	220.026	384.037				336.2	0.87451
	635.5	3601.21				978.697	66.6589	220.403	384.047				336.4	0.87515
	635.45	3517.58				979.179	66.582	220.706	384.037				336.6	0.87665
	635.4	3599.53				979.661	66.5229	220.936	384.01				336.8	0.87821
	635.35	3483.77				980.143	66.4828	221.093	383.977				337	0.87986
	635.3	3582.75				980.625	66.4597	221.179	383.937				337.2	0.88164
	635.25	3474.12				981.107	66.4477	221.197	383.89				337.4	0.88373
	635.2	3537.13				981.59	66.4392	221.153	383.833				337.6	0.88485
	635.15	3546.47				982.072	66.426	221.058	383.77				337.8	0.8867
	635.1	3634.65				982.554	66.4019	220.931	383.693				338	0.88847
	635.05	3682.69				983.036	66.3637	220.795	383.613				338.2	0.88968
	635	3632.85				983.518	66.3105	220.673	383.533				338.4	0.89099
	634.95	3576.93				984	66.244	220.586	383.46				338.6	0.89272
	634.9	3498.29				984.482	66.1667	220.542	383.4				338.8	0.89382
	634.85	3445.8				984.965	66.0813	220.54	383.347				339	0.89499
	634.8	3484.37				985.447	65.99	220.568	383.297				339.2	0.89611
	634.75	3514.14				985.929	65.8945	220.603	383.247				339.4	0.89796
	634.7	3547.01				986.411	65.796	220.621	383.187				339.6	0.89929
	634.65	3597.4				986.893	65.6953	220.594	383.11				339.8	0.90094
	634.6	3527.91				987.375	65.5929	220.501	383.01				340	0.90226
	634.55	3449.27				987.857	65.4882	220.325	382.883				340.2	0.90365
	634.5	3479.21				988.339	65.3801	220.06	382.733				340.4	0.90487
	634.45	3613.47				988.821	65.2667	219.705	382.553				340.6	0.90584
	634.4	3547.33				989.304	65.1456	219.268	382.353				340.8	0.90635
	634.35	3451.87				989.786	65.0152	218.762	382.137				341	0.90845
	634.3	3475.2				990.268	64.8741	218.203	381.903				341.2	0.9107
	634.25	3464.34				990.75	64.7223	217.607	381.657				341.4	0.91219
	634.2	3481.68				991.232	64.5602	216.993	381.407				341.6	0.91404
	634.15	3528.8				991.714	64.3883	216.378	381.147				341.8	0.91655
	634.1	3621.68				992.196	64.2072	215.777	380.883				342	0.91778
	634.05	3641.65				992.678	64.0167	215.201	380.613				342.2	0.91969
	634	3503.02				993.16	63.8163	214.66	380.337				342.4	0.92143
	633.95	3555				993.643	63.6055	214.157	380.053				342.6	0.92347
	633.9	3500.03				994.125	63.3837	213.686	379.763				342.8	0.92537
	633.85	3468.85				994.607	63.1506	213.238	379.463				343	0.92677
	633.8	3612.46				995.089	62.906	212.796	379.153				343.2	0.92802
	633.75	3547.02				995.571	62.6498	212.337	378.823				343.4	0.92974
	633.7	3442.58				996.053	62.3823	211.838	378.47				343.6	0.93037
	633.65	3514.09				996.535	62.1042	211.278	378.077				343.8	0.93045
	633.6	3532.77				997.018	61.8172	210.636	377.64				344	0.93172
	633.55	3534.05				997.5	61.5242	209.894	377.147				344.2	0.93292
	633.5	3442.12				997.982	61.2299	209.034	376.59				344.4	0.93414
	633.45	3481.41				998.464	60.9399	208.034	375.96				344.6	0.93639
	633.4	3637.73				998.946	60.6611	206.863	375.243				344.8	0.93855
	633.35	3575.27				999.428	60.4009	205.484	374.42				345	0.93996
	633.3	3601.77				999.91	60.167	203.85	373.463				345.2	0.94114
	633.25	3561.52				1000.39	59.9673	201.913	372.337				345.4	0.94226
	633.2	3452.08				1000.87	59.8101	199.631	371.01				345.6	0.94386
	633.15	3596.19				1001.36	59.7033	196.982	369.447				345.8	0.94541
	633.1	3575.87				1001.84	59.6544	193.971	367.637				346	0.94727
	633.05	3548.99				1002.32	59.6687	190.635	365.58				346.2	0.94892
	633	3609.48				1002.8	59.7484	187.044	363.297				346.4	0.9505
	632.95	3555.37				1003.28	59.8909	183.294	360.827				346.6	0.95225
	632.9	3558.08				1003.77	60.0879	179.487	358.217				346.8	0.95388
	632.85	3558.22				1004.25	60.3271	175.714	355.51				347	0.95374
	632.8	3600.97				1004.73	60.5936	172.046	352.74				347.2	0.9553
	632.75	3593.78				1005.21	60.8719	168.518	349.93				347.4	0.95712
	632.7	3504.73				1005.7	61.1483	165.143	347.1				347.6	0.95802
	632.65	3466.13				1006.18	61.4112	161.922	344.26				347.8	0.95956
	632.6	3466.15				1006.66	61.6508	158.858	341.437				348	0.96334
	632.55	3493.15				1007.14	61.8582	155.974	338.673				348.2	0.96509
	632.5	3462.89				1007.62	62.0243	153.306	336.027				348.4	0.96674
	632.45	3609.68				1008.11	62.1408	150.897	333.563				348.6	0.96913
	632.4	3472.63				1008.59	62.2	148.778	331.327				348.8	0.97041
	632.35	3520.21				1009.07	62.1974	146.955	329.353				349	0.97147
	632.3	3583.43				1009.55	62.1319	145.4	327.64				349.2	0.97294
	632.25	3483.11				1010.03	62.0061	144.058	326.157				349.4	0.97448
	632.2	3557.07				1010.52	61.8258	142.862	324.88				349.6	0.9758
	632.15	3488.61				1011	61.5989	141.759	323.787				349.8	0.97808
	632.1	3421.44				1011.48	61.3334	140.734	322.887				350	0.9794
	632.05	3521.44				1011.96	61.0377	139.824	322.233				350.2	0.98166
	632	3456.63				1012.45	60.7199	139.129	321.913				350.4	0.98331
	631.95	3540.48				1012.93	60.3886	138.8	322.06				350.6	0.98508
	631.9	3576.3				1013.41	60.0533	139.02	322.81				350.8	0.98655
	631.85	3578.17				1013.89	59.7242	139.977	324.273				351	0.98888
	631.8	3580.19				1014.37	59.4116	141.824	326.517				351.2	0.99021
	631.75	3606				1014.86	59.1249	144.649	329.527				351.4	0.99193
	631.7	3533.29				1015.34	58.8714	148.447	333.2				351.6	0.9931
	631.65	3548.85				1015.82	58.656	153.117	337.36				351.8	0.99506
	631.6	3676.69				1016.3	58.4817	158.465	341.79				352	0.99644
						1016.78	58.3507	164.241	346.26				352.2	0.99786
						1017.27	58.2655	170.168	350.577				352.4	0.99919
						1017.75	58.2293	175.986	354.597				352.6	1.0009
						1018.23	58.2449	181.48	358.223				352.8	1.00219
						1018.71	58.3137	186.497	361.423				353	1.00354
						1019.2	58.4333	190.954	364.197				353.2	1.00495
						1019.68	58.5974	194.83	366.57				353.4	1.00661
						1020.16	58.7956	198.154	368.59				353.6	1.0083
						1020.64	59.0164	200.976	370.293				353.8	1.00943
						1021.12	59.2485	203.352	371.72				354	1.01104
						1021.61	59.4839	205.323	372.893				354.2	1.01285
						1022.09	59.7182	206.904	373.84				354.4	1.01433
						1022.57	59.9502	208.094	374.563				354.6	1.01553
						1023.05	60.1809	208.888	375.08				354.8	1.01757
						1023.53	60.4119	209.296	375.403				355	1.01932
						1024.02	60.6444	209.36	375.567				355.2	1.02058
						1024.5	60.8784	209.163	375.607				355.4	1.02171
						1024.98	61.1131	208.823	375.58				355.6	1.023
						1025.46	61.3461	208.48	375.543				355.8	1.02436
						1025.94	61.5744	208.273	375.55				356	1.02525
						1026.43	61.7939	208.318	375.65				356.2	1.02676
						1026.91	62	208.69	375.87				356.4	1.02909
						1027.39	62.1883	209.414	376.213				356.6	1.03073
						1027.87	62.3555	210.462	376.67				356.8	1.03199
						1028.36	62.5007	211.763	377.207				357	1.03334
						1028.84	62.625	213.224	377.783				357.2	1.03491
						1029.32	62.7314	214.743	378.36				357.4	1.03543
						1029.8	62.8238	216.226	378.9				357.6	1.03635
						1030.28	62.9054	217.601	379.383				357.8	1.03724
						1030.77	62.9781	218.824	379.797				358	1.03841
						1031.25	63.0426	219.876	380.14				358.2	1.03933
						1031.73	63.0994	220.764	380.423				358.4	1.04077
						1032.21	63.1494	221.507	380.66				358.6	1.04263
						1032.69	63.1951	222.134	380.86				358.8	1.04363
						1033.18	63.2402	222.67	381.037				359	1.04565
						1033.66	63.2893	223.135	381.193				359.2	1.04736
						1034.14	63.346	223.542	381.343				359.4	1.04768
						1034.62	63.4117	223.9	381.48				359.6	1.0485
						1035.11	63.4851	224.218	381.613				359.8	1.04978
						1035.59	63.5622	224.502	381.74				360	1.05108
						1036.07	63.638	224.761	381.86				360.2	1.05307
						1036.55	63.7076	225.001	381.973				360.4	1.05571
						1037.03	63.7684	225.228	382.08				360.6	1.05803
						1037.52	63.8201	225.444	382.177				360.8	1.06057
						1038	63.8655	225.651	382.267				361	1.0629
						1038.48	63.9082	225.85	382.347				361.2	1.06437
						1038.96	63.9522	226.045	382.42				361.4	1.06668
						1039.44	63.9999	226.242	382.49				361.6	1.06859
						1039.93	64.0513	226.444	382.557				361.8	1.07135
						1040.41	64.1038	226.651	382.617				362	1.0726
						1040.89	64.1529	226.857	382.67				362.2	1.07418
						1041.37	64.1936	227.052	382.707				362.4	1.07652
						1041.85	64.222	227.225	382.73				362.6	1.07997
						1042.34	64.2369	227.369	382.74				362.8	1.08146
						1042.82	64.2404	227.487	382.733				363	1.08477
						1043.3	64.2374	227.587	382.727				363.2	1.08764
						1043.78	64.2343	227.683	382.72				363.4	1.09062
						1044.27	64.2365	227.786	382.727				363.6	1.09305
						1044.75	64.2469	227.903	382.74				363.8	1.09605
						1045.23	64.2649	228.031	382.763				364	1.09917
						1045.71	64.2865	228.159	382.783				364.2	1.10279
						1046.19	64.3067	228.277	382.8				364.4	1.10578
						1046.67	64.3212	228.381	382.807				364.6	1.10831
						1047.16	64.3288	228.473	382.8				364.8	1.11158
						1047.64	64.3319	228.561	382.783				365	1.11435
						1048.12	64.3354	228.657	382.77				365.2	1.11682
						1048.6	64.3446	228.768	382.76				365.4	1.11861
						1049.09	64.3629	228.896	382.76				365.6	1.12249
						1049.57	64.3902	229.034	382.773				365.8	1.12802
						1050.05	64.423	229.174	382.793				366	1.13187
						1050.53	64.4558	229.305	382.82				366.2	1.13583
						1051.02	64.4835	229.424	382.847				366.4	1.14098
						1051.5	64.5036	229.53	382.867				366.6	1.1441
						1051.98	64.5166	229.625	382.873				366.8	1.14587
						1052.46	64.5255	229.711	382.867				367	1.15001
						1052.94	64.5343	229.786	382.84				367.2	1.15491
						1053.42	64.546	229.847	382.797				367.4	1.1598
						1053.91	64.5612	229.889	382.74				367.6	1.16353
						1054.39	64.5788	229.912	382.67				367.8	1.16655
						1054.87	64.5962	229.918	382.6				368	1.17113
						1055.35	64.6108	229.913	382.53				368.2	1.17592
						1055.84	64.621	229.903	382.467				368.4	1.18174
						1056.32	64.626	229.889	382.413				368.6	1.18845
						1056.8	64.6253	229.868	382.367				368.8	1.1968
						1057.28	64.6176	229.831	382.323				369	1.20252
						1057.76	64.6016	229.768	382.277				369.2	1.2091
						1058.25	64.5752	229.673	382.227				369.4	1.21459
						1058.73	64.5377	229.546	382.17				369.6	1.22034
						1059.21	64.4901	229.392	382.107				369.8	1.22426
						1059.69	64.4357	229.219	382.04				370	1.22912
						1060.17	64.3796	229.031	381.97				370.2	1.23389
						1060.66	64.3268	228.83	381.897				370.4	1.23819
						1061.14	64.281	228.61	381.827				370.6	1.24313
						1061.62	64.2434	228.363	381.753				370.8	1.24934
						1062.1	64.2125	228.083	381.677				371	1.25491
						1062.59	64.1846	227.763	381.593				371.2	1.26006
						1063.07	64.155	227.397	381.5				371.4	1.26504
						1063.55	64.1196	226.976	381.387				371.6	1.27146
						1064.03	64.0746	226.487	381.247				371.8	1.27768
						1064.51	64.0181	225.91	381.063				372	1.28447
						1065	63.9486	225.223	380.833				372.2	1.29101
						1065.48	63.8658	224.403	380.547				372.4	1.29839
						1065.96	63.7707	223.432	380.2				372.6	1.30406
						1066.44	63.6656	222.298	379.793				372.8	1.31024
						1066.92	63.5548	220.995	379.323				373	1.31529
						1067.41	63.4436	219.524	378.797				373.2	1.32071
						1067.89	63.3371	217.892	378.207				373.4	1.32568
						1068.37	63.2394	216.116	377.557				373.6	1.33065
						1068.85	63.1522	214.235	376.863				373.8	1.33572
						1069.34	63.0743	212.31	376.14				374	1.34091
						1069.82	63.0026	210.43	375.423				374.2	1.34598
						1070.3	62.934	208.706	374.753				374.4	1.35198
						1070.78	62.8669	207.255	374.187				374.6	1.35818
						1071.26	62.8023	206.183	373.76				374.8	1.36341
						1071.74	62.7442	205.566	373.51				375	1.3698
						1072.23	62.6978	205.429	373.44				375.2	1.37492
						1072.71	62.668	205.739	373.54				375.4	1.38022
						1073.19	62.657	206.407	373.773				375.6	1.38493
						1073.67	62.6645	207.292	374.083				375.8	1.39017
						1074.16	62.6873	208.223	374.403				376	1.39347
						1074.64	62.721	209.019	374.667				376.2	1.39607
						1075.12	62.7624	209.517	374.82				376.4	1.40067
						1075.6	62.81	209.587	374.817				376.6	1.4044
						1076.09	62.8645	209.157	374.627				376.8	1.40845
						1076.57	62.9279	208.215	374.247				377	1.41284
						1077.05	63.0022	206.824	373.707				377.2	1.4189
						1077.53	63.0879	205.11	373.05				377.4	1.42237
						1078.01	63.1839	203.25	372.353				377.6	1.42638
						1078.49	63.2873	201.452	371.693				377.8	1.4302
						1078.98	63.3944	199.92	371.167				378	1.43426
						1079.46	63.5013	198.833	370.847				378.2	1.43727
						1079.94	63.6042	198.315	370.783				378.4	1.43932
						1080.42	63.6996	198.424	371.007				378.6	1.44241
						1080.91	63.7842	199.145	371.497				378.8	1.44458
						1081.39	63.8552	200.394	372.21				379	1.44628
						1081.87	63.9103	202.039	373.08				379.2	1.44807
						1082.35	63.9485	203.918	374.027				379.4	1.45043
						1082.83	63.9706	205.867	374.973				379.6	1.45231
						1083.32	63.9792	207.741	375.86				379.8	1.45353
						1083.8	63.9787	209.423	376.637				380	1.45482
						1084.28	63.9748	210.837	377.283				380.2	1.45539
						1084.76	63.9734	211.947	377.787				380.4	1.45574
						1085.24	63.9798	212.755	378.167				380.6	1.45614
						1085.73	63.9978	213.292	378.437				380.8	1.45607
						1086.21	64.0292	213.609	378.627				381	1.45682
						1086.69	64.0733	213.766	378.76				381.2	1.45697
						1087.17	64.1275	213.811	378.86				381.4	1.45615
						1087.65	64.1872	213.786	378.937				381.6	1.45428
						1088.14	64.2471	213.714	378.997				381.8	1.45306
						1088.62	64.3014	213.607	379.037				382	1.45065
						1089.1	64.3454	213.47	379.05				382.2	1.44852
						1089.58	64.3764	213.305	379.04				382.4	1.44615
						1090.07	64.394	213.114	379.007				382.6	1.44385
						1090.55	64.4004	212.897	378.947				382.8	1.44116
						1091.03	64.3994	212.655	378.863				383	1.43902
						1091.51	64.396	212.385	378.76				383.2	1.43642
						1091.99	64.3947	212.079	378.633				383.4	1.43366
						1092.48	64.399	211.728	378.483				383.6	1.43009
						1092.96	64.4101	211.323	378.307				383.8	1.4265
						1093.44	64.4272	210.857	378.093				384	1.42252
						1093.92	64.4469	210.327	377.847				384.2	1.41932
						1094.4	64.4646	209.73	377.563				384.4	1.41567
						1094.89	64.476	209.065	377.24				384.6	1.41174
						1095.37	64.4783	208.335	376.883				384.8	1.40798
						1095.85	64.472	207.543	376.497				385	1.4038
						1096.33	64.4613	206.697	376.087				385.2	1.39929
						1096.82	64.4536	205.811	375.667				385.4	1.39642
						1097.3	64.4582	204.899	375.247				385.6	1.39289
						1097.78	64.4832	203.972	374.833				385.8	1.38868
						1098.26	64.5332	203.037	374.423				386	1.38442
						1098.74	64.6075	202.089	374.013				386.2	1.3798
						1099.23	64.6994	201.118	373.587				386.4	1.37337
						1099.71	64.7984	200.108	373.137				386.6	1.36936
						1100.19	64.8921	199.048	372.65				386.8	1.36391
						1100.67	64.9705	197.938	372.127				387	1.35929
						1101.15	65.0277	196.792	371.57				387.2	1.35531
						1101.64	65.0631	195.64	370.997				387.4	1.3529
						1102.12	65.0807	194.52	370.433				387.6	1.34813
						1102.6	65.087	193.476	369.907				387.8	1.34581
						1103.08	65.0889	192.551	369.44				388	1.34243
						1103.57	65.0919	191.777	369.063				388.2	1.33887
						1104.05	65.1	191.183	368.793				388.4	1.33465
						1104.53	65.1157	190.787	368.65				388.6	1.33157
						1105.01	65.1407	190.604	368.64				388.8	1.32816
						1105.49	65.1759	190.644	368.77				389	1.32525
						1105.98	65.2213	190.916	369.043				389.2	1.32306
						1106.46	65.2752	191.421	369.443				389.4	1.32128
						1106.94	65.3338	192.15	369.967				389.6	1.31974
						1107.42	65.3919	193.083	370.587				389.8	1.31818
						1107.9	65.4439	194.178	371.28				390	1.31763
						1108.39	65.4858	195.385	372.02				390.2	1.31694
						1108.87	65.5167	196.641	372.777				390.4	1.31571
						1109.35	65.5394	197.884	373.523				390.6	1.31478
						1109.83	65.5592	199.058	374.23				390.8	1.31403
						1110.32	65.5829	200.113	374.883				391	1.31332
						1110.8	65.6155	201.018	375.457				391.2	1.3134
						1111.28	65.6597	201.75	375.943				391.4	1.31414
						1111.76	65.7148	202.303	376.33				391.6	1.31526
						1112.24	65.7771	202.689	376.627				391.8	1.31685
						1112.72	65.8417	202.932	376.843				392	1.31765
						1113.21	65.9028	203.07	377				392.2	1.31901
						1113.69	65.9562	203.151	377.127				392.4	1.32047
						1114.17	65.9988	203.218	377.243				392.6	1.32234
						1114.65	66.03	203.312	377.373				392.8	1.32425
						1115.14	66.0514	203.458	377.523				393	1.32758
						1115.62	66.0675	203.664	377.703				393.2	1.3307
						1116.1	66.0849	203.921	377.91				393.4	1.33436
						1116.58	66.1114	204.204	378.133				393.6	1.33757
						1117.06	66.1535	204.476	378.36				393.8	1.34153
						1117.55	66.2147	204.69	378.57				394	1.34471
						1118.03	66.2937	204.792	378.733				394.2	1.34801
						1118.51	66.3842	204.728	378.823				394.4	1.35149
						1118.99	66.4767	204.447	378.803				394.6	1.35499
						1119.47	66.5613	203.907	378.643				394.8	1.35799
						1119.96	66.6317	203.084	378.317				395	1.36232
						1120.44	66.6875	201.978	377.827				395.2	1.36577
						1120.92	66.734	200.612	377.183				395.4	1.3701
						1121.4	66.7806	199.04	376.413				395.6	1.37499
						1121.89	66.8369	197.334	375.57				395.8	1.37992
						1122.37	66.9089	195.589	374.7				396	1.3845
						1122.85	66.9973	193.911	373.87				396.2	1.38943
						1123.33	67.0971	192.411	373.13				396.4	1.39413
						1123.81	67.2005	191.195	372.543				396.6	1.39771
						1124.3	67.2991	190.357	372.15				396.8	1.4003
						1124.78	67.3874	189.972	371.993				397	1.40203
						1125.26	67.4639	190.089	372.093				397.2	1.40674
						1125.74	67.5308	190.724	372.46				397.4	1.41045
						1126.22	67.5926	191.864	373.07				397.6	1.41583
						1126.71	67.6535	193.465	373.903				397.8	1.42273
						1127.19	67.7166	195.45	374.9				398	1.42925
						1127.67	67.7831	197.722	376.007				398.2	1.43204
						1128.15	67.8516	200.168	377.153				398.4	1.43525
						1128.63	67.9196	202.678	378.277				398.6	1.4382
						1129.12	67.9836	205.15	379.327				398.8	1.44129
						1129.6	68.0393	207.504	380.257				399	1.44414
						1130.08	68.0831	209.681	381.05				399.2	1.44727
						1130.56	68.1122	211.646	381.69				399.4	1.44986
						1131.05	68.1261	213.386	382.187				399.6	1.45169
						1131.53	68.1268	214.907	382.557				399.8	1.45306
						1132.01	68.1192	216.226	382.82				400	1.45508
						1132.49	68.1089	217.368	383.003				400.2	1.45645
						1132.97	68.1012	218.357	383.133				400.4	1.45812
						1133.46	68.0985	219.212	383.223				400.6	1.4597
						1133.94	68.0994	219.944	383.28				400.8	1.46016
						1134.42	68.0995	220.558	383.303				401	1.46034
						1134.9	68.0929	221.056	383.293				401.2	1.4614
						1135.38	68.0742	221.438	383.243				401.4	1.46132
						1135.87	68.0408	221.708	383.153				401.6	1.46065
						1136.35	67.9923	221.874	383.03				401.8	1.46076
						1136.83	67.9301	221.94	382.88				402	1.45978
						1137.31	67.8552	221.911	382.71				402.2	1.45847
						1137.8	67.7667	221.786	382.523				402.4	1.45724
						1138.28	67.6619	221.563	382.32				402.6	1.45579
						1138.76	67.538	221.244	382.103				402.8	1.45356
						1139.24	67.3941	220.841	381.883				403	1.45159
						1139.72	67.2332	220.377	381.663				403.2	1.44909
						1140.21	67.0628	219.887	381.467				403.4	1.44633
						1140.69	66.8929	219.415	381.307				403.6	1.44343
						1141.17	66.7339	219.005	381.207				403.8	1.44037
						1141.65	66.5927	218.698	381.18				404	1.43699
						1142.13	66.4713	218.524	381.23				404.2	1.4324
						1142.62	66.3667	218.5	381.35				404.4	1.42855
						1143.1	66.2725	218.63	381.533				404.6	1.42466
						1143.58	66.1816	218.903	381.767				404.8	1.41925
						1144.06	66.0885	219.296	382.033				405	1.41366
						1144.55	65.9907	219.779	382.323				405.2	1.40914
						1145.03	65.8882	220.314	382.627				405.4	1.40248
						1145.51	65.7822	220.862	382.933				405.6	1.39649
						1145.99	65.6739	221.384	383.233				405.8	1.39105
						1146.47	65.5638	221.85	383.517				406	1.38531
						1146.96	65.4518	222.239	383.777				406.2	1.37861
						1147.44	65.3382	222.543	384.01				406.4	1.37192
						1147.92	65.2238	222.762	384.223				406.6	1.36462
						1148.4	65.1105	222.907	384.413				406.8	1.35732
						1148.88	64.9999	222.988	384.587				407	1.3493
						1149.37	64.8928	223.011	384.747				407.2	1.34164
						1149.85	64.7883	222.983	384.89				407.4	1.33729
						1150.33	64.6843	222.907	385.013				407.6	1.32952
						1150.81	64.5783	222.789	385.117				407.8	1.32281
						1151.3	64.4687	222.635	385.197				408	1.31613
						1151.78	64.356	222.455	385.257				408.2	1.30983
						1152.26	64.2424	222.261	385.303				408.4	1.30171
						1152.74	64.1309	222.059	385.34				408.6	1.29519
						1153.22	64.0232	221.852	385.37				408.8	1.28715
						1153.7	63.9189	221.641	385.397				409	1.28064
						1154.19	63.8153	221.42	385.417				409.2	1.27359
						1154.67	63.7083	221.186	385.427				409.4	1.2654
						1155.15	63.5937	220.938	385.42				409.6	1.25854
						1155.63	63.4697	220.677	385.403				409.8	1.25216
						1156.12	63.3365	220.406	385.37				410	1.2446
						1156.6	63.1962	220.128	385.33				410.2	1.23731
						1157.08	63.0511	219.844	385.28				410.4	1.2305
						1157.56	62.9023	219.549	385.227				410.6	1.22407
						1158.04	62.7486	219.24	385.163				410.8	1.21745
						1158.53	62.5868	218.911	385.09				411	1.21119
						1159.01	62.4139	218.559	385.007				411.2	1.20478
						1159.49	62.228	218.183	384.907				411.4	1.19849
						1159.97	62.0302	217.785	384.797				411.6	1.1919
						1160.45	61.8247	217.371	384.673				411.8	1.18598
						1160.94	61.6171	216.942	384.54				412	1.18046
						1161.42	61.413	216.502	384.393				412.2	1.1757
						1161.9	61.2158	216.051	384.233				412.4	1.17111
						1162.38	61.0255	215.589	384.06				412.6	1.16683
						1162.87	60.8388	215.112	383.87				412.8	1.16259
						1163.35	60.6511	214.616	383.663				413	1.15857
						1163.83	60.4579	214.096	383.437				413.2	1.15452
						1164.31	60.2571	213.545	383.197				413.4	1.15071
						1164.79	60.05	212.957	382.94				413.6	1.14715
						1165.28	59.8416	212.327	382.67				413.8	1.14425
						1165.76	59.6393	211.652	382.387				414	1.14135
						1166.24	59.4517	210.931	382.09				414.2	1.13854
						1166.72	59.2864	210.164	381.773				414.4	1.13639
						1167.2	59.1491	209.347	381.437				414.6	1.13419
						1167.69	59.0424	208.475	381.077				414.8	1.13151
						1168.17	58.9653	207.535	380.68				415	1.12947
						1168.65	58.9147	206.514	380.237				415.2	1.12791
						1169.13	58.8851	205.399	379.74				415.4	1.12627
						1169.62	58.8707	204.181	379.18				415.6	1.12486
						1170.1	58.8664	202.861	378.553				415.8	1.12377
						1170.58	58.8693	201.453	377.867				416	1.12283
						1171.06	58.8789	199.986	377.133				416.2	1.12185
						1171.54	58.8969	198.499	376.373				416.4	1.12058
						1172.03	58.9259	197.042	375.617				416.6	1.12034
						1172.51	58.9685	195.671	374.893				416.8	1.12023
						1172.99	59.0257	194.436	374.23				417	1.12033
						1173.47	59.0964	193.38	373.65				417.2	1.12054
						1173.95	59.1785	192.521	373.16				417.4	1.12118
						1174.44	59.27	191.855	372.757				417.6	1.12058
						1174.92	59.3698	191.356	372.43				417.8	1.12099
						1175.4	59.4784	190.982	372.157				418	1.12136
						1175.88	59.597	190.688	371.92				418.2	1.12147
						1176.37	59.7263	190.443	371.707				418.4	1.12189
						1176.85	59.8651	190.239	371.523				418.6	1.12297
						1177.33	60.0091	190.093	371.383				418.8	1.12361
						1177.81	60.152	190.047	371.313				419	1.1241
						1178.29	60.2871	190.157	371.343				419.2	1.12509
						1178.78	60.4091	190.476	371.507				419.4	1.12595
						1179.26	60.5162	191.046	371.82				419.6	1.12637
						1179.74	60.6099	191.881	372.293				419.8	1.12718
						1180.22	60.6947	192.967	372.91				420	1.12788
						1180.7	60.7758	194.264	373.64				420.2	1.12884
						1181.19	60.8573	195.712	374.453				420.4	1.12986
						1181.67	60.9404	197.239	375.307				420.6	1.13069
						1182.15	61.0241	198.777	376.153				420.8	1.13095
						1182.63	61.1049	200.258	376.963				421	1.13142
						1183.12	61.1788	201.627	377.71				421.2	1.13175
						1183.6	61.242	202.839	378.37				421.4	1.13174
						1184.08	61.2918	203.861	378.93				421.6	1.13252
						1184.56	61.3288	204.67	379.387				421.8	1.13309
						1185.04	61.3518	205.259	379.737				422	1.13346
						1185.53	61.3615	205.635	379.983				422.2	1.13352
						1186.01	61.3602	205.816	380.137				422.4	1.1339
						1186.49	61.3518	205.827	380.21				422.6	1.13362
						1186.97	61.3414	205.696	380.217				422.8	1.13404
						1187.45	61.3337	205.445	380.167				423	1.13429
						1187.94	61.3324	205.093	380.067				423.2	1.13389
						1188.42	61.3387	204.648	379.913				423.4	1.13394
						1188.9	61.3515	204.114	379.713				423.6	1.13313
						1189.38	61.3678	203.493	379.46				423.8	1.13267
						1189.86	61.3841	202.782	379.153				424	1.13223
						1190.35	61.3972	201.982	378.787				424.2	1.13221
						1190.83	61.405	201.09	378.363				424.4	1.13153
						1191.31	61.4059	200.105	377.873				424.6	1.13185
						1191.79	61.3987	199.023	377.32				424.8	1.13085
						1192.28	61.3823	197.844	376.697				425	1.13023
						1192.76	61.3553	196.571	376				425.2	1.1295
						1193.24	61.3168	195.209	375.237				425.4	1.12849
						1193.72	61.2672	193.768	374.403				425.6	1.12769
						1194.2	61.2091	192.262	373.513				425.8	1.1267
						1194.68	61.1466	190.702	372.57				426	1.12554
						1195.17	61.0845	189.1	371.577				426.2	1.12462
						1195.65	61.0271	187.468	370.537				426.4	1.1238
						1196.13	60.9766	185.816	369.46				426.6	1.12283
						1196.61	60.933	184.153	368.343				426.8	1.12229
						1197.1	60.8938	182.489	367.187				427	1.12141
						1197.58	60.8552	180.832	365.997				427.2	1.12018
						1198.06	60.8136	179.185	364.77				427.4	1.11886
						1198.54	60.766	177.553	363.51				427.6	1.11768
						1199.02	60.7112	175.94	362.22				427.8	1.11614
						1199.51	60.649	174.357	360.907				428	1.11491
						1199.99	60.5801	172.825	359.59				428.2	1.11397
						1200.47	60.5054	171.373	358.293				428.4	1.1133
						1200.95	60.4258	170.041	357.06				428.6	1.11218
						1201.43	60.3415	168.875	355.933				428.8	1.11169
						1201.92	60.2527	167.917	354.95				429	1.11068
						1202.4	60.1584	167.197	354.153				429.2	1.10955
						1202.88	60.0573	166.734	353.57				429.4	1.10815
						1203.36	59.9473	166.524	353.203				429.6	1.10722
						1203.85	59.8269	166.552	353.05				429.8	1.10622
						1204.33	59.6955	166.789	353.097				430	1.1051
						1204.81	59.5548	167.205	353.32				430.2	1.10375
						1205.29	59.4087	167.778	353.703				430.4	1.10254
						1205.77	59.2636	168.497	354.24				430.6	1.10099
						1206.26	59.1262	169.368	354.937				430.8	1.09845
						1206.74	59.0025	170.404	355.8				431	1.09639
						1207.22	58.8958	171.616	356.837				431.2	1.09374
						1207.7	58.8058	173.003	358.033				431.4	1.09088
						1208.18	58.7289	174.541	359.37				431.6	1.08683
						1208.67	58.6589	176.184	360.79				431.8	1.08333
						1209.15	58.59	177.867	362.24				432	1.07823
						1209.63	58.5173	179.517	363.657				432.2	1.07318
						1210.11	58.4387	181.068	364.98				432.4	1.06747
						1210.6	58.3542	182.467	366.17				432.6	1.06206
						1211.08	58.2653	183.684	367.203				432.8	1.05696
						1211.56	58.1735	184.708	368.077				433	1.05185
						1212.04	58.0806	185.548	368.797				433.2	1.04398
						1212.52	57.9871	186.225	369.38				433.4	1.03586
						1213.01	57.8941	186.766	369.85				433.6	1.02629
						1213.49	57.8028	187.201	370.227				433.8	1.01561
						1213.97	57.7155	187.56	370.54				434	1.00387
						1214.45	57.6347	187.868	370.807				434.2	0.99322
						1214.93	57.5627	188.148	371.04				434.4	0.98207
						1215.42	57.5012	188.416	371.257				434.6	0.97091
						1215.9	57.4501	188.687	371.457				434.8	0.95889
						1216.38	57.4082	188.966	371.653				435	0.9473
						1216.86	57.3735	189.255	371.843				435.2	0.93564
						1217.35	57.344	189.553	372.027				435.4	0.92365
						1217.83	57.3185	189.856	372.2				435.6	0.91289
						1218.31	57.2968	190.157	372.367				435.8	0.90303
						1218.79	57.2791	190.451	372.517				436	0.89232
						1219.27	57.2662	190.735	372.657				436.2	0.88205
						1219.76	57.259	191.006	372.773				436.4	0.87342
						1220.24	57.2586	191.261	372.877				436.6	0.86389
						1220.72	57.2662	191.5	372.96				436.8	0.85408
						1221.2	57.2832	191.724	373.03				437	0.84543
						1221.68	57.3112	191.93	373.087				437.2	0.83709
						1222.17	57.3505	192.119	373.14				437.4	0.82786
						1222.65	57.4003	192.285	373.183				437.6	0.81996
						1223.13	57.4572	192.426	373.22				437.8	0.81216
						1223.61	57.5165	192.536	373.25				438	0.80478
						1224.09	57.5727	192.61	373.267				438.2	0.79807
						1224.58	57.6212	192.646	373.27				438.4	0.79174
						1225.06	57.6598	192.643	373.25				438.6	0.78529
						1225.54	57.6883	192.603	373.213				438.8	0.77981
						1226.02	57.7089	192.529	373.15				439	0.77466
						1226.51	57.7248	192.426	373.063				439.2	0.76955
						1226.99	57.7388	192.296	372.95				439.4	0.765
						1227.47	57.7526	192.142	372.81				439.6	0.76089
						1227.95	57.7672	191.964	372.647				439.8	0.7569
						1228.43	57.7833	191.764	372.463				440	0.75321
						1228.92	57.8019	191.541	372.263				440.2	0.74983
						1229.4	57.825	191.296	372.053				440.4	0.7466
						1229.88	57.855	191.029	371.84				440.6	0.74351
						1230.36	57.8943	190.743	371.63				440.8	0.74057
						1230.84	57.9442	190.44	371.42				441	0.73754
						1231.33	58.0045	190.122	371.213				441.2	0.73457
						1231.81	58.0738	189.793	371.01				441.4	0.7319
						1232.29	58.1502	189.454	370.807				441.6	0.72898
						1232.77	58.232	189.108	370.607				441.8	0.72652
						1233.26	58.3182	188.756	370.41				442	0.72438
						1233.74	58.4086	188.401	370.217				442.2	0.72194
						1234.22	58.5027	188.044	370.033				442.4	0.72014
						1234.7	58.6	187.685	369.857				442.6	0.71886
						1235.18	58.6993	187.328	369.69				442.8	0.71704
						1235.66	58.7996	186.975	369.533				443	0.71545
						1236.15	58.9005	186.627	369.38				443.2	0.71497
						1236.63	59.0028	186.292	369.237				443.4	0.71284
						1237.11	59.1085	185.974	369.097				443.6	0.711
						1237.59	59.2197	185.681	368.967				443.8	0.70918
						1238.08	59.3374	185.422	368.84				444	0.7074
						1238.56	59.4607	185.201	368.727				444.2	0.70545
						1239.04	59.5864	185.021	368.627				444.4	0.70456
						1239.52	59.7097	184.88	368.54				444.6	0.70333
						1240	59.8258	184.767	368.463				444.8	0.70251
						1240.49	59.9311	184.667	368.393				445	0.70194
						1240.97	60.0241	184.564	368.323				445.2	0.70078
						1241.45	60.1053	184.437	368.24				445.4	0.70022
						1241.93	60.1764	184.271	368.137				445.6	0.70032
						1242.41	60.2394	184.053	367.997				445.8	0.70043
						1242.9	60.2962	183.779	367.82				446	0.70058
						1243.38	60.3484	183.45	367.603				446.2	0.70146
						1243.86	60.3977	183.078	367.357				446.4	0.70223
						1244.34	60.4459	182.678	367.087				446.6	0.7029
						1244.83	60.4951	182.272	366.813				446.8	0.70396
						1245.31	60.5464	181.881	366.553				447	0.7053
						1245.79	60.6004	181.524	366.31				447.2	0.70665
						1246.27	60.6552	181.212	366.087				447.4	0.70808
						1246.75	60.7081	180.949	365.883				447.6	0.70993
						1247.24	60.7555	180.725	365.683				447.8	0.71235
						1247.72	60.7943	180.524	365.477				448	0.71498
						1248.2	60.823	180.32	365.253				448.2	0.71793
						1248.68	60.841	180.086	364.997				448.4	0.72148
						1249.16	60.8486	179.798	364.707				448.6	0.725
						1249.65	60.8452	179.437	364.373				448.8	0.72849
						1250.13	60.8293	178.991	364				449	0.73304
						1250.61	60.7981	178.455	363.583				449.2	0.73823
						1251.09	60.7485	177.83	363.117				449.4	0.74257
						1251.58	60.6787	177.123	362.6				449.6	0.7483
						1252.06	60.5894	176.343	362.027				449.8	0.75471
						1252.54	60.4837	175.501	361.403				450	0.76053
						1253.02	60.3663	174.613	360.733				450.2	0.76572
						1253.5	60.2426	173.695	360.023				450.4	0.77137
						1253.99	60.1168	172.766	359.29				450.6	0.77538
						1254.47	59.9912	171.844	358.547				450.8	0.78234
						1254.95	59.866	170.947	357.817				451	0.78951
						1255.43	59.74	170.088	357.107				451.2	0.79887
						1255.91	59.6114	169.275	356.427				451.4	0.8096
						1256.4	59.4785	168.516	355.79				451.6	0.82153
						1256.88	59.3402	167.815	355.193				451.8	0.82986
						1257.36	59.196	167.179	354.65				452	0.83927
						1257.84	59.0457	166.612	354.163				452.2	0.8489
						1258.33	58.8903	166.12	353.737				452.4	0.85875
						1258.81	58.7318	165.705	353.37				452.6	0.871
						1259.29	58.5734	165.365	353.07				452.8	0.88482
						1259.77	58.4198	165.096	352.83				453	0.89866
						1260.25	58.2757	164.891	352.64				453.2	0.91266
						1260.73	58.144	164.745	352.493				453.4	0.92598
						1261.22	58.0256	164.658	352.387				453.6	0.93877
						1261.7	57.9174	164.633	352.317				453.8	0.95134
						1262.18	57.8146	164.675	352.287				454	0.96505
						1262.66	57.7112	164.789	352.3				454.2	0.97829
						1263.15	57.603	164.98	352.367				454.4	0.99404
						1263.63	57.4882	165.25	352.49				454.6	1.01041
						1264.11	57.3686	165.6	352.677				454.8	1.02761
						1264.59	57.248	166.03	352.923				455	1.04476
						1265.07	57.1305	166.541	353.23				455.2	1.06057
						1265.56	57.0193	167.133	353.593				455.4	1.07779
						1266.04	56.9155	167.8	354				455.6	1.09486
						1266.52	56.8186	168.532	354.443				455.8	1.11262
						1267	56.7275	169.314	354.913				456	1.13121
						1267.48	56.6416	170.128	355.4				456.2	1.15238
						1267.97	56.5612	170.958	355.897				456.4	1.17274
						1268.45	56.4866	171.789	356.393				456.6	1.19279
						1268.93	56.4182	172.611	356.887				456.8	1.21316
						1269.41	56.3545	173.419	357.373				457	1.23388
						1269.9	56.2921	174.207	357.84				457.2	1.25281
						1270.38	56.2273	174.971	358.28				457.4	1.27226
						1270.86	56.157	175.705	358.69				457.6	1.29161
						1271.34	56.0806	176.405	359.057				457.8	1.31069
						1271.82	56.001	177.066	359.387				458	1.33058
						1272.31	55.9233	177.689	359.677				458.2	1.35391
						1272.79	55.8536	178.275	359.937				458.4	1.37775
						1273.27	55.7964	178.826	360.167				458.6	1.40218
						1273.75	55.7531	179.346	360.377				458.8	1.42775
						1274.23	55.7221	179.833	360.573				459	1.45278
						1274.72	55.6991	180.284	360.75				459.2	1.478
						1275.2	55.6792	180.692	360.91				459.4	1.50295
						1275.68	55.6586	181.048	361.05				459.6	1.52814
						1276.16	55.6351	181.345	361.163				459.8	1.55129
						1276.64	55.6084	181.577	361.243				460	1.57589
						1277.13	55.5787	181.741	361.283				460.2	1.59945
						1277.61	55.5465	181.837	361.283				460.4	1.62404
						1278.09	55.5118	181.865	361.237				460.6	1.64656
						1278.57	55.4747	181.827	361.143				460.8	1.67229
						1279.06	55.4357	181.726	361.01				461	1.69544
						1279.54	55.3959	181.567	360.84				461.2	1.72107
						1280.02	55.3571	181.363	360.647				461.4	1.74446
						1280.5	55.3211	181.131	360.447				461.6	1.77064
						1280.98	55.288	180.896	360.26				461.8	1.79576
						1281.47	55.2566	180.687	360.097				462	1.82051
						1281.95	55.2245	180.534	359.98				462.2	1.84592
						1282.43	55.1895	180.464	359.92				462.4	1.86938
						1282.91	55.1506	180.498	359.927				462.6	1.89343
						1283.39	55.1092	180.65	360.01				462.8	1.9177
						1283.88	55.0681	180.927	360.17				463	1.94029
						1284.36	55.0309	181.323	360.4				463.2	1.96266
						1284.84	54.9987	181.829	360.69				463.4	1.98389
						1285.32	54.9703	182.423	361.023				463.6	2.00578
						1285.81	54.9411	183.079	361.377				463.8	2.02595
						1286.29	54.9054	183.766	361.733				464	2.04627
						1286.77	54.8581	184.451	362.07				464.2	2.06544
						1287.25	54.7972	185.108	362.37				464.4	2.0854
						1287.73	54.7248	185.713	362.627				464.6	2.10232
						1288.22	54.646	186.256	362.84				464.8	2.12067
						1288.7	54.567	186.731	363.01				465	2.13791
						1289.18	54.493	187.142	363.147				465.2	2.15234
						1289.66	54.4263	187.495	363.253				465.4	2.168
						1290.14	54.3667	187.797	363.34				465.6	2.183
						1290.63	54.3122	188.054	363.413				465.8	2.19591
						1291.11	54.2613	188.268	363.477				466	2.20943
						1291.59	54.2135	188.441	363.537				466.2	2.22549
						1292.07	54.1704	188.573	363.593				466.4	2.23769
						1292.56	54.1348	188.667	363.647				466.6	2.24933
						1293.04	54.1096	188.724	363.693				466.8	2.26323
						1293.52	54.097	188.751	363.737				467	2.27248
						1294	54.0987	188.75	363.77				467.2	2.27953
						1294.48	54.116	188.726	363.797				467.4	2.28643
						1294.97	54.1501	188.681	363.817				467.6	2.2932
						1295.45	54.2025	188.613	363.83				467.8	2.29381
						1295.93	54.2741	188.525	363.837				468	2.29731
						1296.41	54.3647	188.418	363.837				468.2	2.29864
						1296.89	54.4722	188.293	363.827				468.4	2.29691
						1297.38	54.5933	188.155	363.807				468.6	2.29457
						1297.86	54.7244	188.006	363.777				468.8	2.29473
						1298.34	54.8634	187.846	363.73				469	2.29233
						1298.82	55.0109	187.675	363.67				469.2	2.2883
						1299.31	55.1695	187.489	363.59				469.4	2.2812
						1299.79	55.3425	187.279	363.49				469.6	2.27253
						1300.27	55.532	187.037	363.367				469.8	2.26019
						1300.75	55.7367	186.752	363.21				470	2.24748
						1301.23	55.9521	186.41	363.02				470.2	2.23386
						1301.71	56.1714	185.996	362.783				470.4	2.22115
						1302.2	56.3872	185.492	362.49				470.6	2.20437
						1302.68	56.5939	184.883	362.137				470.8	2.18793
						1303.16	56.7881	184.159	361.717				471	2.1697
						1303.64	56.9682	183.32	361.23				471.2	2.15062
						1304.13	57.1334	182.382	360.69				471.4	2.12756
						1304.61	57.2818	181.379	360.117				471.6	2.1057
						1305.09	57.4108	180.361	359.543				471.8	2.08082
						1305.57	57.517	179.388	359.007				472	2.05562
						1306.05	57.5978	178.525	358.547				472.2	2.02844
						1306.54	57.6527	177.831	358.203				472.4	2.00126
						1307.02	57.6833	177.354	358.003				472.6	1.97199
						1307.5	57.6935	177.119	357.96				472.8	1.94226
						1307.98	57.6868	177.123	358.063				473	1.91132
						1308.46	57.6659	177.336	358.293				473.2	1.88035
						1308.95	57.631	177.703	358.603				473.4	1.84742
						1309.43	57.5798	178.157	358.95				473.6	1.81569
						1309.91	57.5097	178.627	359.29				473.8	1.78455
						1310.39	57.4182	179.05	359.587				474	1.75249
						1310.88	57.3049	179.383	359.813				474.2	1.71977
						1311.36	57.1723	179.6	359.953				474.4	1.68636
						1311.84	57.0254	179.693	360.003				474.6	1.6534
						1312.32	56.8708	179.671	359.97				474.8	1.6197
						1312.8	56.715	179.55	359.86				475	1.58957
						1313.29	56.5634	179.351	359.68				475.2	1.5624
						1313.77	56.4197	179.096	359.45				475.4	1.52824
						1314.25	56.2859	178.802	359.183				475.6	1.49276
						1314.73	56.1629	178.482	358.887				475.8	1.45766
						1315.21	56.0515	178.146	358.577				476	1.41953
						1315.7	55.9516	177.799	358.26				476.2	1.38031
						1316.18	55.8624	177.445	357.937				476.4	1.34576
						1316.66	55.7822	177.081	357.607				476.6	1.31281
						1317.14	55.709	176.702	357.27				476.8	1.28023
						1317.62	55.6414	176.302	356.917				477	1.24839
						1318.11	55.5797	175.875	356.547				477.2	1.21692
						1318.59	55.5262	175.423	356.16				477.4	1.18598
						1319.07	55.485	174.955	355.763				477.6	1.15499
						1319.55	55.4595	174.486	355.363				477.8	1.12523
						1320.04	55.4524	174.038	354.98				478	1.09734
						1320.52	55.4639	173.627	354.617				478.2	1.07327
						1321	55.493	173.267	354.293				478.4	1.05281
						1321.48	55.5389	172.964	354.01				478.6	1.02587
						1321.96	55.6013	172.72	353.773				478.8	0.99922
						1322.45	55.6816	172.536	353.577				479	0.97251
						1322.93	55.7816	172.411	353.43				479.2	0.94476
						1323.41	55.9021	172.351	353.323				479.4	0.91505
						1323.89	56.0418	172.354	353.257				479.6	0.89175
						1324.38	56.1968	172.42	353.223				479.8	0.86838
						1324.86	56.3613	172.54	353.217				480	0.84602
						1325.34	56.5297	172.701	353.23				480.2	0.82424
						1325.82	56.6988	172.89	353.257				480.4	0.80319
						1326.3	56.8684	173.092	353.29				480.6	0.78268
						1326.79	57.0413	173.299	353.33				480.8	0.76315
						1327.27	57.2214	173.505	353.373				481	0.74414
						1327.75	57.4122	173.708	353.417				481.2	0.7261
						1328.23	57.6152	173.905	353.457				481.4	0.71068
						1328.71	57.8288	174.093	353.48				481.6	0.69656
						1329.2	58.0502	174.265	353.48				481.8	0.68267
						1329.68	58.2751	174.412	353.443				482	0.66954
						1330.16	58.4998	174.528	353.36				482.2	0.65614
						1330.64	58.7217	174.607	353.223				482.4	0.64155
						1331.12	58.9388	174.649	353.037				482.6	0.62675
						1331.61	59.1506	174.657	352.8				482.8	0.61266
						1332.09	59.3578	174.635	352.517				483	0.59854
						1332.57	59.5625	174.585	352.19				483.2	0.5847
						1333.05	59.768	174.512	351.827				483.4	0.57165
						1333.54	59.9784	174.415	351.427				483.6	0.5592
						1334.02	60.1966	174.292	350.997				483.8	0.54805
						1334.5	60.4233	174.143	350.533				484	0.53718
						1334.98	60.6557	173.965	350.05				484.2	0.52722
						1335.46	60.8873	173.76	349.543				484.4	0.52026
						1335.95	61.1088	173.521	349.02				484.6	0.51311
						1336.43	61.3107	173.242	348.473				484.8	0.50361
						1336.91	61.4847	172.906	347.903				485	0.4958
						1337.39	61.6265	172.495	347.3				485.2	0.48827
						1337.87	61.7364	171.99	346.653				485.4	0.47803
						1338.36	61.8201	171.382	345.97				485.6	0.46771
						1338.84	61.8871	170.679	345.267				485.8	0.45991
						1339.32	61.9483	169.919	344.573				486	0.45101
						1339.8	62.0119	169.156	343.94				486.2	0.44252
						1340.29	62.0813	168.457	343.417				486.4	0.43551
						1340.77	62.156	167.881	343.033				486.6	0.42956
						1341.25	62.2332	167.478	342.823				486.8	0.42405
						1341.73	62.3106	167.281	342.793				487	0.4182
						1342.21	62.3856	167.316	342.957				487.2	0.41281
						1342.69	62.4549	167.605	343.313				487.4	0.40746
						1343.18	62.5145	168.161	343.86				487.6	0.40217
						1343.66	62.5606	168.987	344.58				487.8	0.39664
						1344.14	62.5912	170.069	345.45				488	0.39226
						1344.62	62.6068	171.375	346.43				488.2	0.38817
						1345.11	62.6113	172.857	347.487				488.4	0.38395
						1345.59	62.6095	174.458	348.583				488.6	0.38003
						1346.07	62.6061	176.118	349.683				488.8	0.37611
						1346.55	62.6035	177.78	350.763				489	0.37234
						1347.03	62.6014	179.393	351.79				489.2	0.36875
						1347.52	62.597	180.91	352.74				489.4	0.36534
						1348	62.587	182.295	353.587				489.6	0.36162
						1348.48	62.5693	183.523	354.31				489.8	0.3585
						1348.96	62.5433	184.585	354.9				490	0.35507
						1349.44	62.5104	185.484	355.353				490.2	0.35099
						1349.93	62.473	186.236	355.683				490.4	0.34778
						1350.41	62.4331	186.862	355.903				490.6	0.34541
						1350.89	62.3918	187.386	356.037				490.8	0.34201
						1351.37	62.3493	187.826	356.097				491	0.34017
						1351.86	62.3052	188.197	356.097				491.2	0.33891
						1352.34	62.2594	188.51	356.05				491.4	0.33716
						1352.82	62.2125	188.768	355.953				491.6	0.33559
						1353.3	62.1656	188.974	355.82				491.8	0.33484
						1353.78	62.1201	189.125	355.65				492	0.33306
						1354.27	62.0769	189.22	355.447				492.2	0.33145
						1354.75	62.0361	189.26	355.22				492.4	0.32978
						1355.23	61.9966	189.247	354.97				492.6	0.32777
						1355.71	61.9566	189.187	354.7				492.8	0.32635
						1356.19	61.914	189.087	354.41				493	0.32518
						1356.68	61.8672	188.952	354.097				493.2	0.32311
						1357.16	61.8144	188.79	353.76				493.4	0.32206
						1357.64	61.754	188.603	353.403				493.6	0.32109
						1358.12	61.6837	188.391	353.023				493.8	0.31856
						1358.61	61.6002	188.155	352.623				494	0.31774
						1359.09	61.4987	187.888	352.207				494.2	0.31759
						1359.57	61.3735	187.582	351.767				494.4	0.31692
						1360.05	61.2176	187.219	351.303				494.6	0.31626
						1360.53	61.025	186.772	350.797				494.8	0.31709
						1361.02	60.7925	186.211	350.237				495	0.31636
						1361.5	60.5247	185.51	349.613				495.2	0.31574
						1361.98	60.2347	184.666	348.933				495.4	0.31504
						1362.46	59.9429	183.716	348.217				495.6	0.31447
						1362.94	59.6678	182.735	347.503				495.8	0.31378
						1363.43	59.4193	181.812	346.833				496	0.31317
						1363.91	59.1976	181.024	346.237				496.2	0.31266
						1364.39	58.9969	180.414	345.727				496.4	0.3119
						1364.87	58.8111	179.986	345.297				496.6	0.31116
						1365.36	58.6353	179.716	344.93				496.8	0.31067
						1365.84	58.4662	179.564	344.603				497	0.30996
						1366.32	58.3012	179.477	344.297				497.2	0.3094
						1366.8	58.139	179.398	343.98				497.4	0.30909
						1367.28	57.9802	179.27	343.63				497.6	0.30885
						1367.77	57.828	179.048	343.223				497.8	0.3084
						1368.25	57.6878	178.705	342.757				498	0.3082
						1368.73	57.5659	178.24	342.233				498.2	0.30793
						1369.21	57.4674	177.675	341.67				498.4	0.30768
						1369.69	57.3947	177.046	341.093				498.6	0.30741
						1370.18	57.3473	176.389	340.53				498.8	0.30719
						1370.66	57.321	175.731	339.983				499	0.30717
						1371.14	57.3087	175.084	339.463				499.2	0.30695
						1371.62	57.3014	174.447	338.95				499.4	0.30698
						1372.1	57.2896	173.804	338.43				499.6	0.30696
						1372.59	57.2672	173.132	337.877				499.8	0.30715
						1373.07	57.2351	172.411	337.277				500	0.30707
						1373.55	57.2032	171.63	336.637				500.2	0.30737
						1374.03	57.1874	170.794	335.96				500.4	0.30723
						1374.52	57.2009	169.926	335.28				500.6	0.30738
						1375	57.2476	169.053	334.617				500.8	0.30748
						1375.48	57.323	168.19	333.973				501	0.30746
						1375.96	57.4201	167.339	333.35				501.2	0.30774
						1376.44	57.5343	166.485	332.73				501.4	0.30809
						1376.93	57.6647	165.607	332.1				501.6	0.30809
						1377.41	57.8134	164.686	331.45				501.8	0.30797
						1377.89	57.9836	163.71	330.777				502	0.30829
						1378.37	58.1795	162.676	330.083				502.2	0.30799
						1378.85	58.407	161.59	329.377				502.4	0.30747
						1379.34	58.6733	160.461	328.667				502.6	0.30767
						1379.82	58.9877	159.299	327.953				502.8	0.3076
						1380.3	59.3589	158.113	327.247				503	0.30625
						1380.78	59.7925	156.914	326.553				503.2	0.30667
						1381.27	60.2848	155.716	325.883				503.4	0.30756
						1381.75	60.8195	154.539	325.24				503.6	0.30787
						1382.23	61.3668	153.405	324.627				503.8	0.30894
						1382.71	61.8877	152.329	324.04				504	0.31052
						1383.19	62.3427	151.317	323.453				504.2	0.31069
						1383.67	62.6992	150.363	322.853				504.4	0.3117
						1384.16	62.9365	149.456	322.213				504.6	0.31164
						1384.64	63.0458	148.587	321.53				504.8	0.31134
						1385.12	63.0292	147.76	320.807				505	0.31145
						1385.6	62.9008	146.996	320.063				505.2	0.31136
						1386.09	62.6898	146.328	319.353				505.4	0.31038
						1386.57	62.4408	145.797	318.72				505.6	0.3106
						1387.05	62.2069	145.438	318.23				505.8	0.31064
						1387.53	62.0337	145.278	317.92				506	0.31092
						1388.01	61.9458	145.33	317.82				506.2	0.31128
						1388.5	61.9446	145.598	317.937				506.4	0.31153
						1388.98	62.016	146.081	318.253				506.6	0.31177
						1389.46	62.1401	146.766	318.753				506.8	0.31195
						1389.94	62.2975	147.626	319.387				507	0.31203
						1390.42	62.4729	148.62	320.107				507.2	0.31222
						1390.91	62.6548	149.697	320.857				507.4	0.3123
						1391.39	62.8345	150.811	321.593				507.6	0.3125
						1391.87	63.0044	151.933	322.283				507.8	0.31276
						1392.35	63.1556	153.056	322.927				508	0.31315
						1392.84	63.2767	154.198	323.54				508.2	0.3134
						1393.32	63.3553	155.376	324.14				508.4	0.31391
						1393.8	63.3845	156.59	324.743				508.6	0.31429
						1394.28	63.3694	157.8	325.33				508.8	0.31458
						1394.76	63.3292	158.935	325.867				509	0.3147
						1395.25	63.2888	159.919	326.317				509.2	0.31492
						1395.73	63.2671	160.713	326.657				509.4	0.31525
						1396.21	63.2693	161.317	326.9				509.6	0.31531
						1396.69	63.2872	161.765	327.073				509.8	0.31566
						1397.17	63.3037	162.1	327.207				510	0.31627
						1397.66	63.2984	162.36	327.32				510.2	0.31659
						1398.14	63.2542	162.571	327.433				510.4	0.31668
						1398.62	63.165	162.757	327.547				510.6	0.31711
						1399.1	63.0379	162.948	327.667				510.8	0.31731
						1399.59	62.8895	163.184	327.813				511	0.31741
						1400.07	62.7382	163.514	328.017				511.2	0.31761
						1400.55	62.5968	163.981	328.297				511.4	0.31767
						1401.03	62.4703	164.609	328.673				511.6	0.31749
						1401.51	62.3559	165.403	329.14				511.8	0.31752
						1402	62.2443	166.352	329.68				512	0.31761
						1402.48	62.1221	167.43	330.277				512.2	0.31729
						1402.96	61.9751	168.603	330.9				512.4	0.31747
						1403.44	61.7926	169.832	331.54				512.6	0.31767
						1403.92	61.5714	171.073	332.183				512.8	0.31767
						1404.41	61.3174	172.287	332.83				513	0.31762
						1404.89	61.0417	173.44	333.477				513.2	0.318
						1405.37	60.7556	174.509	334.113				513.4	0.318
						1405.85	60.466	175.484	334.727				513.6	0.31803
						1406.34	60.1758	176.365	335.293				513.8	0.31787
						1406.82	59.8849	177.164	335.807				514	0.31769
						1407.3	59.5921	177.903	336.273				514.2	0.31754
						1407.78	59.2952	178.614	336.717				514.4	0.31745
						1408.26	58.9907	179.329	337.17				514.6	0.31742
						1408.74	58.6744	180.075	337.663				514.8	0.31758
						1409.23	58.3424	180.862	338.207				515	0.31759
						1409.71	57.9929	181.676	338.8				515.2	0.3176
						1410.19	57.6274	182.483	339.413				515.4	0.31751
						1410.67	57.2509	183.245	340.02				515.6	0.31729
						1411.16	56.8705	183.928	340.593				515.8	0.31698
						1411.64	56.4931	184.524	341.123				516	0.3167
						1412.12	56.1245	185.042	341.62				516.2	0.31658
						1412.6	55.7679	185.506	342.1				516.4	0.31646
						1413.08	55.4257	185.939	342.573				516.6	0.3165
						1413.57	55.1007	186.351	343.037				516.8	0.31654
						1414.05	54.7971	186.74	343.487				517	0.31675
						1414.53	54.5201	187.094	343.91				517.2	0.31665
						1415.01	54.2741	187.4	344.3				517.4	0.3167
						1415.49	54.06	187.651	344.663				517.6	0.31667
						1415.98	53.8728	187.848	345.017				517.8	0.31632
						1416.46	53.6998	187.995	345.383				518	0.31615
						1416.94	53.521	188.092	345.78				518.2	0.31622
						1417.42	53.3138	188.123	346.203				518.4	0.31529
						1417.9	53.0647	188.06	346.63				518.6	0.31509
						1418.39	52.7813	187.884	347.013				518.8	0.3154
						1418.87	52.4943	187.625	347.327				519	0.31514
						1419.35	52.2411	187.364	347.58				519.2	0.31482
						1419.83	52.0463	187.205	347.813				519.4	0.31522
						1420.32	51.9164	187.219	348.077				519.6	0.31471
						1420.8	51.8463	187.413	348.393				519.8	0.31396
						1421.28	51.8228	187.748	348.77				520	0.31371
						1421.76	51.8285	188.164	349.197				520.2	0.31328
						1422.24	51.8451	188.607	349.66				520.4	0.31167
						1422.73	51.8591	189.05	350.167				520.6	0.31136
						1423.21	51.8649	189.492	350.723				520.8	0.31126
						1423.69	51.8661	189.953	351.34				521	0.31039
						1424.17	51.8705	190.458	352.01				521.2	0.31013
						1424.65	51.8848	191.021	352.713				521.4	0.31106
						1425.14	51.9119	191.641	353.427				521.6	0.30981
						1425.62	51.9525	192.307	354.123				521.8	0.30986
						1426.1	52.0071	193.008	354.803				522	0.31038
						1426.58	52.076	193.746	355.477				522.2	0.31023
						1427.07	52.1578	194.533	356.17				522.4	0.31042
						1427.55	52.2475	195.388	356.91				522.6	0.3116
						1428.03	52.3365	196.323	357.717				522.8	0.31116
						1428.51	52.4141	197.331	358.587				523	0.31085
						1428.99	52.4706	198.377	359.497				523.2	0.31065
						1429.48	52.5008	199.413	360.4				523.4	0.3104
						1429.96	52.5068	200.398	361.257				523.6	0.31005
						1430.44	52.497	201.31	362.047				523.8	0.30978
						1430.92	52.4843	202.156	362.767				524	0.30956
						1431.4	52.4813	202.958	363.433				524.2	0.30936
						1431.89	52.4974	203.735	364.06				524.4	0.30892
						1432.37	52.535	204.489	364.647				524.6	0.30868
						1432.85	52.5902	205.206	365.19				524.8	0.30855
						1433.33	52.6537	205.865	365.683				525	0.30822
						1433.82	52.7134	206.45	366.127				525.2	0.30796
						1434.3	52.7564	206.963	366.53				525.4	0.30794
						1434.78	52.7707	207.431	366.917				525.6	0.30786
						1435.26	52.748	207.892	367.317				525.8	0.3076
						1435.74	52.6899	208.379	367.76				526	0.30744
						1436.23	52.6124	208.9	368.243				526.2	0.30731
						1436.71	52.5386	209.438	368.743				526.4	0.30699
						1437.19	52.4854	209.977	369.22				526.6	0.30698
						1437.67	52.458	210.505	369.657				526.8	0.30686
						1438.15	52.4561	211.016	370.047				527	0.30665
						1438.64	52.4786	211.501	370.403				527.2	0.30635
						1439.12	52.5231	211.947	370.737				527.4	0.30622
						1439.6	52.5847	212.349	371.053				527.6	0.3056
						1440.08	52.6579	212.704	371.37				527.8	0.30531
						1440.57	52.7364	213.019	371.68				528	0.30477
						1441.05	52.8148	213.298	371.983				528.2	0.30435
						1441.53	52.8892	213.543	372.273				528.4	0.30369
						1442.01	52.9591	213.753	372.543				528.6	0.30324
						1442.49	53.027	213.931	372.793				528.8	0.30268
						1442.97	53.0984	214.084	373.02				529	0.30208
						1443.46	53.1794	214.23	373.23				529.2	0.30175
						1443.94	53.2744	214.388	373.44				529.4	0.30132
						1444.42	53.3852	214.575	373.65				529.6	0.30093
						1444.9	53.5102	214.804	373.873				529.8	0.30046
						1445.39	53.6463	215.081	374.117				530	0.30016
						1445.87	53.7896	215.405	374.387				530.2	0.29977
						1446.35	53.9382	215.773	374.69				530.4	0.29919
						1446.83	54.0914	216.173	375.02				530.6	0.29874
						1447.31	54.2495	216.592	375.377				530.8	0.29855
						1447.8	54.4098	217.011	375.733				531	0.29824
						1448.28	54.5662	217.411	376.07				531.2	0.29785
						1448.76	54.7111	217.78	376.377				531.4	0.29767
						1449.24	54.8395	218.113	376.64				531.6	0.29782
						1449.72	54.9515	218.409	376.873				531.8	0.29715
						1450.21	55.0513	218.675	377.077				532	0.29663
						1450.69	55.1436	218.92	377.267				532.2	0.29608
						1451.17	55.2318	219.157	377.45				532.4	0.29556
						1451.65	55.3159	219.393	377.62				532.6	0.29472
						1452.14	55.3928	219.625	377.77				532.8	0.29448
						1452.62	55.457	219.834	377.893				533	0.29406
						1453.1	55.5023	219.991	377.977				533.2	0.29376
						1453.58	55.5241	220.069	378.01				533.4	0.29355
						1454.06	55.5202	220.059	377.997				533.6	0.29262
						1454.55	55.4883	219.98	377.957				533.8	0.29269
						1455.03	55.4212	219.883	377.91				534	0.29277
						1455.51	55.3018	219.821	377.873				534.2	0.29266
						1455.99	55.1129	219.814	377.857				534.4	0.29266
						1456.47	54.8704	219.828	377.837				534.6	0.29327
						1456.96	54.6459	219.807	377.78				534.8	0.29283
						1457.44	54.5173	219.74	377.68				535	0.2926
						1457.92	54.495	219.665	377.567				535.2	0.29262
						1458.4	54.5311	219.621	377.463				535.4	0.29229
						1458.88	54.5751	219.613	377.383				535.6	0.2919
						1459.37	54.6006	219.627	377.323				535.8	0.29177
						1459.85	54.602	219.647	377.27				536	0.29161
						1460.33	54.5847	219.663	377.223				536.2	0.29084
						1460.81	54.5593	219.679	377.173				536.4	0.29074
						1461.3	54.5363	219.701	377.133				536.6	0.29041
						1461.78	54.522	219.733	377.097				536.8	0.28922
						1462.26	54.517	219.778	377.077				537	0.28929
						1462.74	54.5161	219.832	377.08				537.2	0.28961
						1463.22	54.5118	219.886	377.107				537.4	0.28965
						1463.71	54.5012	219.926	377.163				537.6	0.28999
						1464.19	54.4916	219.936	377.243				537.8	0.29121
						1464.67	54.499	219.912	377.343				538	0.29123
						1465.15	54.5393	219.864	377.453				538.2	0.29144
						1465.63	54.6199	219.812	377.573				538.4	0.29161
						1466.12	54.7404	219.772	377.697				538.6	0.29166
						1466.6	54.8972	219.752	377.827				538.8	0.29164
						1467.08	55.0865	219.748	377.953				539	0.29158
						1467.56	55.3049	219.753	378.077				539.2	0.29134
						1468.05	55.5491	219.762	378.183				539.4	0.29137
						1468.53	55.8161	219.773	378.283				539.6	0.29159
						1469.01	56.1046	219.787	378.37				539.8	0.29125
						1469.49	56.4154	219.812	378.457				540	0.29165
						1469.97	56.7518	219.856	378.553				540.2	0.2922
						1470.46	57.1188	219.925	378.677				540.4	0.29255
						1470.94	57.5222	220.018	378.837				540.6	0.2929
						1471.42	57.9687	220.109	379.04				540.8	0.29377
						1471.9	58.4629	220.161	379.257				541	0.29393
						1472.38	58.9991	220.141	379.453				541.2	0.29432
						1472.87	59.5534	220.05	379.607				541.4	0.2945
						1473.35	60.0927	219.919	379.703				541.6	0.29479
						1473.83	60.5957	219.776	379.757				541.8	0.29512
						1474.31	61.0622	219.625	379.78				542	0.2956
						1474.8	61.5014	219.448	379.78				542.2	0.29586
						1475.28	61.9178	219.221	379.75				542.4	0.29649
						1475.76	62.305	218.936	379.69				542.6	0.29703
						1476.24	62.6491	218.609	379.61				542.8	0.29716
						1476.72	62.9366	218.275	379.517				543	0.29784
						1477.21	63.162	217.971	379.423				543.2	0.29876
						1477.69	63.3305	217.727	379.343				543.4	0.29947
						1478.17	63.4545	217.555	379.28				543.6	0.30015
						1478.65	63.5465	217.452	379.233				543.8	0.30163
						1479.13	63.614	217.406	379.197				544	0.30237
						1479.62	63.6577	217.403	379.163				544.2	0.30281
						1480.1	63.6743	217.428	379.12				544.4	0.30354
						1480.58	63.6602	217.464	379.067				544.6	0.30426
						1481.06	63.6153	217.493	378.993				544.8	0.30469
						1481.55	63.5432	217.503	378.907				545	0.30542
						1482.03	63.449	217.486	378.807				545.2	0.3065
						1482.51	63.337	217.444	378.697				545.4	0.30704
						1482.99	63.2099	217.384	378.587				545.6	0.30814
						1483.47	63.0688	217.318	378.47				545.8	0.30898
						1483.95	62.9139	217.253	378.35				546	0.30854
						1484.44	62.7448	217.196	378.223				546.2	0.30958
						1484.92	62.5616	217.147	378.083				546.4	0.31103
						1485.4	62.3654	217.101	377.927				546.6	0.312
						1485.88	62.1576	217.05	377.747				546.8	0.31328
						1486.37	61.9396	216.985	377.543				547	0.316
						1486.85	61.7112	216.896	377.317				547.2	0.31706
						1487.33	61.4693	216.767	377.063				547.4	0.31821
						1487.81	61.2095	216.567	376.773				547.6	0.31933
						1488.29	60.9303	216.247	376.437				547.8	0.3206
						1488.78	60.6381	215.741	376.033				548	0.32156
						1489.26	60.3496	215.002	375.557				548.2	0.32275
						1489.74	60.0843	214.035	375.013				548.4	0.32375
						1490.22	59.8517	212.924	374.447				548.6	0.32486
						1490.7	59.6478	211.795	373.903				548.8	0.32586
						1491.19	59.4649	210.759	373.42				549	0.32697
						1491.67	59.302	209.871	373.013				549.2	0.32813
						1492.15	59.1653	209.127	372.673				549.4	0.32951
						1492.63	59.0609	208.483	372.377				549.6	0.33071
						1493.12	58.9903	207.883	372.1				549.8	0.33203
						1493.6	58.9494	207.28	371.82				550	0.33363
						1494.08	58.9295	206.65	371.517				550.2	0.335
						1494.56	58.9208	205.989	371.183				550.4	0.33642
						1495.04	58.9156	205.316	370.823				550.6	0.33816
						1495.53	58.9154	204.655	370.437				550.8	0.33941
						1496.01	58.9354	204.038	370.04				551	0.34087
						1496.49	59.0023	203.487	369.647				551.2	0.34228
						1496.97	59.1393	203.017	369.27				551.4	0.34361
						1497.45	59.3517	202.627	368.927				551.6	0.34427
						1497.94	59.6241	202.303	368.617				551.8	0.34572
						1498.42	59.9322	202.03	368.337				552	0.34694
						1498.9	60.2559	201.795	368.083				552.2	0.34652
						1499.38	60.586	201.587	367.84				552.4	0.34767
						1499.87	60.9248	201.401	367.607				552.6	0.34948
						1500.35	61.2798	201.231	367.373				552.8	0.35092
						1500.83	61.6571	201.066	367.13				553	0.3523
						1501.31	62.0568	200.888	366.87				553.2	0.35543
						1501.79	62.4716	200.676	366.587				553.4	0.35689
						1502.28	62.8912	200.407	366.27				553.6	0.35835
						1502.76	63.3074	200.068	365.923				553.8	0.35987
						1503.24	63.7214	199.658	365.543				554	0.36131
						1503.72	64.1485	199.201	365.14				554.2	0.36272
						1504.2	64.6158	198.739	364.723				554.4	0.36425
						1504.69	65.1517	198.318	364.297				554.6	0.36545
						1505.17	65.7673	197.937	363.833				554.8	0.36685
						1505.65	66.4442	197.504	363.277				555	0.3682
						1506.13	67.1577	196.85	362.56				555.2	0.36972
						1506.62	67.9126	195.91	361.703				555.4	0.37092
						1507.1	68.6987	194.882	360.883				555.6	0.37233
						1507.58	69.4292	194.055	360.28				555.8	0.37351
						1508.06	70.0184	193.536	359.943				556	0.37481
						1508.54	70.4631	193.257	359.79				556.2	0.37601
						1509.03	70.8104	193.103	359.733				556.4	0.3774
						1509.51	71.1045	192.983	359.703				556.6	0.37885
						1509.99	71.3696	192.848	359.667				556.8	0.38023
						1510.47	71.6155	192.69	359.613				557	0.3815
						1510.95	71.8455	192.52	359.55				557.2	0.38269
						1511.44	72.0626	192.359	359.487				557.4	0.38404
						1511.92	72.2706	192.223	359.433				557.6	0.38542
						1512.4	72.474	192.116	359.383				557.8	0.38673
						1512.88	72.6747	192.032	359.34				558	0.38792
						1513.37	72.8712	191.961	359.287				558.2	0.38905
						1513.85	73.0571	191.891	359.217				558.4	0.39037
						1514.33	73.2215	191.811	359.127				558.6	0.39149
						1514.81	73.3525	191.707	359.01				558.8	0.39293
						1515.29	73.4427	191.558	358.867				559	0.39444
						1515.78	73.4984	191.337	358.693				559.2	0.39612
						1516.26	73.5433	191.025	358.497				559.4	0.39742
						1516.74	73.6056	190.632	358.287				559.6	0.39884
						1517.22	73.6962	190.202	358.083				559.8	0.39998
						1517.7	73.8012	189.792	357.897				560	0.40094
						1518.19	73.8982	189.442	357.733				560.2	0.40173
						1518.67	73.9721	189.173	357.593				560.4	0.4026
						1519.15	74.0176	188.988	357.467				560.6	0.40365
						1519.63	74.0322	188.873	357.34				560.8	0.40424
						1520.11	74.0129	188.793	357.183				561	0.40534
						1520.6	73.9657	188.682	356.957				561.2	0.40584
						1521.08	73.9191	188.479	356.64				561.4	0.4057
						1521.56	73.9122	188.183	356.257				561.6	0.40643
						1522.04	73.9583	187.865	355.87				561.8	0.40753
						1522.53	74.0384	187.6	355.533				562	0.40838
						1523.01	74.1296	187.411	355.26				562.2	0.40976
						1523.49	74.2227	187.263	355.03				562.4	0.41164
						1523.97	74.3168	187.101	354.803				562.6	0.41223
						1524.45	74.4108	186.874	354.54				562.8	0.41292
						1524.93	74.5009	186.552	354.217				563	0.41336
						1525.42	74.5813	186.128	353.823				563.2	0.41378
						1525.9	74.6486	185.612	353.37				563.4	0.41422
						1526.38	74.7039	185.015	352.863				563.6	0.41448
						1526.86	74.7528	184.345	352.327				563.8	0.41488
						1527.35	74.8016	183.605	351.77				564	0.41527
						1527.83	74.8539	182.799	351.193				564.2	0.41555
						1528.31	74.909	181.947	350.613				564.4	0.41562
						1528.79	74.9644	181.083	350.037				564.6	0.41619
						1529.27	75.0183	180.249	349.483				564.8	0.41636
						1529.76	75.0723	179.477	348.957				565	0.41657
						1530.24	75.1297	178.779	348.46				565.2	0.4168
						1530.72	75.1929	178.135	347.977				565.4	0.41706
						1531.2	75.2586	177.498	347.477				565.6	0.41704
						1531.68	75.3152	176.807	346.92				565.8	0.4171
						1532.17	75.3454	176.006	346.263				566	0.41718
						1532.65	75.3364	175.082	345.5				566.2	0.41725
						1533.13	75.2914	174.102	344.677				566.4	0.41737
						1533.61	75.2263	173.202	343.893				566.6	0.41742
						1534.1	75.1558	172.506	343.25				566.8	0.41727
						1534.58	75.09	172.052	342.787				567	0.41667
						1535.06	75.0397	171.792	342.48				567.2	0.41646
						1535.54	75.0159	171.64	342.273				567.4	0.41618
						1536.02	75.0238	171.529	342.123				567.6	0.41498
						1536.51	75.063	171.441	342				567.8	0.41481
						1536.99	75.1296	171.425	341.917				568	0.41482
						1537.47	75.2143	171.593	341.913				568.2	0.41449
						1537.95	75.293	172.099	342.047				568.4	0.41411
						1538.43	75.3195	173.096	342.38				568.6	0.41432
						1538.92	75.2429	174.652	342.927				568.8	0.41364
						1539.4	75.0633	176.66	343.64				569	0.413
						1539.88	74.8729	178.825	344.4				569.2	0.41217
						1540.36	74.7844	180.832	345.097				569.4	0.41119
						1540.85	74.8129	182.557	345.697				569.6	0.41032
						1541.33	74.8885	184.075	346.237				569.8	0.40937
						1541.81	74.9499	185.514	346.757				570	0.40802
						1542.29	74.9827	186.951	347.28				570.2	0.40695
						1542.77	74.9998	188.412	347.81				570.4	0.40612
						1543.26	75.0169	189.89	348.34				570.6	0.40487
						1543.74	75.0406	191.366	348.867				570.8	0.40412
						1544.22	75.065	192.818	349.397				571	0.40371
						1544.7	75.0761	194.222	349.923				571.2	0.40304
						1545.18	75.0609	195.556	350.44				571.4	0.40217
						1545.67	75.0178	196.812	350.94				571.6	0.40167
						1546.15	74.9584	197.996	351.417				571.8	0.40045
						1546.63	74.9006	199.127	351.877				572	0.39915
						1547.11	74.8565	200.234	352.327				572.2	0.39792
						1547.6	74.8251	201.348	352.78				572.4	0.39667
						1548.08	74.7929	202.501	353.247				572.6	0.39507
						1548.56	74.74	203.708	353.74				572.8	0.39379
						1549.04	74.6528	204.949	354.253				573	0.39235
						1549.52	74.5319	206.166	354.763				573.2	0.39081
						1550.01	74.3927	207.279	355.24				573.4	0.38966
						1550.49	74.2544	208.224	355.66				573.6	0.38871
						1550.97	74.1298	208.981	356.023				573.8	0.38697
						1551.45	74.0224	209.572	356.343				574	0.38604
						1551.93	73.9284	210.049	356.65				574.2	0.38507
						1552.42	73.84	210.476	356.98				574.4	0.38371
						1552.9	73.7498	210.912	357.35				574.6	0.38255
						1553.38	73.6567	211.391	357.777				574.8	0.38207
						1553.86	73.5716	211.911	358.233				575	0.381
						1554.34	73.5163	212.429	358.693				575.2	0.38008
						1554.83	73.5143	212.882	359.11				575.4	0.37895
						1555.31	73.58	213.213	359.463				575.6	0.37765
						1555.79	73.7149	213.39	359.747				575.8	0.37628
						1556.27	73.906	213.417	359.987				576	0.37487
						1556.76	74.1177	213.32	360.227				576.2	0.37296
						1557.24	74.2681	213.088	360.53				576.4	0.37149
						1557.72	74.2177	212.57	360.93				576.6	0.37034
						1558.2	73.8647	211.434	361.37				576.8	0.36847
						1558.68	73.3546	209.496	361.693				577	0.36757
						1559.17	72.9762	207.195	361.783				577.2	0.36696
						1559.65	72.7514	205.226	361.72				577.4	0.3662
						1560.13	72.5478	203.895	361.66				577.6	0.36504
						1560.61	72.3489	203.134	361.683				577.8	0.36444
						1561.09	72.2032	202.742	361.783				578	0.36301
						1561.58	72.1319	202.511	361.92				578.2	0.36175
						1562.06	72.1188	202.287	362.053				578.4	0.36049
						1562.54	72.1325	201.982	362.16				578.6	0.35931
						1563.02	72.1416	201.575	362.233				578.8	0.35806
						1563.51	72.1219	201.106	362.293				579	0.35674
						1563.99	72.0608	200.656	362.36				579.2	0.35519
						1564.47	71.9608	200.323	362.463				579.4	0.35311
						1564.95	71.8386	200.192	362.623				579.6	0.35169
						1565.43	71.7185	200.302	362.847				579.8	0.35043
						1565.91	71.6217	200.642	363.123				580	0.34813
						1566.4	71.5588	201.173	363.443				580.2	0.3473
						1566.88	71.5249	201.846	363.783				580.4	0.34677
						1567.36	71.4989	202.616	364.13				580.6	0.3458
						1567.84	71.4475	203.438	364.453				580.8	0.34483
						1568.33	71.3374	204.247	364.713				581	0.34488
						1568.81	71.1573	204.945	364.853				581.2	0.34379
						1569.29	70.9333	205.418	364.827				581.4	0.34279
						1569.77	70.7141	205.595	364.623				581.6	0.34166
						1570.25	70.5358	205.482	364.283				581.8	0.34059
						1570.74	70.4061	205.147	363.86				582	0.33958
						1571.22	70.315	204.663	363.403				582.2	0.33854
						1571.7	70.2488	204.065	362.923				582.4	0.33776
						1572.18	70.1933	203.35	362.407				582.6	0.33714
						1572.66	70.1347	202.485	361.833				582.8	0.33656
						1573.15	70.0612	201.428	361.17				583	0.33606
						1573.63	69.9643	200.124	360.38				583.2	0.33583
						1574.11	69.8372	198.497	359.4				583.4	0.33548
						1574.59	69.6718	196.444	358.163				583.6	0.3351
						1575.08	69.4623	193.874	356.593				583.8	0.33486
						1575.56	69.2183	190.808	354.693				584	0.33453
						1576.04	68.9744	187.49	352.593				584.2	0.33407
						1576.52	68.7739	184.336	350.54				584.4	0.33373
						1577	68.6381	181.706	348.763				584.6	0.3335
						1577.49	68.5598	179.714	347.347				584.8	0.33322
						1577.97	68.5168	178.256	346.24				585	0.333
						1578.45	68.4842	177.138	345.323				585.2	0.33272
						1578.93	68.4399	176.183	344.5				585.4	0.33197
						1579.41	68.3678	175.285	343.693				585.6	0.33154
						1579.9	68.2608	174.411	342.883				585.8	0.33104
						1580.38	68.1212	173.585	342.08				586	0.3296
						1580.86	67.9599	172.859	341.32				586.2	0.32928
						1581.34	67.7919	172.287	340.64				586.4	0.32967
						1581.83	67.6308	171.893	340.07				586.6	0.32956
						1582.31	67.4839	171.678	339.61				586.8	0.32939
						1582.79	67.3509	171.627	339.257				587	0.33053
						1583.27	67.226	171.73	338.993				587.2	0.33047
						1583.75	67.1033	171.999	338.827				587.4	0.33033
						1584.24	66.9797	172.464	338.767				587.6	0.33053
						1584.72	66.8567	173.158	338.833				587.8	0.33056
						1585.2	66.738	174.1	339.04				588	0.33003
						1585.68	66.6257	175.279	339.377				588.2	0.32859
						1586.16	66.5172	176.656	339.823				588.4	0.32571
						1586.65	66.4048	178.183	340.34				588.6	0.32536
						1587.13	66.2792	179.808	340.893				588.8	0.32573
						1587.61	66.1328	181.492	341.453				589	0.3264
						1588.09	65.9648	183.203	342.007				589.2	0.32807
						1588.58	65.7812	184.912	342.55				589.4	0.33138
						1589.06	65.5934	186.583	343.07				589.6	0.33169
						1589.54	65.4132	188.174	343.557				589.8	0.3319
						1590.02	65.2477	189.64	343.997				590	0.3323
						1590.5	65.0977	190.945	344.377				590.2	0.33274
						1590.98	64.9587	192.067	344.677				590.4	0.333
						1591.47	64.8247	192.999	344.903				590.6	0.33358
						1591.95	64.692	193.746	345.057				590.8	0.33418
						1592.43	64.5596	194.315	345.153				591	0.33472
						1592.91	64.429	194.707	345.2				591.2	0.33537
						1593.4	64.3013	194.919	345.203				591.4	0.33625
						1593.88	64.1746	194.942	345.15				591.6	0.33727
						1594.36	64.0441	194.771	345.037				591.8	0.33807
						1594.84	63.9044	194.409	344.847				592	0.33892
						1595.32	63.7527	193.869	344.577				592.2	0.34003
						1595.81	63.5911	193.175	344.233				592.4	0.34092
						1596.29	63.4264	192.348	343.827				592.6	0.34168
						1596.77	63.2663	191.397	343.363				592.8	0.34264
						1597.25	63.1157	190.318	342.85				593	0.34367
						1597.73	62.9738	189.089	342.277				593.2	0.3446
						1598.22	62.8347	187.683	341.623				593.4	0.34521
						1598.7	62.6903	186.074	340.867				593.6	0.3459
						1599.18	62.5344	184.248	339.99				593.8	0.3468
						1599.66	62.3657	182.202	338.98				594	0.34732
						1600.15	62.1886	179.942	337.83				594.2	0.34799
						1600.63	62.0104	177.481	336.547				594.4	0.34916
						1601.11	61.838	174.837	335.133				594.6	0.35003
						1601.59	61.674	172.042	333.607				594.8	0.35076
						1602.07	61.5166	169.148	331.997				595	0.35181
						1602.56	61.3616	166.24	330.353				595.2	0.35251
						1603.04	61.2062	163.435	328.75				595.4	0.35291
						1603.52	61.0518	160.863	327.273				595.6	0.35383
						1604	60.9034	158.642	326.003				595.8	0.35446
						1604.48	60.7668	156.853	325.003				596	0.35529
						1604.97	60.6438	155.531	324.313				596.2	0.35586
						1605.45	60.5309	154.681	323.937				596.4	0.35653
						1605.93	60.4191	154.294	323.873				596.6	0.35734
						1606.41	60.2982	154.369	324.117				596.8	0.35764
						1606.89	60.1619	154.918	324.663				597	0.35757
						1607.38	60.0108	155.954	325.517				597.2	0.35827
						1607.86	59.8536	157.465	326.653				597.4	0.35849
						1608.34	59.7019	159.399	328.037				597.6	0.35745
						1608.82	59.5637	161.664	329.607				597.8	0.35849
						1609.31	59.4391	164.154	331.287				598	0.35968
						1609.79	59.321	166.775	333.01				598.2	0.3603
						1610.27	59.2003	169.464	334.723				598.4	0.36118
						1610.75	59.0719	172.18	336.393				598.6	0.36316
						1611.23	58.9382	174.896	338.003				598.8	0.36363
						1611.72	58.808	177.573	339.533				599	0.36378
						1612.2	58.6908	180.161	340.967				599.2	0.36425
						1612.68	58.591	182.602	342.29				599.4	0.36465
[truncated: 4,952 more rows]

## Sheet: Figure 3
Figure 3b	MnTCPP+		ZMTP				Figure 3c																							Figure 3d
	E (V vs. Ag/Ag+)	i (mA)	E (V vs. Ag/Ag+)	i (mA)				Time (s)	i (mA)	Time (s)	i (mA)	Time (s)	i (mA)	Time (s)	i (mA)	Time (s)	i (mA)	Time (s)	i (mA)	Time (s)	i (mA)	Time (s)	i (mA)	Time (s)	i (mA)	Time (s)	i (mA)				Time (s)	i (mA)	Time (s)	i (mA)	Time (s)	i (mA)	Time (s)	i (mA)	Time (s)	i (mA)	Time (s)	i (mA)	Time (s)	i (mA)	Time (s)	i (mA)	Time (s)	i (mA)	Time (s)
	-0.001	0.87435	-0.884	-2.93				0.002	20.57	60	-20.91	120	20.49	180	-21.61	240	21.09	300	-22.06	360	21.31	420	-22.37	480	21.39	540	-22.57				0.002	51.7	60	-43.25	120	51.94	180	-43.93	240	52.67	300	-44.59	360	52.47	420	-45.17	480	52.23	540
	-0.002	0.8601	-0.883	-2.91				0.004	14.6	60	-17.41	120	16.44	180	-18.4	240	17.07	300	-19	360	17.27	420	-19.38	480	17.32	540	-19.59				0.004	41.64	60	-33.63	120	43.79	180	-34.03	240	44.76	300	-33.88	360	44.76	420	-33.46	480	44.6	540
	-0.003	0.8469	-0.882	-2.88				0.006	9.388	60.01	-15.88	120	14.32	180	-16.91	240	14.89	300	-17.48	360	15.05	420	-17.83	480	15.1	540	-18.02				0.006	35.23	60.01	-30	120	40.22	180	-30.18	240	41.12	300	-29.73	360	41.12	420	-29.06	480	40.91	540
	-0.004	0.83415	-0.881	-2.85				0.008	8.544	60.01	-14.87	120	12.89	180	-15.91	240	13.39	300	-16.46	360	13.54	420	-16.77	480	13.57	540	-16.93				0.008	33.48	60.01	-27.97	120	38.09	180	-28.03	240	38.89	300	-27.45	360	38.84	420	-26.67	480	38.58	540
	-0.005	0.822	-0.88	-2.82				0.01	7.913	60.01	-14.11	120	11.83	180	-15.16	240	12.27	300	-15.68	360	12.39	420	-15.96	480	12.41	540	-16.11				0.01	32.08	60.01	-26.64	120	36.61	180	-26.61	240	37.35	300	-25.97	360	37.25	420	-25.13	480	36.95	540
	-0.006	0.81015	-0.879	-2.79				0.012	7.414	60.01	-13.5	120	10.99	180	-14.56	240	11.38	300	-15.05	360	11.48	420	-15.31	480	11.49	540	-15.43				0.012	30.89	60.01	-25.65	120	35.47	180	-25.57	240	36.17	300	-24.9	360	36.06	420	-24.04	480	35.71	540
	-0.007	0.7986	-0.878	-2.76				0.014	7.01	60.01	-12.98	120	10.31	180	-14.06	240	10.65	300	-14.52	360	10.72	420	-14.76	480	10.73	540	-14.87				0.014	29.85	60.01	-24.88	120	34.53	180	-24.77	240	35.21	300	-24.08	360	35.06	420	-23.2	480	34.7	540
	-0.008	0.78735	-0.877	-2.74				0.016	6.673	60.02	-12.53	120	9.748	180	-13.62	240	10.03	300	-14.06	360	10.09	420	-14.28	480	10.08	540	-14.38				0.016	28.91	60.02	-24.25	120	33.71	180	-24.12	240	34.38	300	-23.42	360	34.23	420	-22.53	480	33.86	540
	-0.009	0.77625	-0.876	-2.71				0.018	6.387	60.02	-12.14	120	9.267	180	-13.24	240	9.507	300	-13.66	360	9.547	420	-13.87	480	9.527	540	-13.95				0.018	28.07	60.02	-23.71	120	32.99	180	-23.58	240	33.65	300	-22.87	360	33.49	420	-21.98	480	33.11	540
	-0.01	0.7656	-0.875	-2.68				0.02	6.139	60.02	-11.79	120	8.853	180	-12.91	240	9.052	300	-13.3	360	9.075	420	-13.49	480	9.044	540	-13.57				0.02	27.29	60.02	-23.24	120	32.34	180	-23.11	240	33	300	-22.4	360	32.83	420	-21.51	480	32.43	540
	-0.011	0.75495	-0.874	-2.65				0.022	5.923	60.02	-11.48	120	8.492	180	-12.6	240	8.653	300	-12.98	360	8.66	420	-13.16	480	8.62	540	-13.22				0.022	26.56	60.02	-22.84	120	31.74	180	-22.7	240	32.4	300	-21.98	360	32.22	420	-21.11	480	31.81	540
	-0.012	0.7446	-0.873	-2.63				0.024	5.731	60.02	-11.19	120	8.174	180	-12.32	240	8.302	300	-12.68	360	8.293	420	-12.85	480	8.245	540	-12.91				0.024	25.89	60.02	-22.48	120	31.18	180	-22.34	240	31.84	300	-21.63	360	31.66	420	-20.75	480	31.22	540
	-0.013	0.73455	-0.872	-2.6				0.026	5.559	60.03	-10.93	120	7.893	180	-12.07	240	7.989	300	-12.41	360	7.967	420	-12.57	480	7.912	540	-12.62				0.026	25.27	60.03	-22.16	120	30.67	180	-22.01	240	31.32	300	-21.3	360	31.13	420	-20.44	480	30.69	540
	-0.014	0.72435	-0.871	-2.57				0.028	5.405	60.03	-10.69	120	7.639	180	-11.83	240	7.708	300	-12.16	360	7.674	420	-12.3	480	7.611	540	-12.35				0.028	24.68	60.03	-21.87	120	30.18	180	-21.72	240	30.84	300	-21.02	360	30.64	420	-20.15	480	30.19	540
	-0.015	0.71445	-0.87	-2.55				0.03	5.264	60.03	-10.46	120	7.412	180	-11.61	240	7.455	300	-11.93	360	7.41	420	-12.06	480	7.341	540	-12.1				0.03	24.13	60.03	-21.61	120	29.72	180	-21.46	240	30.38	300	-20.76	360	30.18	420	-19.9	480	29.71	540
	-0.016	0.70485	-0.869	-2.52				0.032	5.135	60.03	-10.26	120	7.205	180	-11.41	240	7.225	300	-11.71	360	7.17	420	-11.83	480	7.096	540	-11.87				0.032	23.62	60.03	-21.36	120	29.28	180	-21.21	240	29.94	300	-20.51	360	29.73	420	-19.67	480	29.25	540
	-0.017	0.6954	-0.868	-2.49				0.034	5.016	60.03	-10.06	120	7.016	180	-11.21	240	7.016	300	-11.51	360	6.952	420	-11.62	480	6.872	540	-11.65				0.034	23.14	60.03	-21.13	120	28.85	180	-20.98	240	29.53	300	-20.3	360	29.3	420	-19.46	480	28.81	540
	-0.018	0.68625	-0.867	-2.47				0.036	4.907	60.04	-9.879	120	6.843	180	-11.03	240	6.825	300	-11.31	360	6.753	420	-11.42	480	6.667	540	-11.45				0.036	22.68	60.04	-20.93	120	28.44	180	-20.77	240	29.12	300	-20.09	360	28.9	420	-19.26	480	28.39	540
	-0.019	0.6771	-0.866	-2.44				0.038	4.805	60.04	-9.709	120	6.684	180	-10.86	240	6.649	300	-11.13	360	6.569	420	-11.23	480	6.481	540	-11.25				0.038	22.24	60.04	-20.73	120	28.05	180	-20.59	240	28.74	300	-19.91	360	28.5	420	-19.09	480	27.98	540
	-0.02	0.66825	-0.865	-2.42				0.04	4.709	60.04	-9.547	120	6.537	180	-10.7	240	6.488	300	-10.96	360	6.401	420	-11.05	480	6.309	540	-11.07				0.04	21.82	60.04	-20.55	120	27.67	180	-20.41	240	28.37	300	-19.73	360	28.12	420	-18.93	480	27.59	540
	-0.021	0.6594	-0.864	-2.39				0.042	4.62	60.04	-9.396	120	6.401	180	-10.54	240	6.337	300	-10.79	360	6.245	420	-10.88	480	6.148	540	-10.9				0.042	21.43	60.04	-20.39	120	27.3	180	-20.24	240	28.01	300	-19.57	360	27.75	420	-18.77	480	27.21	540
	-0.022	0.6507	-0.863	-2.36				0.044	4.535	60.04	-9.252	120	6.273	180	-10.39	240	6.197	300	-10.64	360	6.1	420	-10.72	480	6	540	-10.73				0.044	21.06	60.04	-20.23	120	26.94	180	-20.09	240	27.66	300	-19.43	360	27.39	420	-18.63	480	26.84	540
	-0.023	0.6423	-0.862	-2.34				0.046	4.455	60.05	-9.116	120	6.154	180	-10.25	240	6.066	300	-10.49	360	5.964	420	-10.56	480	5.862	540	-10.57				0.046	20.71	60.05	-20.08	120	26.59	180	-19.94	240	27.32	300	-19.28	360	27.04	420	-18.49	480	26.48	540
	-0.024	0.6339	-0.861	-2.31				0.048	4.381	60.05	-8.986	120	6.041	180	-10.12	240	5.944	300	-10.34	360	5.837	420	-10.41	480	5.732	540	-10.42				0.048	20.38	60.05	-19.94	120	26.26	180	-19.8	240	26.98	300	-19.15	360	26.7	420	-18.36	480	26.13	540
	-0.025	0.62565	-0.86	-2.29				0.05	4.309	60.05	-8.863	120	5.936	180	-9.987	240	5.829	300	-10.21	360	5.718	420	-10.27	480	5.612	540	-10.27				0.05	20.05	60.05	-19.81	120	25.92	180	-19.66	240	26.65	300	-19.02	360	26.37	420	-18.25	480	25.79	540
	-0.026	0.6177	-0.859	-2.27				0.052	4.241	60.05	-8.746	120.1	5.837	180.1	-9.861	240.1	5.721	300.1	-10.07	360.1	5.606	420.1	-10.13	480.1	5.499	540.1	-10.14				0.052	19.73	60.05	-19.68	120.1	25.61	180.1	-19.54	240.1	26.34	300.1	-18.9	360.1	26.03	420.1	-18.13	480.1	25.45	540.1
	-0.027	0.60975	-0.858	-2.24				0.054	4.176	60.05	-8.633	120.1	5.742	180.1	-9.741	240.1	5.619	300.1	-9.944	360.1	5.502	420.1	-10	480.1	5.393	540.1	-10				0.054	19.44	60.05	-19.57	120.1	25.29	180.1	-19.43	240.1	26.03	300.1	-18.79	360.1	25.71	420.1	-18.02	480.1	25.14	540.1
	-0.028	0.6018	-0.857	-2.22				0.056	4.113	60.06	-8.527	120.1	5.653	180.1	-9.625	240.1	5.523	300.1	-9.821	360.1	5.403	420.1	-9.874	480.1	5.292	540.1	-9.872				0.056	19.16	60.06	-19.46	120.1	24.99	180.1	-19.32	240.1	25.72	300.1	-18.68	360.1	25.4	420.1	-17.92	480.1	24.82	540.1
	-0.029	0.59415	-0.856	-2.19				0.058	4.054	60.06	-8.423	120.1	5.569	180.1	-9.513	240.1	5.432	300.1	-9.703	360.1	5.31	420.1	-9.752	480.1	5.198	540.1	-9.749				0.058	18.88	60.06	-19.35	120.1	24.69	180.1	-19.21	240.1	25.42	300.1	-18.58	360.1	25.09	420.1	-17.83	480.1	24.52	540.1
	-0.03	0.5865	-0.855	-2.17				0.06	3.997	60.06	-8.324	120.1	5.488	180.1	-9.404	240.1	5.345	300.1	-9.588	360.1	5.221	420.1	-9.634	480.1	5.109	540.1	-9.629				0.06	18.62	60.06	-19.25	120.1	24.4	180.1	-19.11	240.1	25.13	300.1	-18.48	360.1	24.79	420.1	-17.73	480.1	24.22	540.1
	-0.031	0.579	-0.854	-2.15				0.062	3.943	60.06	-8.229	120.1	5.411	180.1	-9.299	240.1	5.264	300.1	-9.478	360.1	5.138	420.1	-9.52	480.1	5.023	540.1	-9.514				0.062	18.36	60.06	-19.15	120.1	24.11	180.1	-19.02	240.1	24.84	300.1	-18.39	360.1	24.5	420.1	-17.65	480.1	23.91	540.1
	-0.032	0.5718	-0.853	-2.12				0.064	3.89	60.06	-8.139	120.1	5.337	180.1	-9.197	240.1	5.186	300.1	-9.37	360.1	5.058	420.1	-9.411	480.1	4.944	540.1	-9.402				0.064	18.12	60.06	-19.07	120.1	23.84	180.1	-18.92	240.1	24.56	300.1	-18.3	360.1	24.2	420.1	-17.57	480.1	23.62	540.1
	-0.033	0.56445	-0.852	-2.1				0.066	3.84	60.07	-8.05	120.1	5.267	180.1	-9.099	240.1	5.112	300.1	-9.267	360.1	4.982	420.1	-9.304	480.1	4.867	540.1	-9.294				0.066	17.88	60.07	-18.98	120.1	23.56	180.1	-18.83	240.1	24.29	300.1	-18.21	360.1	23.92	420.1	-17.48	480.1	23.34	540.1
	-0.034	0.5574	-0.851	-2.08				0.068	3.79	60.07	-7.966	120.1	5.2	180.1	-9.004	240.1	5.041	300.1	-9.166	360.1	4.91	420.1	-9.2	480.1	4.795	540.1	-9.189				0.068	17.66	60.07	-18.9	120.1	23.29	180.1	-18.75	240.1	24.02	300.1	-18.14	360.1	23.65	420.1	-17.4	480.1	23.05	540.1
	-0.035	0.55035	-0.85	-2.05				0.07	3.743	60.07	-7.885	120.1	5.137	180.1	-8.911	240.1	4.973	300.1	-9.068	360.1	4.842	420.1	-9.1	480.1	4.726	540.1	-9.089				0.07	17.46	60.07	-18.81	120.1	23.03	180.1	-18.67	240.1	23.75	300.1	-18.05	360.1	23.37	420.1	-17.33	480.1	22.78	540.1
	-0.036	0.5436	-0.849	-2.03				0.072	3.697	60.07	-7.806	120.1	5.074	180.1	-8.821	240.1	4.908	300.1	-8.973	360.1	4.776	420.1	-9.003	480.1	4.659	540.1	-8.99				0.072	17.25	60.07	-18.74	120.1	22.77	180.1	-18.59	240.1	23.49	300.1	-17.98	360.1	23.1	420.1	-17.26	480.1	22.5	540.1
	-0.037	0.53685	-0.848	-2.01				0.074	3.653	60.07	-7.73	120.1	5.015	180.1	-8.733	240.1	4.846	300.1	-8.881	360.1	4.712	420.1	-8.909	480.1	4.596	540.1	-8.894				0.074	17.05	60.07	-18.66	120.1	22.51	180.1	-18.51	240.1	23.23	300.1	-17.9	360.1	22.84	420.1	-17.19	480.1	22.23	540.1
	-0.038	0.5301	-0.847	-1.98				0.076	3.61	60.08	-7.657	120.1	4.958	180.1	-8.647	240.1	4.786	300.1	-8.791	360.1	4.652	420.1	-8.818	480.1	4.535	540.1	-8.802				0.076	16.86	60.08	-18.58	120.1	22.26	180.1	-18.44	240.1	22.98	300.1	-17.83	360.1	22.57	420.1	-17.12	480.1	21.96	540.1
	-0.039	0.5235	-0.846	-1.96				0.078	3.569	60.08	-7.586	120.1	4.903	180.1	-8.564	240.1	4.729	300.1	-8.704	360.1	4.595	420.1	-8.728	480.1	4.477	540.1	-8.711				0.078	16.68	60.08	-18.51	120.1	22.02	180.1	-18.36	240.1	22.73	300.1	-17.76	360.1	22.31	420.1	-17.05	480.1	21.71	540.1
	-0.04	0.51705	-0.845	-1.94				0.08	3.529	60.08	-7.518	120.1	4.849	180.1	-8.483	240.1	4.673	300.1	-8.618	360.1	4.538	420.1	-8.641	480.1	4.422	540.1	-8.624				0.08	16.5	60.08	-18.45	120.1	21.78	180.1	-18.3	240.1	22.49	300.1	-17.7	360.1	22.06	420.1	-16.99	480.1	21.45	540.1
	-0.041	0.51045	-0.844	-1.92				0.082	3.489	60.08	-7.451	120.1	4.798	180.1	-8.403	240.1	4.621	300.1	-8.536	360.1	4.485	420.1	-8.557	480.1	4.369	540.1	-8.539				0.082	16.34	60.08	-18.38	120.1	21.54	180.1	-18.23	240.1	22.24	300.1	-17.64	360.1	21.81	420.1	-16.93	480.1	21.19	540.1
	-0.042	0.50415	-0.843	-1.9				0.084	3.45	60.08	-7.386	120.1	4.749	180.1	-8.325	240.1	4.57	300.1	-8.454	360.1	4.434	420.1	-8.475	480.1	4.317	540.1	-8.456				0.084	16.19	60.08	-18.31	120.1	21.3	180.1	-18.16	240.1	22.01	300.1	-17.57	360.1	21.56	420.1	-16.88	480.1	20.95	540.1
	-0.043	0.49785	-0.842	-1.88				0.086	3.414	60.09	-7.323	120.1	4.7	180.1	-8.25	240.1	4.52	300.1	-8.376	360.1	4.385	420.1	-8.393	480.1	4.268	540.1	-8.373				0.086	16.03	60.09	-18.25	120.1	21.07	180.1	-18.1	240.1	21.77	300.1	-17.51	360.1	21.32	420.1	-16.82	480.1	20.7	540.1
	-0.044	0.4917	-0.841	-1.85				0.088	3.378	60.09	-7.261	120.1	4.654	180.1	-8.176	240.1	4.472	300.1	-8.298	360.1	4.337	420.1	-8.315	480.1	4.22	540.1	-8.295				0.088	15.89	60.09	-18.19	120.1	20.85	180.1	-18.04	240.1	21.54	300.1	-17.45	360.1	21.08	420.1	-16.77	480.1	20.46	540.1
	-0.045	0.4854	-0.84	-1.83				0.09	3.343	60.09	-7.201	120.1	4.609	180.1	-8.105	240.1	4.426	300.1	-8.223	360.1	4.29	420.1	-8.238	480.1	4.174	540.1	-8.218				0.09	15.75	60.09	-18.13	120.1	20.63	180.1	-17.97	240.1	21.32	300.1	-17.39	360.1	20.84	420.1	-16.72	480.1	20.22	540.1
	-0.046	0.4794	-0.839	-1.81				0.092	3.308	60.09	-7.144	120.1	4.565	180.1	-8.034	240.1	4.382	300.1	-8.149	360.1	4.246	420.1	-8.164	480.1	4.13	540.1	-8.142				0.092	15.61	60.09	-18.08	120.1	20.41	180.1	-17.92	240.1	21.09	300.1	-17.34	360.1	20.61	420.1	-16.66	480.1	19.98	540.1
	-0.047	0.4734	-0.838	-1.79				0.094	3.274	60.09	-7.087	120.1	4.523	180.1	-7.965	240.1	4.339	300.1	-8.077	360.1	4.203	420.1	-8.091	480.1	4.087	540.1	-8.068				0.094	15.48	60.09	-18.02	120.1	20.19	180.1	-17.86	240.1	20.88	300.1	-17.29	360.1	20.38	420.1	-16.62	480.1	19.75	540.1
	-0.048	0.46755	-0.837	-1.77				0.096	3.242	60.1	-7.032	120.1	4.482	180.1	-7.898	240.1	4.297	300.1	-8.006	360.1	4.161	420.1	-8.02	480.1	4.046	540.1	-7.997				0.096	15.36	60.1	-17.96	120.1	19.98	180.1	-17.81	240.1	20.66	300.1	-17.23	360.1	20.16	420.1	-16.56	480.1	19.52	540.1
	-0.049	0.4617	-0.836	-1.75				0.098	3.21	60.1	-6.978	120.1	4.442	180.1	-7.832	240.1	4.257	300.1	-7.938	360.1	4.121	420.1	-7.949	480.1	4.006	540.1	-7.927				0.098	15.24	60.1	-17.91	120.1	19.75	180.1	-17.75	240.1	20.45	300.1	-17.18	360.1	19.94	420.1	-16.51	480.1	19.29	540.1
	-0.05	0.456	-0.835	-1.73				0.1	3.179	60.1	-6.926	120.1	4.403	180.1	-7.767	240.1	4.217	300.1	-7.871	360.1	4.082	420.1	-7.881	480.1	3.967	540.1	-7.858				0.1	15.12	60.1	-17.86	120.1	19.55	180.1	-17.7	240.1	20.23	300.1	-17.13	360.1	19.71	420.1	-16.47	480.1	19.06	540.1
	-0.051	0.45045	-0.834	-1.71				0.102	3.148	60.1	-6.875	120.1	4.365	180.1	-7.704	240.1	4.18	300.1	-7.805	360.1	4.044	420.1	-7.815	480.1	3.93	540.1	-7.791				0.102	15.01	60.1	-17.8	120.1	19.34	180.1	-17.64	240.1	20.03	300.1	-17.08	360.1	19.49	420.1	-16.43	480.1	18.84	540.1
	-0.052	0.44475	-0.833	-1.69				0.104	3.119	60.1	-6.825	120.1	4.329	180.1	-7.642	240.1	4.142	300.1	-7.741	360.1	4.007	420.1	-7.75	480.1	3.894	540.1	-7.725				0.104	14.91	60.1	-17.76	120.1	19.13	180.1	-17.59	240.1	19.82	300.1	-17.04	360.1	19.27	420.1	-16.38	480.1	18.62	540.1
	-0.053	0.43935	-0.832	-1.67				0.106	3.089	60.11	-6.775	120.1	4.293	180.1	-7.582	240.1	4.106	300.1	-7.677	360.1	3.972	420.1	-7.685	480.1	3.859	540.1	-7.66				0.106	14.81	60.11	-17.71	120.1	18.93	180.1	-17.55	240.1	19.62	300.1	-16.99	360.1	19.07	420.1	-16.33	480.1	18.4	540.1
	-0.054	0.4338	-0.831	-1.65				0.108	3.06	60.11	-6.728	120.1	4.258	180.1	-7.522	240.1	4.071	300.1	-7.616	360.1	3.938	420.1	-7.623	480.1	3.826	540.1	-7.598				0.108	14.71	60.11	-17.66	120.1	18.73	180.1	-17.5	240.1	19.42	300.1	-16.94	360.1	18.86	420.1	-16.29	480.1	18.19	540.1
	-0.055	0.42855	-0.83	-1.63				0.11	3.032	60.11	-6.68	120.1	4.224	180.1	-7.464	240.1	4.038	300.1	-7.556	360.1	3.905	420.1	-7.562	480.1	3.792	540.1	-7.536				0.11	14.62	60.11	-17.61	120.1	18.53	180.1	-17.45	240.1	19.22	300.1	-16.9	360.1	18.65	420.1	-16.25	480.1	17.98	540.1
	-0.056	0.42315	-0.829	-1.61				0.112	3.004	60.11	-6.635	120.1	4.19	180.1	-7.407	240.1	4.005	300.1	-7.496	360.1	3.871	420.1	-7.502	480.1	3.76	540.1	-7.475				0.112	14.53	60.11	-17.57	120.1	18.33	180.1	-17.4	240.1	19.02	300.1	-16.85	360.1	18.45	420.1	-16.22	480.1	17.78	540.1
	-0.057	0.4179	-0.828	-1.59				0.114	2.977	60.11	-6.59	120.1	4.158	180.1	-7.351	240.1	3.973	300.1	-7.438	360.1	3.84	420.1	-7.443	480.1	3.729	540.1	-7.416				0.114	14.45	60.11	-17.52	120.1	18.15	180.1	-17.35	240.1	18.82	300.1	-16.81	360.1	18.24	420.1	-16.18	480.1	17.57	540.1
	-0.058	0.4128	-0.827	-1.58				0.116	2.951	60.12	-6.547	120.1	4.127	180.1	-7.296	240.1	3.941	300.1	-7.381	360.1	3.809	420.1	-7.386	480.1	3.699	540.1	-7.358				0.116	14.36	60.12	-17.48	120.1	17.95	180.1	-17.31	240.1	18.63	300.1	-16.78	360.1	18.04	420.1	-16.13	480.1	17.37	540.1
	-0.059	0.40755	-0.826	-1.56				0.118	2.924	60.12	-6.504	120.1	4.096	180.1	-7.241	240.1	3.91	300.1	-7.324	360.1	3.779	420.1	-7.329	480.1	3.669	540.1	-7.301				0.118	14.29	60.12	-17.43	120.1	17.77	180.1	-17.27	240.1	18.44	300.1	-16.74	360.1	17.84	420.1	-16.1	480.1	17.17	540.1
	-0.06	0.40245	-0.825	-1.54				0.12	2.899	60.12	-6.462	120.1	4.066	180.1	-7.189	240.1	3.881	300.1	-7.269	360.1	3.75	420.1	-7.274	480.1	3.64	540.1	-7.246				0.12	14.22	60.12	-17.39	120.1	17.58	180.1	-17.23	240.1	18.25	300.1	-16.69	360.1	17.66	420.1	-16.06	480.1	16.97	540.1
	-0.061	0.3975	-0.824	-1.52				0.122	2.873	60.12	-6.421	120.1	4.036	180.1	-7.137	240.1	3.852	300.1	-7.216	360.1	3.722	420.1	-7.219	480.1	3.612	540.1	-7.191				0.122	14.14	60.12	-17.34	120.1	17.39	180.1	-17.18	240.1	18.07	300.1	-16.65	360.1	17.46	420.1	-16.02	480.1	16.77	540.1
	-0.062	0.39255	-0.823	-1.5				0.124	2.849	60.12	-6.38	120.1	4.007	180.1	-7.085	240.1	3.824	300.1	-7.163	360.1	3.694	420.1	-7.165	480.1	3.585	540.1	-7.137				0.124	14.07	60.12	-17.3	120.1	17.21	180.1	-17.14	240.1	17.88	300.1	-16.61	360.1	17.27	420.1	-15.99	480.1	16.57	540.1
	-0.063	0.38775	-0.822	-1.48				0.126	2.825	60.13	-6.34	120.1	3.979	180.1	-7.034	240.1	3.797	300.1	-7.111	360.1	3.667	420.1	-7.113	480.1	3.56	540.1	-7.083				0.126	14.01	60.13	-17.26	120.1	17.03	180.1	-17.09	240.1	17.7	300.1	-16.57	360.1	17.08	420.1	-15.96	480.1	16.39	540.1
	-0.064	0.38295	-0.821	-1.46				0.128	2.801	60.13	-6.301	120.1	3.952	180.1	-6.986	240.1	3.769	300.1	-7.06	360.1	3.64	420.1	-7.061	480.1	3.533	540.1	-7.032				0.128	13.94	60.13	-17.22	120.1	16.86	180.1	-17.05	240.1	17.53	300.1	-16.53	360.1	16.89	420.1	-15.92	480.1	16.2	540.1
	-0.065	0.37815	-0.82	-1.45				0.13	2.779	60.13	-6.264	120.1	3.926	180.1	-6.936	240.1	3.743	300.1	-7.01	360.1	3.615	420.1	-7.01	480.1	3.508	540.1	-6.981				0.13	13.88	60.13	-17.18	120.1	16.68	180.1	-17.02	240.1	17.34	300.1	-16.5	360.1	16.72	420.1	-15.88	480.1	16.02	540.1
	-0.066	0.37335	-0.819	-1.43				0.132	2.755	60.13	-6.227	120.1	3.899	180.1	-6.89	240.1	3.717	300.1	-6.96	360.1	3.59	420.1	-6.96	480.1	3.484	540.1	-6.931				0.132	13.82	60.13	-17.15	120.1	16.51	180.1	-16.98	240.1	17.17	300.1	-16.47	360.1	16.53	420.1	-15.85	480.1	15.83	540.1
	-0.067	0.36855	-0.818	-1.41				0.134	2.733	60.13	-6.19	120.1	3.874	180.1	-6.843	240.1	3.692	300.1	-6.912	360.1	3.566	420.1	-6.912	480.1	3.459	540.1	-6.882				0.134	13.76	60.13	-17.1	120.1	16.34	180.1	-16.94	240.1	17	300.1	-16.43	360.1	16.36	420.1	-15.81	480.1	15.65	540.1
	-0.068	0.3639	-0.817	-1.4				0.136	2.711	60.14	-6.154	120.1	3.848	180.1	-6.796	240.1	3.667	300.1	-6.864	360.1	3.542	420.1	-6.864	480.1	3.435	540.1	-6.833				0.136	13.71	60.14	-17.06	120.1	16.17	180.1	-16.9	240.1	16.82	300.1	-16.39	360.1	16.18	420.1	-15.78	480.1	15.47	540.1
	-0.069	0.35925	-0.816	-1.38				0.138	2.689	60.14	-6.118	120.1	3.823	180.1	-6.75	240.1	3.643	300.1	-6.817	360.1	3.518	420.1	-6.816	480.1	3.412	540.1	-6.785				0.138	13.65	60.14	-17.03	120.1	16.01	180.1	-16.86	240.1	16.66	300.1	-16.36	360.1	16	420.1	-15.76	480.1	15.28	540.1
	-0.07	0.35475	-0.815	-1.36				0.14	2.667	60.14	-6.083	120.1	3.799	180.1	-6.705	240.1	3.619	300.1	-6.77	360.1	3.494	420.1	-6.77	480.1	3.39	540.1	-6.739				0.14	13.6	60.14	-16.99	120.1	15.84	180.1	-16.82	240.1	16.5	300.1	-16.32	360.1	15.83	420.1	-15.72	480.1	15.12	540.1
	-0.071	0.35025	-0.814	-1.35				0.142	2.646	60.14	-6.05	120.1	3.775	180.1	-6.661	240.1	3.596	300.1	-6.725	360.1	3.473	420.1	-6.723	480.1	3.368	540.1	-6.692				0.142	13.55	60.14	-16.95	120.1	15.69	180.1	-16.8	240.1	16.34	300.1	-16.29	360.1	15.66	420.1	-15.69	480.1	14.94	540.1
	-0.072	0.3459	-0.813	-1.33				0.144	2.624	60.14	-6.017	120.1	3.752	180.1	-6.618	240.1	3.574	300.1	-6.68	360.1	3.45	420.1	-6.679	480.1	3.347	540.1	-6.647				0.144	13.51	60.14	-16.92	120.1	15.52	180.1	-16.76	240.1	16.18	300.1	-16.26	360.1	15.49	420.1	-15.66	480.1	14.77	540.1
	-0.073	0.34155	-0.812	-1.31				0.146	2.604	60.15	-5.984	120.1	3.728	180.1	-6.576	240.1	3.552	300.1	-6.636	360.1	3.429	420.1	-6.634	480.1	3.327	540.1	-6.603				0.146	13.46	60.15	-16.88	120.1	15.37	180.1	-16.72	240.1	16.01	300.1	-16.22	360.1	15.32	420.1	-15.63	480.1	14.6	540.1
	-0.074	0.3372	-0.811	-1.3				0.148	2.584	60.15	-5.951	120.1	3.706	180.1	-6.535	240.1	3.53	300.1	-6.594	360.1	3.408	420.1	-6.59	480.1	3.305	540.1	-6.559				0.148	13.42	60.15	-16.85	120.1	15.22	180.1	-16.68	240.1	15.85	300.1	-16.19	360.1	15.15	420.1	-15.6	480.1	14.43	540.1
	-0.075	0.33285	-0.81	-1.28				0.15	2.564	60.15	-5.92	120.1	3.684	180.1	-6.493	240.1	3.509	300.1	-6.552	360.1	3.387	420.1	-6.548	480.1	3.285	540.1	-6.516				0.15	13.38	60.15	-16.81	120.1	15.06	180.1	-16.65	240.1	15.69	300.1	-16.16	360.1	14.99	420.1	-15.58	480.1	14.26	540.1
	-0.076	0.32865	-0.809	-1.26				0.152	2.545	60.15	-5.888	120.2	3.662	180.2	-6.452	240.2	3.488	300.2	-6.509	360.2	3.366	420.2	-6.506	480.2	3.265	540.2	-6.474				0.152	13.33	60.15	-16.78	120.2	14.91	180.2	-16.62	240.2	15.54	300.2	-16.13	360.2	14.82	420.2	-15.55	480.2	14.09	540.2
	-0.077	0.32445	-0.808	-1.25				0.154	2.526	60.15	-5.857	120.2	3.641	180.2	-6.412	240.2	3.467	300.2	-6.468	360.2	3.347	420.2	-6.465	480.2	3.246	540.2	-6.432				0.154	13.29	60.15	-16.75	120.2	14.77	180.2	-16.58	240.2	15.39	300.2	-16.1	360.2	14.66	420.2	-15.52	480.2	13.94	540.2
	-0.078	0.32025	-0.807	-1.23				0.156	2.506	60.16	-5.828	120.2	3.62	180.2	-6.372	240.2	3.447	300.2	-6.427	360.2	3.328	420.2	-6.423	480.2	3.227	540.2	-6.391				0.156	13.26	60.16	-16.71	120.2	14.63	180.2	-16.56	240.2	15.24	300.2	-16.07	360.2	14.51	420.2	-15.49	480.2	13.77	540.2
	-0.079	0.3162	-0.806	-1.22				0.158	2.487	60.16	-5.798	120.2	3.6	180.2	-6.334	240.2	3.427	300.2	-6.387	360.2	3.309	420.2	-6.383	480.2	3.208	540.2	-6.351				0.158	13.22	60.16	-16.68	120.2	14.48	180.2	-16.52	240.2	15.09	300.2	-16.04	360.2	14.35	420.2	-15.46	480.2	13.61	540.2
	-0.08	0.3123	-0.805	-1.2				0.16	2.469	60.16	-5.768	120.2	3.58	180.2	-6.295	240.2	3.408	300.2	-6.348	360.2	3.29	420.2	-6.343	480.2	3.19	540.2	-6.311				0.16	13.19	60.16	-16.64	120.2	14.34	180.2	-16.49	240.2	14.94	300.2	-16.01	360.2	14.2	420.2	-15.44	480.2	13.45	540.2
	-0.081	0.30825	-0.804	-1.19				0.162	2.451	60.16	-5.739	120.2	3.559	180.2	-6.257	240.2	3.39	300.2	-6.309	360.2	3.272	420.2	-6.304	480.2	3.172	540.2	-6.272				0.162	13.15	60.16	-16.61	120.2	14.21	180.2	-16.45	240.2	14.8	300.2	-15.98	360.2	14.04	420.2	-15.41	480.2	13.29	540.2
	-0.082	0.3042	-0.803	-1.17				0.164	2.432	60.16	-5.711	120.2	3.541	180.2	-6.22	240.2	3.372	300.2	-6.271	360.2	3.254	420.2	-6.267	480.2	3.155	540.2	-6.233				0.164	13.12	60.16	-16.57	120.2	14.07	180.2	-16.42	240.2	14.65	300.2	-15.95	360.2	13.88	420.2	-15.39	480.2	13.14	540.2
	-0.083	0.3003	-0.802	-1.16				0.166	2.415	60.17	-5.683	120.2	3.521	180.2	-6.184	240.2	3.353	300.2	-6.234	360.2	3.236	420.2	-6.228	480.2	3.138	540.2	-6.195				0.166	13.08	60.17	-16.54	120.2	13.94	180.2	-16.39	240.2	14.52	300.2	-15.92	360.2	13.73	420.2	-15.35	480.2	12.99	540.2
	-0.084	0.2964	-0.801	-1.14				0.168	2.398	60.17	-5.656	120.2	3.502	180.2	-6.147	240.2	3.335	300.2	-6.197	360.2	3.218	420.2	-6.191	480.2	3.121	540.2	-6.158				0.168	13.05	60.17	-16.52	120.2	13.81	180.2	-16.36	240.2	14.38	300.2	-15.9	360.2	13.59	420.2	-15.33	480.2	12.84	540.2
	-0.085	0.2925	-0.8	-1.13				0.17	2.381	60.17	-5.628	120.2	3.484	180.2	-6.112	240.2	3.317	300.2	-6.161	360.2	3.202	420.2	-6.154	480.2	3.104	540.2	-6.121				0.17	13.02	60.17	-16.48	120.2	13.68	180.2	-16.33	240.2	14.24	300.2	-15.86	360.2	13.45	420.2	-15.31	480.2	12.69	540.2
	-0.086	0.2886	-0.799	-1.11				0.172	2.363	60.17	-5.601	120.2	3.465	180.2	-6.077	240.2	3.3	300.2	-6.124	360.2	3.185	420.2	-6.118	480.2	3.088	540.2	-6.085				0.172	13	60.17	-16.44	120.2	13.55	180.2	-16.3	240.2	14.11	300.2	-15.84	360.2	13.29	420.2	-15.28	480.2	12.54	540.2
	-0.087	0.28485	-0.798	-1.1				0.174	2.347	60.17	-5.575	120.2	3.448	180.2	-6.043	240.2	3.283	300.2	-6.089	360.2	3.168	420.2	-6.082	480.2	3.072	540.2	-6.048				0.174	12.96	60.17	-16.42	120.2	13.42	180.2	-16.27	240.2	13.97	300.2	-15.81	360.2	13.15	420.2	-15.26	480.2	12.39	540.2
	-0.088	0.2811	-0.797	-1.09				0.176	2.33	60.18	-5.549	120.2	3.43	180.2	-6.01	240.2	3.266	300.2	-6.054	360.2	3.152	420.2	-6.047	480.2	3.056	540.2	-6.015				0.176	12.94	60.18	-16.38	120.2	13.31	180.2	-16.24	240.2	13.85	300.2	-15.78	360.2	13	420.2	-15.24	480.2	12.24	540.2
	-0.089	0.2775	-0.796	-1.07				0.178	2.313	60.18	-5.524	120.2	3.413	180.2	-5.976	240.2	3.249	300.2	-6.02	360.2	3.136	420.2	-6.014	480.2	3.04	540.2	-5.98				0.178	12.91	60.18	-16.35	120.2	13.19	180.2	-16.21	240.2	13.72	300.2	-15.76	360.2	12.87	420.2	-15.21	480.2	12.1	540.2
	-0.09	0.27375	-0.795	-1.06				0.18	2.298	60.18	-5.499	120.2	3.395	180.2	-5.943	240.2	3.233	300.2	-5.986	360.2	3.121	420.2	-5.979	480.2	3.025	540.2	-5.945				0.18	12.88	60.18	-16.32	120.2	13.07	180.2	-16.18	240.2	13.59	300.2	-15.73	360.2	12.73	420.2	-15.19	480.2	11.96	540.2
	-0.091	0.27015	-0.794	-1.04				0.182	2.281	60.18	-5.474	120.2	3.379	180.2	-5.91	240.2	3.217	300.2	-5.953	360.2	3.105	420.2	-5.945	480.2	3.01	540.2	-5.912				0.182	12.86	60.18	-16.3	120.2	12.96	180.2	-16.16	240.2	13.46	300.2	-15.71	360.2	12.59	420.2	-15.16	480.2	11.82	540.2
	-0.092	0.26655	-0.793	-1.03				0.184	2.265	60.18	-5.45	120.2	3.362	180.2	-5.878	240.2	3.201	300.2	-5.919	360.2	3.09	420.2	-5.912	480.2	2.995	540.2	-5.878				0.184	12.83	60.18	-16.26	120.2	12.84	180.2	-16.12	240.2	13.34	300.2	-15.68	360.2	12.46	420.2	-15.14	480.2	11.68	540.2
	-0.093	0.26295	-0.792	-1.02				0.186	2.25	60.19	-5.426	120.2	3.345	180.2	-5.845	240.2	3.186	300.2	-5.888	360.2	3.075	420.2	-5.879	480.2	2.98	540.2	-5.845				0.186	12.81	60.19	-16.23	120.2	12.73	180.2	-16.09	240.2	13.22	300.2	-15.65	360.2	12.33	420.2	-15.12	480.2	11.53	540.2
	-0.094	0.25935	-0.791	-1.01				0.188	2.235	60.19	-5.402	120.2	3.329	180.2	-5.815	240.2	3.171	300.2	-5.855	360.2	3.06	420.2	-5.847	480.2	2.966	540.2	-5.813				0.188	12.79	60.19	-16.2	120.2	12.62	180.2	-16.07	240.2	13.09	300.2	-15.63	360.2	12.19	420.2	-15.1	480.2	11.39	540.2
	-0.095	0.25575	-0.79	-0.9919				0.19	2.22	60.19	-5.379	120.2	3.313	180.2	-5.783	240.2	3.155	300.2	-5.823	360.2	3.045	420.2	-5.815	480.2	2.953	540.2	-5.781				0.19	12.77	60.19	-16.17	120.2	12.52	180.2	-16.04	240.2	12.98	300.2	-15.6	360.2	12.06	420.2	-15.07	480.2	11.26	540.2
	-0.096	0.2523	-0.789	-0.9789				0.192	2.204	60.19	-5.356	120.2	3.298	180.2	-5.753	240.2	3.14	300.2	-5.792	360.2	3.031	420.2	-5.783	480.2	2.939	540.2	-5.749				0.192	12.75	60.19	-16.15	120.2	12.42	180.2	-16.01	240.2	12.87	300.2	-15.58	360.2	11.94	420.2	-15.05	480.2	11.12	540.2
	-0.097	0.2487	-0.788	-0.9662				0.194	2.189	60.19	-5.333	120.2	3.283	180.2	-5.722	240.2	3.126	300.2	-5.761	360.2	3.018	420.2	-5.752	480.2	2.925	540.2	-5.718				0.194	12.73	60.19	-16.12	120.2	12.31	180.2	-15.99	240.2	12.76	300.2	-15.56	360.2	11.81	420.2	-15.03	480.2	10.98	540.2
	-0.098	0.2454	-0.787	-0.9536				0.196	2.175	60.2	-5.311	120.2	3.268	180.2	-5.693	240.2	3.111	300.2	-5.73	360.2	3.004	420.2	-5.722	480.2	2.911	540.2	-5.687				0.196	12.71	60.2	-16.08	120.2	12.22	180.2	-15.96	240.2	12.65	300.2	-15.52	360.2	11.68	420.2	-15.01	480.2	10.85	540.2
	-0.099	0.24195	-0.786	-0.9411				0.198	2.16	60.2	-5.289	120.2	3.253	180.2	-5.663	240.2	3.097	300.2	-5.7	360.2	2.99	420.2	-5.691	480.2	2.898	540.2	-5.657				0.198	12.69	60.2	-16.06	120.2	12.11	180.2	-15.92	240.2	12.53	300.2	-15.5	360.2	11.56	420.2	-14.99	480.2	10.72	540.2
	-0.1	0.2385	-0.785	-0.9288				0.2	2.146	60.2	-5.267	120.2	3.237	180.2	-5.634	240.2	3.083	300.2	-5.671	360.2	2.976	420.2	-5.662	480.2	2.884	540.2	-5.627				0.2	12.67	60.2	-16.03	120.2	12.01	180.2	-15.9	240.2	12.42	300.2	-15.48	360.2	11.43	420.2	-14.97	480.2	10.6	540.2
	-0.101	0.2352	-0.784	-0.9165				0.202	2.132	60.2	-5.245	120.2	3.223	180.2	-5.605	240.2	3.07	300.2	-5.641	360.2	2.963	420.2	-5.632	480.2	2.872	540.2	-5.597				0.202	12.64	60.2	-16	120.2	11.93	180.2	-15.87	240.2	12.31	300.2	-15.45	360.2	11.31	420.2	-14.94	480.2	10.46	540.2
	-0.102	0.2319	-0.783	-0.9044				0.204	2.118	60.2	-5.224	120.2	3.208	180.2	-5.576	240.2	3.056	300.2	-5.611	360.2	2.95	420.2	-5.603	480.2	2.86	540.2	-5.567				0.204	12.63	60.2	-15.97	120.2	11.83	180.2	-15.84	240.2	12.21	300.2	-15.44	360.2	11.19	420.2	-14.92	480.2	10.34	540.2
	-0.103	0.2286	-0.782	-0.8925				0.206	2.104	60.21	-5.204	120.2	3.194	180.2	-5.549	240.2	3.042	300.2	-5.583	360.2	2.937	420.2	-5.574	480.2	2.848	540.2	-5.538				0.206	12.61	60.21	-15.95	120.2	11.74	180.2	-15.82	240.2	12.11	300.2	-15.41	360.2	11.07	420.2	-14.9	480.2	10.21	540.2
	-0.104	0.22545	-0.781	-0.8806				0.208	2.09	60.21	-5.183	120.2	3.181	180.2	-5.521	240.2	3.029	300.2	-5.555	360.2	2.925	420.2	-5.545	480.2	2.836	540.2	-5.51				0.208	12.59	60.21	-15.92	120.2	11.66	180.2	-15.8	240.2	12.01	300.2	-15.38	360.2	10.96	420.2	-14.88	480.2	10.09	540.2
	-0.105	0.22215	-0.78	-0.8688				0.21	2.077	60.21	-5.163	120.2	3.166	180.2	-5.494	240.2	3.017	300.2	-5.527	360.2	2.912	420.2	-5.517	480.2	2.823	540.2	-5.482				0.21	12.57	60.21	-15.88	120.2	11.56	180.2	-15.76	240.2	11.91	300.2	-15.35	360.2	10.85	420.2	-14.86	480.2	9.97	540.2
	-0.106	0.219	-0.779	-0.8573				0.212	2.064	60.21	-5.143	120.2	3.152	180.2	-5.466	240.2	3.004	300.2	-5.499	360.2	2.899	420.2	-5.489	480.2	2.811	540.2	-5.454				0.212	12.56	60.21	-15.86	120.2	11.48	180.2	-15.74	240.2	11.81	300.2	-15.33	360.2	10.73	420.2	-14.84	480.2	9.84	540.2
	-0.107	0.21585	-0.778	-0.8457				0.214	2.05	60.21	-5.123	120.2	3.139	180.2	-5.44	240.2	2.991	300.2	-5.471	360.2	2.887	420.2	-5.462	480.2	2.8	540.2	-5.427				0.214	12.54	60.21	-15.83	120.2	11.4	180.2	-15.71	240.2	11.71	300.2	-15.3	360.2	10.62	420.2	-14.82	480.2	9.72	540.2
	-0.108	0.2127	-0.777	-0.8342				0.216	2.038	60.22	-5.104	120.2	3.126	180.2	-5.413	240.2	2.978	300.2	-5.445	360.2	2.876	420.2	-5.436	480.2	2.788	540.2	-5.4				0.216	12.52	60.22	-15.8	120.2	11.32	180.2	-15.69	240.2	11.62	300.2	-15.29	360.2	10.51	420.2	-14.8	480.2	9.61	540.2
	-0.109	0.2097	-0.776	-0.823				0.218	2.025	60.22	-5.085	120.2	3.113	180.2	-5.387	240.2	2.965	300.2	-5.418	360.2	2.864	420.2	-5.408	480.2	2.777	540.2	-5.373				0.218	12.5	60.22	-15.78	120.2	11.24	180.2	-15.67	240.2	11.52	300.2	-15.27	360.2	10.41	420.2	-14.77	480.2	9.49	540.2
	-0.11	0.20655	-0.775	-0.8119				0.22	2.012	60.22	-5.066	120.2	3.1	180.2	-5.362	240.2	2.953	300.2	-5.392	360.2	2.852	420.2	-5.382	480.2	2.765	540.2	-5.347				0.22	12.49	60.22	-15.75	120.2	11.16	180.2	-15.64	240.2	11.43	300.2	-15.24	360.2	10.3	420.2	-14.75	480.2	9.38	540.2
	-0.111	0.20355	-0.774	-0.8009				0.222	1.999	60.22	-5.048	120.2	3.086	180.2	-5.336	240.2	2.942	300.2	-5.366	360.2	2.841	420.2	-5.355	480.2	2.754	540.2	-5.321				0.222	12.48	60.22	-15.72	120.2	11.08	180.2	-15.61	240.2	11.34	300.2	-15.22	360.2	10.2	420.2	-14.73	480.2	9.27	540.2
	-0.112	0.20055	-0.773	-0.79				0.224	1.987	60.22	-5.03	120.2	3.074	180.2	-5.31	240.2	2.93	300.2	-5.34	360.2	2.829	420.2	-5.33	480.2	2.742	540.2	-5.295				0.224	12.46	60.22	-15.7	120.2	11	180.2	-15.59	240.2	11.25	300.2	-15.2	360.2	10.09	420.2	-14.72	480.2	9.15	540.2
	-0.113	0.19755	-0.772	-0.7792				0.226	1.974	60.23	-5.012	120.2	3.061	180.2	-5.285	240.2	2.918	300.2	-5.315	360.2	2.818	420.2	-5.304	480.2	2.733	540.2	-5.268				0.226	12.45	60.23	-15.67	120.2	10.94	180.2	-15.56	240.2	11.16	300.2	-15.17	360.2	9.99	420.2	-14.7	480.2	9.04	540.2
	-0.114	0.19455	-0.771	-0.7686				0.228	1.962	60.23	-4.994	120.2	3.049	180.2	-5.261	240.2	2.906	300.2	-5.289	360.2	2.807	420.2	-5.279	480.2	2.722	540.2	-5.242				0.228	12.43	60.23	-15.64	120.2	10.87	180.2	-15.53	240.2	11.08	300.2	-15.15	360.2	9.89	420.2	-14.68	480.2	8.93	540.2
	-0.115	0.1917	-0.77	-0.758				0.23	1.95	60.23	-4.977	120.2	3.036	180.2	-5.236	240.2	2.895	300.2	-5.264	360.2	2.796	420.2	-5.253	480.2	2.712	540.2	-5.217				0.23	12.41	60.23	-15.62	120.2	10.8	180.2	-15.51	240.2	10.99	300.2	-15.14	360.2	9.79	420.2	-14.66	480.2	8.83	540.2
	-0.116	0.1887	-0.769	-0.7476				0.232	1.938	60.23	-4.96	120.2	3.025	180.2	-5.212	240.2	2.884	300.2	-5.239	360.2	2.785	420.2	-5.228	480.2	2.701	540.2	-5.193				0.232	12.4	60.23	-15.59	120.2	10.73	180.2	-15.49	240.2	10.91	300.2	-15.12	360.2	9.7	420.2	-14.63	480.2	8.72	540.2
	-0.117	0.18585	-0.768	-0.7372				0.234	1.926	60.23	-4.943	120.2	3.013	180.2	-5.189	240.2	2.872	300.2	-5.214	360.2	2.774	420.2	-5.203	480.2	2.69	540.2	-5.168				0.234	12.38	60.23	-15.56	120.2	10.66	180.2	-15.46	240.2	10.83	300.2	-15.09	360.2	9.59	420.2	-14.62	480.2	8.62	540.2
	-0.118	0.18285	-0.767	-0.727				0.236	1.914	60.24	-4.926	120.2	3.001	180.2	-5.164	240.2	2.861	300.2	-5.191	360.2	2.764	420.2	-5.179	480.2	2.68	540.2	-5.144				0.236	12.37	60.24	-15.54	120.2	10.59	180.2	-15.44	240.2	10.75	300.2	-15.07	360.2	9.51	420.2	-14.6	480.2	8.51	540.2
	-0.119	0.18015	-0.766	-0.7169				0.238	1.903	60.24	-4.909	120.2	2.989	180.2	-5.141	240.2	2.851	300.2	-5.167	360.2	2.754	420.2	-5.155	480.2	2.67	540.2	-5.12				0.238	12.36	60.24	-15.51	120.2	10.53	180.2	-15.41	240.2	10.67	300.2	-15.04	360.2	9.41	420.2	-14.58	480.2	8.41	540.2
	-0.12	0.1773	-0.765	-0.7069				0.24	1.891	60.24	-4.892	120.2	2.977	180.2	-5.118	240.2	2.839	300.2	-5.143	360.2	2.743	420.2	-5.132	480.2	2.66	540.2	-5.096				0.24	12.34	60.24	-15.48	120.2	10.47	180.2	-15.38	240.2	10.59	300.2	-15.02	360.2	9.32	420.2	-14.56	480.2	8.31	540.2
	-0.121	0.17445	-0.764	-0.697				0.242	1.88	60.24	-4.877	120.2	2.966	180.2	-5.095	240.2	2.829	300.2	-5.12	360.2	2.734	420.2	-5.108	480.2	2.65	540.2	-5.072				0.242	12.33	60.24	-15.46	120.2	10.41	180.2	-15.36	240.2	10.52	300.2	-15.01	360.2	9.24	420.2	-14.54	480.2	8.21	540.2
	-0.122	0.17175	-0.763	-0.6872				0.244	1.868	60.24	-4.861	120.2	2.954	180.2	-5.072	240.2	2.819	300.2	-5.096	360.2	2.723	420.2	-5.085	480.2	2.64	540.2	-5.05				0.244	12.31	60.24	-15.43	120.2	10.34	180.2	-15.34	240.2	10.45	300.2	-14.98	360.2	9.15	420.2	-14.52	480.2	8.12	540.2
	-0.123	0.1689	-0.762	-0.6774				0.246	1.857	60.25	-4.845	120.2	2.943	180.2	-5.051	240.2	2.809	300.2	-5.074	360.2	2.713	420.2	-5.062	480.2	2.632	540.2	-5.027				0.246	12.3	60.25	-15.4	120.2	10.28	180.2	-15.32	240.2	10.37	300.2	-14.96	360.2	9.06	420.2	-14.5	480.2	8.02	540.2
	-0.124	0.1662	-0.761	-0.6678				0.248	1.846	60.25	-4.829	120.2	2.932	180.2	-5.029	240.2	2.799	300.2	-5.052	360.2	2.703	420.2	-5.039	480.2	2.621	540.2	-5.004				0.248	12.29	60.25	-15.38	120.2	10.22	180.2	-15.29	240.2	10.31	300.2	-14.94	360.2	8.97	420.2	-14.49	480.2	7.92	540.2
	-0.125	0.1635	-0.76	-0.6583				0.25	1.836	60.25	-4.814	120.2	2.921	180.2	-5.007	240.2	2.789	300.2	-5.03	360.2	2.694	420.2	-5.017	480.2	2.611	540.2	-4.981				0.25	12.28	60.25	-15.35	120.2	10.17	180.2	-15.27	240.2	10.23	300.2	-14.92	360.2	8.89	420.2	-14.47	480.2	7.83	540.2
	-0.126	0.1608	-0.759	-0.6489				0.252	1.825	60.25	-4.799	120.3	2.91	180.3	-4.985	240.3	2.778	300.3	-5.006	360.3	2.683	420.3	-4.995	480.3	2.603	540.3	-4.959				0.252	12.26	60.25	-15.33	120.3	10.11	180.3	-15.24	240.3	10.16	300.3	-14.89	360.3	8.81	420.3	-14.45	480.3	7.74	540.3
	-0.127	0.15825	-0.758	-0.6395				0.254	1.814	60.25	-4.784	120.3	2.9	180.3	-4.964	240.3	2.767	300.3	-4.985	360.3	2.675	420.3	-4.973	480.3	2.593	540.3	-4.937				0.254	12.25	60.25	-15.3	120.3	10.06	180.3	-15.22	240.3	10.09	300.3	-14.88	360.3	8.74	420.3	-14.43	480.3	7.65	540.3
	-0.128	0.15555	-0.757	-0.6303				0.256	1.804	60.26	-4.77	120.3	2.889	180.3	-4.942	240.3	2.759	300.3	-4.963	360.3	2.665	420.3	-4.951	480.3	2.584	540.3	-4.915				0.256	12.24	60.26	-15.28	120.3	10.01	180.3	-15.2	240.3	10.03	300.3	-14.86	360.3	8.66	420.3	-14.42	480.3	7.56	540.3
	-0.129	0.153	-0.756	-0.6212				0.258	1.793	60.26	-4.756	120.3	2.879	180.3	-4.922	240.3	2.749	300.3	-4.941	360.3	2.656	420.3	-4.93	480.3	2.575	540.3	-4.894				0.258	12.23	60.26	-15.25	120.3	9.96	180.3	-15.18	240.3	9.96	300.3	-14.83	360.3	8.58	420.3	-14.39	480.3	7.47	540.3
	-0.13	0.1503	-0.755	-0.6122				0.26	1.782	60.26	-4.741	120.3	2.868	180.3	-4.901	240.3	2.739	300.3	-4.92	360.3	2.647	420.3	-4.908	480.3	2.566	540.3	-4.873				0.26	12.22	60.26	-15.23	120.3	9.89	180.3	-15.15	240.3	9.9	300.3	-14.81	360.3	8.5	420.3	-14.38	480.3	7.39	540.3
	-0.131	0.14777	-0.754	-0.6032				0.262	1.773	60.26	-4.727	120.3	2.858	180.3	-4.88	240.3	2.73	300.3	-4.9	360.3	2.637	420.3	-4.887	480.3	2.557	540.3	-4.851				0.262	12.21	60.26	-15.2	120.3	9.85	180.3	-15.13	240.3	9.83	300.3	-14.79	360.3	8.42	420.3	-14.36	480.3	7.3	540.3
	-0.132	0.14517	-0.753	-0.5945				0.264	1.762	60.26	-4.713	120.3	2.848	180.3	-4.859	240.3	2.721	300.3	-4.879	360.3	2.628	420.3	-4.867	480.3	2.549	540.3	-4.83				0.264	12.2	60.26	-15.18	120.3	9.81	180.3	-15.11	240.3	9.77	300.3	-14.77	360.3	8.35	420.3	-14.34	480.3	7.22	540.3
	-0.133	0.14266	-0.752	-0.5857				0.266	1.752	60.27	-4.699	120.3	2.837	180.3	-4.839	240.3	2.711	300.3	-4.858	360.3	2.62	420.3	-4.846	480.3	2.54	540.3	-4.808				0.266	12.18	60.27	-15.15	120.3	9.76	180.3	-15.08	240.3	9.71	300.3	-14.75	360.3	8.28	420.3	-14.32	480.3	7.14	540.3
	-0.134	0.14011	-0.751	-0.5771				0.268	1.742	60.27	-4.685	120.3	2.827	180.3	-4.819	240.3	2.702	300.3	-4.837	360.3	2.61	420.3	-4.825	480.3	2.531	540.3	-4.789				0.268	12.17	60.27	-15.14	120.3	9.71	180.3	-15.06	240.3	9.65	300.3	-14.74	360.3	8.21	420.3	-14.31	480.3	7.06	540.3
	-0.135	0.13764	-0.75	-0.5686				0.27	1.732	60.27	-4.673	120.3	2.818	180.3	-4.8	240.3	2.693	300.3	-4.817	360.3	2.602	420.3	-4.804	480.3	2.523	540.3	-4.768				0.27	12.17	60.27	-15.11	120.3	9.66	180.3	-15.04	240.3	9.59	300.3	-14.71	360.3	8.14	420.3	-14.29	480.3	6.99	540.3
	-0.136	0.13512	-0.749	-0.56				0.272	1.721	60.27	-4.659	120.3	2.808	180.3	-4.781	240.3	2.683	300.3	-4.797	360.3	2.593	420.3	-4.785	480.3	2.515	540.3	-4.749				0.272	12.16	60.27	-15.08	120.3	9.62	180.3	-15.01	240.3	9.54	300.3	-14.69	360.3	8.08	420.3	-14.27	480.3	6.91	540.3
	-0.137	0.13253	-0.748	-0.5516				0.274	1.712	60.27	-4.646	120.3	2.799	180.3	-4.761	240.3	2.675	300.3	-4.778	360.3	2.584	420.3	-4.764	480.3	2.507	540.3	-4.728				0.274	12.14	60.27	-15.06	120.3	9.57	180.3	-14.99	240.3	9.48	300.3	-14.67	360.3	8.01	420.3	-14.26	480.3	6.83	540.3
	-0.138	0.13014	-0.747	-0.5433				0.276	1.702	60.28	-4.634	120.3	2.789	180.3	-4.742	240.3	2.666	300.3	-4.758	360.3	2.576	420.3	-4.745	480.3	2.498	540.3	-4.709				0.276	12.14	60.28	-15.03	120.3	9.54	180.3	-14.97	240.3	9.43	300.3	-14.65	360.3	7.94	420.3	-14.24	480.3	6.75	540.3
	-0.139	0.12768	-0.746	-0.535				0.278	1.693	60.28	-4.621	120.3	2.78	180.3	-4.723	240.3	2.657	300.3	-4.738	360.3	2.568	420.3	-4.726	480.3	2.491	540.3	-4.689				0.278	12.12	60.28	-15	120.3	9.49	180.3	-14.95	240.3	9.37	300.3	-14.63	360.3	7.87	420.3	-14.22	480.3	6.69	540.3
	-0.14	0.12524	-0.745	-0.5269				0.28	1.683	60.28	-4.609	120.3	2.77	180.3	-4.704	240.3	2.647	300.3	-4.719	360.3	2.559	420.3	-4.706	480.3	2.482	540.3	-4.67				0.28	12.11	60.28	-14.98	120.3	9.46	180.3	-14.93	240.3	9.32	300.3	-14.61	360.3	7.81	420.3	-14.2	480.3	6.61	540.3
	-0.141	0.12294	-0.744	-0.5187				0.282	1.674	60.28	-4.596	120.3	2.761	180.3	-4.685	240.3	2.64	300.3	-4.7	360.3	2.552	420.3	-4.686	480.3	2.474	540.3	-4.651				0.282	12.1	60.28	-14.96	120.3	9.41	180.3	-14.91	240.3	9.27	300.3	-14.6	360.3	7.75	420.3	-14.18	480.3	6.54	540.3
	-0.142	0.12052	-0.743	-0.5107				0.284	1.664	60.28	-4.584	120.3	2.752	180.3	-4.667	240.3	2.631	300.3	-4.68	360.3	2.543	420.3	-4.668	480.3	2.467	540.3	-4.632				0.284	12.09	60.28	-14.93	120.3	9.37	180.3	-14.88	240.3	9.22	300.3	-14.57	360.3	7.69	420.3	-14.17	480.3	6.47	540.3
	-0.143	0.1182	-0.742	-0.5029				0.286	1.655	60.29	-4.572	120.3	2.743	180.3	-4.649	240.3	2.623	300.3	-4.663	360.3	2.535	420.3	-4.649	480.3	2.459	540.3	-4.613				0.286	12.08	60.29	-14.91	120.3	9.33	180.3	-14.86	240.3	9.17	300.3	-14.56	360.3	7.63	420.3	-14.15	480.3	6.4	540.3
	-0.144	0.11586	-0.741	-0.495				0.288	1.646	60.29	-4.56	120.3	2.733	180.3	-4.631	240.3	2.614	300.3	-4.644	360.3	2.527	420.3	-4.632	480.3	2.451	540.3	-4.594				0.288	12.08	60.29	-14.88	120.3	9.29	180.3	-14.83	240.3	9.11	300.3	-14.53	360.3	7.56	420.3	-14.14	480.3	6.33	540.3
	-0.145	0.11349	-0.74	-0.4872				0.29	1.637	60.29	-4.548	120.3	2.725	180.3	-4.613	240.3	2.606	300.3	-4.626	360.3	2.519	420.3	-4.612	480.3	2.444	540.3	-4.575				0.29	12.06	60.29	-14.86	120.3	9.26	180.3	-14.81	240.3	9.07	300.3	-14.51	360.3	7.51	420.3	-14.12	480.3	6.28	540.3
	-0.146	0.11123	-0.739	-0.4796				0.292	1.628	60.29	-4.536	120.3	2.716	180.3	-4.595	240.3	2.597	300.3	-4.607	360.3	2.512	420.3	-4.594	480.3	2.437	540.3	-4.557				0.292	12.05	60.29	-14.84	120.3	9.23	180.3	-14.79	240.3	9.02	300.3	-14.5	360.3	7.45	420.3	-14.1	480.3	6.21	540.3
	-0.147	0.1089	-0.738	-0.472				0.294	1.62	60.29	-4.525	120.3	2.708	180.3	-4.578	240.3	2.589	300.3	-4.589	360.3	2.503	420.3	-4.576	480.3	2.429	540.3	-4.539				0.294	12.05	60.29	-14.82	120.3	9.19	180.3	-14.77	240.3	8.98	300.3	-14.48	360.3	7.4	420.3	-14.09	480.3	6.14	540.3
	-0.148	0.10665	-0.737	-0.4645				0.296	1.611	60.3	-4.514	120.3	2.699	180.3	-4.561	240.3	2.581	300.3	-4.571	360.3	2.496	420.3	-4.559	480.3	2.421	540.3	-4.522				0.296	12.03	60.3	-14.79	120.3	9.16	180.3	-14.74	240.3	8.93	300.3	-14.45	360.3	7.34	420.3	-14.07	480.3	6.09	540.3
	-0.149	0.10448	-0.736	-0.4571				0.298	1.602	60.3	-4.502	120.3	2.69	180.3	-4.544	240.3	2.574	300.3	-4.554	360.3	2.489	420.3	-4.54	480.3	2.415	540.3	-4.503				0.298	12.03	60.3	-14.76	120.3	9.12	180.3	-14.72	240.3	8.89	300.3	-14.44	360.3	7.29	420.3	-14.06	480.3	6.02	540.3
	-0.15	0.10224	-0.735	-0.4496				0.3	1.593	60.3	-4.491	120.3	2.681	180.3	-4.526	240.3	2.565	300.3	-4.537	360.3	2.481	420.3	-4.523	480.3	2.407	540.3	-4.486				0.3	12.01	60.3	-14.74	120.3	9.09	180.3	-14.71	240.3	8.84	300.3	-14.42	360.3	7.23	420.3	-14.04	480.3	5.96	540.3
	-0.151	0.10005	-0.734	-0.4425				0.302	1.584	60.3	-4.481	120.3	2.673	180.3	-4.509	240.3	2.558	300.3	-4.519	360.3	2.473	420.3	-4.505	480.3	2.401	540.3	-4.468				0.302	12.01	60.3	-14.71	120.3	9.05	180.3	-14.68	240.3	8.8	300.3	-14.4	360.3	7.18	420.3	-14.02	480.3	5.91	540.3
	-0.152	0.09785	-0.733	-0.4351				0.304	1.576	60.3	-4.47	120.3	2.664	180.3	-4.492	240.3	2.55	300.3	-4.502	360.3	2.466	420.3	-4.488	480.3	2.393	540.3	-4.451				0.304	11.99	60.3	-14.69	120.3	9.02	180.3	-14.66	240.3	8.76	300.3	-14.39	360.3	7.13	420.3	-14	480.3	5.85	540.3
	-0.153	0.09564	-0.732	-0.4279				0.306	1.568	60.31	-4.46	120.3	2.656	180.3	-4.475	240.3	2.543	300.3	-4.485	360.3	2.459	420.3	-4.471	480.3	2.387	540.3	-4.434				0.306	11.99	60.31	-14.67	120.3	8.99	180.3	-14.64	240.3	8.72	300.3	-14.37	360.3	7.08	420.3	-13.99	480.3	5.79	540.3
	-0.154	0.09351	-0.731	-0.421				0.308	1.559	60.31	-4.449	120.3	2.648	180.3	-4.46	240.3	2.535	300.3	-4.468	360.3	2.452	420.3	-4.454	480.3	2.38	540.3	-4.417				0.308	11.98	60.31	-14.65	120.3	8.96	180.3	-14.62	240.3	8.68	300.3	-14.35	360.3	7.03	420.3	-13.97	480.3	5.74	540.3
	-0.155	0.09135	-0.73	-0.4138				0.31	1.551	60.31	-4.439	120.3	2.639	180.3	-4.444	240.3	2.528	300.3	-4.452	360.3	2.445	420.3	-4.437	480.3	2.373	540.3	-4.4				0.31	11.97	60.31	-14.62	120.3	8.92	180.3	-14.6	240.3	8.64	300.3	-14.33	360.3	6.98	420.3	-13.96	480.3	5.68	540.3
	-0.156	0.08921	-0.729	-0.4069				0.312	1.543	60.31	-4.429	120.3	2.631	180.3	-4.427	240.3	2.52	300.3	-4.435	360.3	2.437	420.3	-4.421	480.3	2.366	540.3	-4.384				0.312	11.96	60.31	-14.6	120.3	8.89	180.3	-14.58	240.3	8.59	300.3	-14.31	360.3	6.93	420.3	-13.94	480.3	5.62	540.3
	-0.157	0.08712	-0.728	-0.4				0.314	1.535	60.31	-4.418	120.3	2.623	180.3	-4.411	240.3	2.513	300.3	-4.419	360.3	2.43	420.3	-4.404	480.3	2.359	540.3	-4.367				0.314	11.96	60.31	-14.58	120.3	8.87	180.3	-14.56	240.3	8.55	300.3	-14.3	360.3	6.88	420.3	-13.92	480.3	5.57	540.3
	-0.158	0.08497	-0.727	-0.3932				0.316	1.527	60.32	-4.409	120.3	2.615	180.3	-4.396	240.3	2.505	300.3	-4.402	360.3	2.423	420.3	-4.389	480.3	2.352	540.3	-4.35				0.316	11.94	60.32	-14.56	120.3	8.84	180.3	-14.53	240.3	8.51	300.3	-14.28	360.3	6.84	420.3	-13.91	480.3	5.52	540.3
	-0.159	0.08289	-0.726	-0.3864				0.318	1.518	60.32	-4.399	120.3	2.607	180.3	-4.38	240.3	2.498	300.3	-4.386	360.3	2.417	420.3	-4.372	480.3	2.346	540.3	-4.334				0.318	11.93	60.32	-14.54	120.3	8.81	180.3	-14.52	240.3	8.48	300.3	-14.26	360.3	6.79	420.3	-13.89	480.3	5.47	540.3
	-0.16	0.08082	-0.725	-0.3797				0.32	1.51	60.32	-4.389	120.3	2.6	180.3	-4.365	240.3	2.491	300.3	-4.37	360.3	2.41	420.3	-4.356	480.3	2.339	540.3	-4.318				0.32	11.93	60.32	-14.51	120.3	8.78	180.3	-14.5	240.3	8.44	300.3	-14.24	360.3	6.74	420.3	-13.88	480.3	5.43	540.3
	-0.161	0.07872	-0.724	-0.373				0.322	1.502	60.32	-4.379	120.3	2.591	180.3	-4.349	240.3	2.484	300.3	-4.354	360.3	2.403	420.3	-4.34	480.3	2.332	540.3	-4.302				0.322	11.92	60.32	-14.49	120.3	8.75	180.3	-14.47	240.3	8.4	300.3	-14.22	360.3	6.7	420.3	-13.87	480.3	5.38	540.3
	-0.162	0.07686	-0.723	-0.3665				0.324	1.494	60.32	-4.37	120.3	2.584	180.3	-4.333	240.3	2.477	300.3	-4.338	360.3	2.396	420.3	-4.323	480.3	2.325	540.3	-4.285				0.324	11.91	60.32	-14.46	120.3	8.72	180.3	-14.45	240.3	8.36	300.3	-14.2	360.3	6.65	420.3	-13.85	480.3	5.32	540.3
	-0.163	0.07494	-0.722	-0.36				0.326	1.487	60.33	-4.36	120.3	2.576	180.3	-4.318	240.3	2.47	300.3	-4.323	360.3	2.389	420.3	-4.308	480.3	2.32	540.3	-4.27				0.326	11.91	60.33	-14.44	120.3	8.7	180.3	-14.43	240.3	8.32	300.3	-14.18	360.3	6.61	420.3	-13.84	480.3	5.27	540.3
	-0.164	0.0729	-0.721	-0.3536				0.328	1.479	60.33	-4.351	120.3	2.568	180.3	-4.303	240.3	2.463	300.3	-4.307	360.3	2.383	420.3	-4.293	480.3	2.313	540.3	-4.255				0.328	11.89	60.33	-14.42	120.3	8.67	180.3	-14.41	240.3	8.3	300.3	-14.16	360.3	6.57	420.3	-13.82	480.3	5.23	540.3
	-0.165	0.07092	-0.72	-0.3472				0.33	1.471	60.33	-4.341	120.3	2.561	180.3	-4.288	240.3	2.456	300.3	-4.292	360.3	2.377	420.3	-4.277	480.3	2.307	540.3	-4.239				0.33	11.89	60.33	-14.41	120.3	8.64	180.3	-14.4	240.3	8.26	300.3	-14.15	360.3	6.53	420.3	-13.8	480.3	5.19	540.3
	-0.166	0.06896	-0.719	-0.3408				0.332	1.464	60.33	-4.333	120.3	2.554	180.3	-4.274	240.3	2.449	300.3	-4.276	360.3	2.37	420.3	-4.262	480.3	2.301	540.3	-4.224				0.332	11.88	60.33	-14.38	120.3	8.62	180.3	-14.38	240.3	8.23	300.3	-14.14	360.3	6.49	420.3	-13.78	480.3	5.14	540.3
	-0.167	0.06703	-0.718	-0.3346				0.334	1.456	60.33	-4.324	120.3	2.547	180.3	-4.26	240.3	2.442	300.3	-4.262	360.3	2.363	420.3	-4.247	480.3	2.295	540.3	-4.209				0.334	11.88	60.33	-14.35	120.3	8.6	180.3	-14.36	240.3	8.2	300.3	-14.12	360.3	6.45	420.3	-13.77	480.3	5.1	540.3
	-0.168	0.06504	-0.717	-0.3283				0.336	1.449	60.34	-4.315	120.3	2.539	180.3	-4.245	240.3	2.436	300.3	-4.247	360.3	2.358	420.3	-4.232	480.3	2.287	540.3	-4.194				0.336	11.87	60.34	-14.33	120.3	8.57	180.3	-14.34	240.3	8.16	300.3	-14.1	360.3	6.41	420.3	-13.76	480.3	5.05	540.3
	-0.169	0.06308	-0.716	-0.3222				0.338	1.442	60.34	-4.306	120.3	2.531	180.3	-4.231	240.3	2.429	300.3	-4.232	360.3	2.351	420.3	-4.217	480.3	2.281	540.3	-4.179				0.338	11.86	60.34	-14.31	120.3	8.54	180.3	-14.32	240.3	8.13	300.3	-14.08	360.3	6.37	420.3	-13.75	480.3	5.01	540.3
	-0.17	0.0612	-0.715	-0.3161				0.34	1.434	60.34	-4.297	120.3	2.524	180.3	-4.216	240.3	2.421	300.3	-4.217	360.3	2.344	420.3	-4.202	480.3	2.276	540.3	-4.164				0.34	11.85	60.34	-14.29	120.3	8.52	180.3	-14.3	240.3	8.09	300.3	-14.07	360.3	6.33	420.3	-13.73	480.3	4.97	540.3
	-0.171	0.05921	-0.714	-0.3101				0.342	1.427	60.34	-4.288	120.3	2.517	180.3	-4.202	240.3	2.416	300.3	-4.203	360.3	2.338	420.3	-4.187	480.3	2.27	540.3	-4.149				0.342	11.84	60.34	-14.27	120.3	8.49	180.3	-14.28	240.3	8.07	300.3	-14.05	360.3	6.3	420.3	-13.71	480.3	4.93	540.3
	-0.172	0.05729	-0.713	-0.3041				0.344	1.419	60.34	-4.281	120.3	2.511	180.3	-4.188	240.3	2.41	300.3	-4.188	360.3	2.332	420.3	-4.173	480.3	2.264	540.3	-4.135				0.344	11.83	60.34	-14.25	120.3	8.47	180.3	-14.26	240.3	8.03	300.3	-14.04	360.3	6.26	420.3	-13.7	480.3	4.89	540.3
	-0.173	0.05543	-0.712	-0.2982				0.346	1.412	60.35	-4.272	120.3	2.503	180.3	-4.174	240.3	2.403	300.3	-4.173	360.3	2.326	420.3	-4.158	480.3	2.258	540.3	-4.12				0.346	11.82	60.35	-14.22	120.3	8.45	180.3	-14.24	240.3	8	300.3	-14.02	360.3	6.22	420.3	-13.68	480.3	4.86	540.3
	-0.174	0.05352	-0.711	-0.2923				0.348	1.404	60.35	-4.264	120.3	2.496	180.3	-4.161	240.3	2.397	300.3	-4.16	360.3	2.32	420.3	-4.144	480.3	2.252	540.3	-4.106				0.348	11.82	60.35	-14.2	120.3	8.43	180.3	-14.22	240.3	7.97	300.3	-14	360.3	6.19	420.3	-13.67	480.3	4.81	540.3
	-0.175	0.05166	-0.71	-0.2866				0.35	1.398	60.35	-4.255	120.3	2.489	180.3	-4.147	240.3	2.391	300.3	-4.145	360.3	2.314	420.3	-4.13	480.3	2.246	540.3	-4.091				0.35	11.81	60.35	-14.18	120.3	8.39	180.3	-14.2	240.3	7.94	300.3	-13.99	360.3	6.15	420.3	-13.66	480.3	4.78	540.3
	-0.176	0.04983	-0.709	-0.2808				0.352	1.391	60.35	-4.247	120.4	2.483	180.4	-4.133	240.4	2.383	300.4	-4.131	360.4	2.307	420.4	-4.116	480.4	2.241	540.4	-4.077				0.352	11.81	60.35	-14.16	120.4	8.38	180.4	-14.18	240.4	7.91	300.4	-13.97	360.4	6.11	420.4	-13.64	480.4	4.74	540.4
	-0.177	0.04799	-0.708	-0.2751				0.354	1.384	60.35	-4.239	120.4	2.476	180.4	-4.121	240.4	2.377	300.4	-4.118	360.4	2.302	420.4	-4.102	480.4	2.235	540.4	-4.063				0.354	11.79	60.35	-14.14	120.4	8.35	180.4	-14.16	240.4	7.88	300.4	-13.96	360.4	6.08	420.4	-13.63	480.4	4.71	540.4
	-0.178	0.0462	-0.707	-0.2696				0.356	1.377	60.36	-4.232	120.4	2.469	180.4	-4.107	240.4	2.371	300.4	-4.104	360.4	2.296	420.4	-4.088	480.4	2.229	540.4	-4.049				0.356	11.79	60.36	-14.12	120.4	8.33	180.4	-14.15	240.4	7.85	300.4	-13.94	360.4	6.05	420.4	-13.61	480.4	4.67	540.4
	-0.179	0.04444	-0.706	-0.264				0.358	1.37	60.36	-4.224	120.4	2.462	180.4	-4.094	240.4	2.366	300.4	-4.09	360.4	2.29	420.4	-4.074	480.4	2.224	540.4	-4.036				0.358	11.78	60.36	-14.1	120.4	8.31	180.4	-14.13	240.4	7.82	300.4	-13.92	360.4	6.02	420.4	-13.6	480.4	4.63	540.4
	-0.18	0.04262	-0.705	-0.2584				0.36	1.362	60.36	-4.216	120.4	2.455	180.4	-4.081	240.4	2.359	300.4	-4.076	360.4	2.284	420.4	-4.061	480.4	2.217	540.4	-4.022				0.36	11.77	60.36	-14.08	120.4	8.28	180.4	-14.11	240.4	7.8	300.4	-13.91	360.4	5.99	420.4	-13.59	480.4	4.59	540.4
	-0.181	0.04088	-0.704	-0.2528				0.362	1.357	60.36	-4.208	120.4	2.448	180.4	-4.068	240.4	2.353	300.4	-4.063	360.4	2.278	420.4	-4.047	480.4	2.212	540.4	-4.008				0.362	11.77	60.36	-14.05	120.4	8.26	180.4	-14.09	240.4	7.77	300.4	-13.89	360.4	5.95	420.4	-13.58	480.4	4.55	540.4
	-0.182	0.03905	-0.703	-0.2473				0.364	1.349	60.36	-4.201	120.4	2.442	180.4	-4.055	240.4	2.347	300.4	-4.05	360.4	2.273	420.4	-4.034	480.4	2.206	540.4	-3.995				0.364	11.76	60.36	-14.04	120.4	8.25	180.4	-14.07	240.4	7.74	300.4	-13.87	360.4	5.91	420.4	-13.56	480.4	4.53	540.4
	-0.183	0.03732	-0.702	-0.242				0.366	1.343	60.37	-4.193	120.4	2.436	180.4	-4.042	240.4	2.34	300.4	-4.036	360.4	2.268	420.4	-4.02	480.4	2.202	540.4	-3.982				0.366	11.75	60.37	-14.01	120.4	8.23	180.4	-14.06	240.4	7.72	300.4	-13.86	360.4	5.89	420.4	-13.54	480.4	4.49	540.4
	-0.184	0.03555	-0.701	-0.2367				0.368	1.337	60.37	-4.186	120.4	2.429	180.4	-4.029	240.4	2.335	300.4	-4.023	360.4	2.261	420.4	-4.007	480.4	2.196	540.4	-3.968				0.368	11.74	60.37	-14	120.4	8.21	180.4	-14.04	240.4	7.69	300.4	-13.85	360.4	5.86	420.4	-13.53	480.4	4.46	540.4
	-0.185	0.03378	-0.7	-0.2314				0.37	1.329	60.37	-4.179	120.4	2.423	180.4	-4.017	240.4	2.329	300.4	-4.011	360.4	2.256	420.4	-3.994	480.4	2.191	540.4	-3.956				0.37	11.74	60.37	-13.98	120.4	8.19	180.4	-14.03	240.4	7.66	300.4	-13.83	360.4	5.83	420.4	-13.52	480.4	4.43	540.4
	-0.186	0.03211	-0.699	-0.2262				0.372	1.323	60.37	-4.171	120.4	2.417	180.4	-4.005	240.4	2.324	300.4	-3.997	360.4	2.251	420.4	-3.981	480.4	2.185	540.4	-3.943				0.372	11.73	60.37	-13.95	120.4	8.17	180.4	-14	240.4	7.64	300.4	-13.81	360.4	5.8	420.4	-13.5	480.4	4.39	540.4
	-0.187	0.03035	-0.698	-0.2209				0.374	1.317	60.37	-4.164	120.4	2.41	180.4	-3.992	240.4	2.318	300.4	-3.985	360.4	2.245	420.4	-3.968	480.4	2.18	540.4	-3.929				0.374	11.72	60.37	-13.93	120.4	8.14	180.4	-13.98	240.4	7.6	300.4	-13.79	360.4	5.76	420.4	-13.49	480.4	4.36	540.4
	-0.188	0.02864	-0.697	-0.2157				0.376	1.31	60.38	-4.157	120.4	2.404	180.4	-3.98	240.4	2.312	300.4	-3.972	360.4	2.238	420.4	-3.956	480.4	2.174	540.4	-3.917				0.376	11.72	60.38	-13.91	120.4	8.13	180.4	-13.97	240.4	7.58	300.4	-13.78	360.4	5.74	420.4	-13.47	480.4	4.32	540.4
	-0.189	0.02697	-0.696	-0.2106				0.378	1.304	60.38	-4.149	120.4	2.398	180.4	-3.968	240.4	2.306	300.4	-3.959	360.4	2.234	420.4	-3.943	480.4	2.17	540.4	-3.904				0.378	11.71	60.38	-13.89	120.4	8.11	180.4	-13.95	240.4	7.56	300.4	-13.76	360.4	5.71	420.4	-13.46	480.4	4.3	540.4
	-0.19	0.02525	-0.695	-0.2055				0.38	1.298	60.38	-4.143	120.4	2.392	180.4	-3.956	240.4	2.3	300.4	-3.947	360.4	2.229	420.4	-3.93	480.4	2.164	540.4	-3.891				0.38	11.7	60.38	-13.88	120.4	8.09	180.4	-13.94	240.4	7.53	300.4	-13.75	360.4	5.68	420.4	-13.45	480.4	4.27	540.4
	-0.191	0.02356	-0.694	-0.2005				0.382	1.291	60.38	-4.136	120.4	2.386	180.4	-3.944	240.4	2.295	300.4	-3.934	360.4	2.223	420.4	-3.918	480.4	2.159	540.4	-3.879				0.382	11.69	60.38	-13.86	120.4	8.07	180.4	-13.92	240.4	7.51	300.4	-13.74	360.4	5.65	420.4	-13.43	480.4	4.24	540.4
	-0.192	0.02194	-0.693	-0.1956				0.384	1.285	60.38	-4.129	120.4	2.38	180.4	-3.932	240.4	2.289	300.4	-3.921	360.4	2.218	420.4	-3.905	480.4	2.154	540.4	-3.867				0.384	11.69	60.38	-13.84	120.4	8.05	180.4	-13.89	240.4	7.48	300.4	-13.72	360.4	5.62	420.4	-13.42	480.4	4.21	540.4
	-0.193	0.02028	-0.692	-0.1906				0.386	1.279	60.39	-4.122	120.4	2.373	180.4	-3.92	240.4	2.283	300.4	-3.91	360.4	2.213	420.4	-3.892	480.4	2.149	540.4	-3.854				0.386	11.68	60.39	-13.82	120.4	8.03	180.4	-13.88	240.4	7.46	300.4	-13.7	360.4	5.59	420.4	-13.41	480.4	4.17	540.4
	-0.194	0.01864	-0.691	-0.1857				0.388	1.273	60.39	-4.115	120.4	2.367	180.4	-3.909	240.4	2.278	300.4	-3.898	360.4	2.207	420.4	-3.881	480.4	2.144	540.4	-3.842				0.388	11.68	60.39	-13.8	120.4	8.01	180.4	-13.86	240.4	7.43	300.4	-13.69	360.4	5.57	420.4	-13.4	480.4	4.14	540.4
	-0.195	0.017	-0.69	-0.1808				0.39	1.267	60.39	-4.109	120.4	2.361	180.4	-3.897	240.4	2.273	300.4	-3.886	360.4	2.202	420.4	-3.869	480.4	2.139	540.4	-3.83				0.39	11.67	60.39	-13.78	120.4	8	180.4	-13.85	240.4	7.41	300.4	-13.67	360.4	5.54	420.4	-13.39	480.4	4.12	540.4
	-0.196	0.0153	-0.689	-0.1761				0.392	1.261	60.39	-4.102	120.4	2.356	180.4	-3.886	240.4	2.267	300.4	-3.874	360.4	2.197	420.4	-3.857	480.4	2.134	540.4	-3.818				0.392	11.66	60.39	-13.76	120.4	7.98	180.4	-13.83	240.4	7.39	300.4	-13.66	360.4	5.51	420.4	-13.37	480.4	4.09	540.4
	-0.197	0.01369	-0.688	-0.1714				0.394	1.255	60.39	-4.096	120.4	2.35	180.4	-3.875	240.4	2.262	300.4	-3.862	360.4	2.191	420.4	-3.846	480.4	2.129	540.4	-3.806				0.394	11.66	60.39	-13.74	120.4	7.96	180.4	-13.82	240.4	7.36	300.4	-13.65	360.4	5.49	420.4	-13.36	480.4	4.06	540.4
	-0.198	0.01208	-0.687	-0.1666				0.396	1.248	60.4	-4.09	120.4	2.344	180.4	-3.864	240.4	2.256	300.4	-3.85	360.4	2.187	420.4	-3.834	480.4	2.124	540.4	-3.795				0.396	11.65	60.4	-13.73	120.4	7.95	180.4	-13.8	240.4	7.34	300.4	-13.63	360.4	5.46	420.4	-13.35	480.4	4.03	540.4
	-0.199	0.0105	-0.686	-0.162				0.398	1.243	60.4	-4.083	120.4	2.338	180.4	-3.853	240.4	2.251	300.4	-3.839	360.4	2.182	420.4	-3.822	480.4	2.119	540.4	-3.782				0.398	11.64	60.4	-13.7	120.4	7.92	180.4	-13.78	240.4	7.32	300.4	-13.62	360.4	5.44	420.4	-13.34	480.4	4	540.4
	-0.2	0.00889	-0.685	-0.1573				0.4	1.237	60.4	-4.077	120.4	2.332	180.4	-3.842	240.4	2.245	300.4	-3.828	360.4	2.176	420.4	-3.81	480.4	2.114	540.4	-3.771				0.4	11.64	60.4	-13.68	120.4	7.91	180.4	-13.76	240.4	7.29	300.4	-13.6	360.4	5.41	420.4	-13.33	480.4	3.97	540.4
	-0.201	0.0073	-0.684	-0.1528				0.402	1.232	60.4	-4.07	120.4	2.326	180.4	-3.831	240.4	2.24	300.4	-3.816	360.4	2.171	420.4	-3.799	480.4	2.11	540.4	-3.759				0.402	11.63	60.4	-13.67	120.4	7.89	180.4	-13.75	240.4	7.27	300.4	-13.59	360.4	5.38	420.4	-13.31	480.4	3.95	540.4
	-0.202	0.00579	-0.683	-0.1482				0.404	1.225	60.4	-4.064	120.4	2.321	180.4	-3.82	240.4	2.235	300.4	-3.805	360.4	2.167	420.4	-3.787	480.4	2.105	540.4	-3.748				0.404	11.62	60.4	-13.64	120.4	7.88	180.4	-13.73	240.4	7.25	300.4	-13.58	360.4	5.36	420.4	-13.3	480.4	3.93	540.4
	-0.203	0.00424	-0.682	-0.1436				0.406	1.22	60.41	-4.058	120.4	2.315	180.4	-3.809	240.4	2.23	300.4	-3.794	360.4	2.161	420.4	-3.775	480.4	2.1	540.4	-3.737				0.406	11.62	60.41	-13.64	120.4	7.86	180.4	-13.72	240.4	7.23	300.4	-13.57	360.4	5.33	420.4	-13.29	480.4	3.9	540.4
	-0.204	0.00266	-0.681	-0.1392				0.408	1.214	60.41	-4.052	120.4	2.309	180.4	-3.799	240.4	2.225	300.4	-3.782	360.4	2.156	420.4	-3.764	480.4	2.096	540.4	-3.725				0.408	11.61	60.41	-13.62	120.4	7.85	180.4	-13.71	240.4	7.21	300.4	-13.55	360.4	5.31	420.4	-13.27	480.4	3.88	540.4
	-0.205	0.00109	-0.68	-0.1348				0.41	1.208	60.41	-4.045	120.4	2.304	180.4	-3.788	240.4	2.22	300.4	-3.771	360.4	2.152	420.4	-3.753	480.4	2.091	540.4	-3.714				0.41	11.61	60.41	-13.59	120.4	7.82	180.4	-13.68	240.4	7.19	300.4	-13.53	360.4	5.29	420.4	-13.27	480.4	3.84	540.4
	-0.206	-0.00039885	-0.679	-0.1305				0.412	1.203	60.41	-4.039	120.4	2.298	180.4	-3.777	240.4	2.215	300.4	-3.76	360.4	2.147	420.4	-3.742	480.4	2.086	540.4	-3.702				0.412	11.6	60.41	-13.58	120.4	7.81	180.4	-13.67	240.4	7.17	300.4	-13.52	360.4	5.26	420.4	-13.25	480.4	3.82	540.4
	-0.207	-0.00187	-0.678	-0.1262				0.414	1.198	60.41	-4.033	120.4	2.292	180.4	-3.767	240.4	2.209	300.4	-3.75	360.4	2.142	420.4	-3.731	480.4	2.082	540.4	-3.692				0.414	11.6	60.41	-13.56	120.4	7.8	180.4	-13.65	240.4	7.14	300.4	-13.5	360.4	5.23	420.4	-13.23	480.4	3.8	540.4
	-0.208	-0.00335	-0.677	-0.1219				0.416	1.192	60.42	-4.028	120.4	2.287	180.4	-3.757	240.4	2.204	300.4	-3.738	360.4	2.138	420.4	-3.721	480.4	2.077	540.4	-3.681				0.416	11.59	60.42	-13.54	120.4	7.78	180.4	-13.63	240.4	7.13	300.4	-13.49	360.4	5.22	420.4	-13.22	480.4	3.77	540.4
	-0.209	-0.00484	-0.676	-0.1177				0.418	1.187	60.42	-4.022	120.4	2.282	180.4	-3.746	240.4	2.199	300.4	-3.727	360.4	2.133	420.4	-3.709	480.4	2.072	540.4	-3.669				0.418	11.58	60.42	-13.52	120.4	7.76	180.4	-13.63	240.4	7.11	300.4	-13.48	360.4	5.19	420.4	-13.21	480.4	3.75	540.4
	-0.21	-0.00628	-0.675	-0.1134				0.42	1.18	60.42	-4.016	120.4	2.277	180.4	-3.736	240.4	2.194	300.4	-3.716	360.4	2.128	420.4	-3.698	480.4	2.068	540.4	-3.659				0.42	11.58	60.42	-13.51	120.4	7.75	180.4	-13.61	240.4	7.09	300.4	-13.47	360.4	5.17	420.4	-13.2	480.4	3.73	540.4
	-0.211	-0.00779	-0.674	-0.1091				0.422	1.175	60.42	-4.01	120.4	2.271	180.4	-3.726	240.4	2.19	300.4	-3.706	360.4	2.124	420.4	-3.687	480.4	2.063	540.4	-3.648				0.422	11.57	60.42	-13.48	120.4	7.73	180.4	-13.59	240.4	7.07	300.4	-13.45	360.4	5.15	420.4	-13.19	480.4	3.69	540.4
	-0.212	-0.00923	-0.673	-0.105				0.424	1.17	60.42	-4.005	120.4	2.265	180.4	-3.715	240.4	2.184	300.4	-3.696	360.4	2.119	420.4	-3.677	480.4	2.058	540.4	-3.637				0.424	11.57	60.42	-13.47	120.4	7.71	180.4	-13.58	240.4	7.04	300.4	-13.44	360.4	5.11	420.4	-13.18	480.4	3.67	540.4
	-0.213	-0.01068	-0.672	-0.1009				0.426	1.165	60.43	-3.999	120.4	2.26	180.4	-3.705	240.4	2.18	300.4	-3.685	360.4	2.114	420.4	-3.666	480.4	2.055	540.4	-3.626				0.426	11.56	60.43	-13.45	120.4	7.71	180.4	-13.56	240.4	7.02	300.4	-13.42	360.4	5.1	420.4	-13.17	480.4	3.65	540.4
	-0.214	-0.01215	-0.671	-0.09688				0.428	1.159	60.43	-3.993	120.4	2.255	180.4	-3.696	240.4	2.175	300.4	-3.674	360.4	2.11	420.4	-3.655	480.4	2.05	540.4	-3.616				0.428	11.55	60.43	-13.43	120.4	7.69	180.4	-13.54	240.4	7.01	300.4	-13.41	360.4	5.07	420.4	-13.16	480.4	3.63	540.4
	-0.215	-0.01349	-0.67	-0.09282				0.43	1.154	60.43	-3.987	120.4	2.25	180.4	-3.686	240.4	2.17	300.4	-3.664	360.4	2.105	420.4	-3.645	480.4	2.046	540.4	-3.605				0.43	11.55	60.43	-13.42	120.4	7.67	180.4	-13.53	240.4	6.99	300.4	-13.4	360.4	5.06	420.4	-13.15	480.4	3.6	540.4
	-0.216	-0.01496	-0.669	-0.08873				0.432	1.149	60.43	-3.982	120.4	2.245	180.4	-3.676	240.4	2.165	300.4	-3.653	360.4	2.1	420.4	-3.634	480.4	2.042	540.4	-3.596				0.432	11.55	60.43	-13.4	120.4	7.66	180.4	-13.52	240.4	6.97	300.4	-13.38	360.4	5.03	420.4	-13.13	480.4	3.58	540.4
	-0.217	-0.01637	-0.668	-0.08478				0.434	1.144	60.43	-3.977	120.4	2.24	180.4	-3.667	240.4	2.16	300.4	-3.643	360.4	2.096	420.4	-3.624	480.4	2.038	540.4	-3.585				0.434	11.54	60.43	-13.39	120.4	7.65	180.4	-13.5	240.4	6.95	300.4	-13.37	360.4	5.01	420.4	-13.12	480.4	3.56	540.4
	-0.218	-0.01773	-0.667	-0.08094				0.436	1.138	60.44	-3.971	120.4	2.234	180.4	-3.657	240.4	2.156	300.4	-3.633	360.4	2.091	420.4	-3.614	480.4	2.033	540.4	-3.575				0.436	11.54	60.44	-13.36	120.4	7.62	180.4	-13.48	240.4	6.92	300.4	-13.36	360.4	4.99	420.4	-13.12	480.4	3.53	540.4
	-0.219	-0.01921	-0.666	-0.07702				0.438	1.133	60.44	-3.966	120.4	2.229	180.4	-3.647	240.4	2.15	300.4	-3.623	360.4	2.087	420.4	-3.604	480.4	2.028	540.4	-3.565				0.438	11.53	60.44	-13.35	120.4	7.61	180.4	-13.47	240.4	6.9	300.4	-13.34	360.4	4.97	420.4	-13.1	480.4	3.51	540.4
	-0.22	-0.02059	-0.665	-0.07309				0.44	1.128	60.44	-3.961	120.4	2.224	180.4	-3.638	240.4	2.146	300.4	-3.613	360.4	2.082	420.4	-3.594	480.4	2.025	540.4	-3.555				0.44	11.52	60.44	-13.33	120.4	7.6	180.4	-13.45	240.4	6.89	300.4	-13.33	360.4	4.96	420.4	-13.09	480.4	3.49	540.4
	-0.221	-0.02194	-0.664	-0.06927				0.442	1.123	60.44	-3.955	120.4	2.219	180.4	-3.628	240.4	2.141	300.4	-3.604	360.4	2.078	420.4	-3.584	480.4	2.02	540.4	-3.544				0.442	11.51	60.44	-13.32	120.4	7.59	180.4	-13.44	240.4	6.87	300.4	-13.33	360.4	4.93	420.4	-13.08	480.4	3.47	540.4
	-0.222	-0.02337	-0.663	-0.0655				0.444	1.118	60.44	-3.95	120.4	2.214	180.4	-3.619	240.4	2.138	300.4	-3.594	360.4	2.074	420.4	-3.574	480.4	2.016	540.4	-3.535				0.444	11.51	60.44	-13.31	120.4	7.57	180.4	-13.42	240.4	6.85	300.4	-13.32	360.4	4.91	420.4	-13.07	480.4	3.45	540.4
	-0.223	-0.02467	-0.662	-0.06182				0.446	1.113	60.45	-3.945	120.4	2.209	180.4	-3.61	240.4	2.133	300.4	-3.584	360.4	2.07	420.4	-3.564	480.4	2.013	540.4	-3.525				0.446	11.5	60.45	-13.29	120.4	7.56	180.4	-13.41	240.4	6.84	300.4	-13.3	360.4	4.9	420.4	-13.05	480.4	3.43	540.4
	-0.224	-0.02604	-0.661	-0.05808				0.448	1.107	60.45	-3.939	120.4	2.203	180.4	-3.601	240.4	2.128	300.4	-3.574	360.4	2.065	420.4	-3.554	480.4	2.008	540.4	-3.515				0.448	11.5	60.45	-13.27	120.4	7.54	180.4	-13.39	240.4	6.82	300.4	-13.29	360.4	4.87	420.4	-13.05	480.4	3.41	540.4
	-0.225	-0.0274	-0.66	-0.05428				0.45	1.103	60.45	-3.934	120.4	2.199	180.4	-3.592	240.4	2.124	300.4	-3.565	360.4	2.061	420.4	-3.545	480.4	2.004	540.4	-3.506				0.45	11.49	60.45	-13.25	120.4	7.53	180.4	-13.38	240.4	6.8	300.4	-13.27	360.4	4.85	420.4	-13.04	480.4	3.38	540.4
	-0.226	-0.02871	-0.659	-0.05067				0.452	1.098	60.45	-3.929	120.5	2.194	180.5	-3.583	240.5	2.119	300.5	-3.555	360.5	2.056	420.5	-3.535	480.5	2	540.5	-3.496				0.452	11.49	60.45	-13.24	120.5	7.52	180.5	-13.37	240.5	6.78	300.5	-13.26	360.5	4.83	420.5	-13.02	480.5	3.37	540.5
	-0.227	-0.03006	-0.658	-0.04707				0.454	1.093	60.45	-3.924	120.5	2.189	180.5	-3.574	240.5	2.115	300.5	-3.545	360.5	2.052	420.5	-3.525	480.5	1.996	540.5	-3.486				0.454	11.48	60.45	-13.22	120.5	7.5	180.5	-13.35	240.5	6.77	300.5	-13.25	360.5	4.82	420.5	-13.01	480.5	3.35	540.5
	-0.228	-0.03139	-0.657	-0.04337				0.456	1.088	60.46	-3.919	120.5	2.184	180.5	-3.565	240.5	2.11	300.5	-3.536	360.5	2.048	420.5	-3.517	480.5	1.992	540.5	-3.478				0.456	11.47	60.46	-13.21	120.5	7.49	180.5	-13.35	240.5	6.74	300.5	-13.24	360.5	4.8	420.5	-13	480.5	3.33	540.5
	-0.229	-0.0327	-0.656	-0.03986				0.458	1.083	60.46	-3.914	120.5	2.18	180.5	-3.557	240.5	2.106	300.5	-3.527	360.5	2.044	420.5	-3.507	480.5	1.988	540.5	-3.468				0.458	11.47	60.46	-13.19	120.5	7.48	180.5	-13.33	240.5	6.73	300.5	-13.22	360.5	4.78	420.5	-12.99	480.5	3.31	540.5
	-0.23	-0.03402	-0.655	-0.03642				0.46	1.078	60.46	-3.909	120.5	2.175	180.5	-3.547	240.5	2.101	300.5	-3.517	360.5	2.04	420.5	-3.498	480.5	1.984	540.5	-3.459				0.46	11.47	60.46	-13.17	120.5	7.46	180.5	-13.31	240.5	6.71	300.5	-13.21	360.5	4.76	420.5	-12.98	480.5	3.29	540.5
	-0.231	-0.03528	-0.654	-0.03299				0.462	1.074	60.46	-3.904	120.5	2.17	180.5	-3.539	240.5	2.097	300.5	-3.509	360.5	2.035	420.5	-3.488	480.5	1.979	540.5	-3.449				0.462	11.47	60.46	-13.16	120.5	7.45	180.5	-13.3	240.5	6.69	300.5	-13.2	360.5	4.74	420.5	-12.97	480.5	3.27	540.5
	-0.232	-0.03662	-0.653	-0.02943				0.464	1.069	60.46	-3.899	120.5	2.164	180.5	-3.53	240.5	2.092	300.5	-3.5	360.5	2.032	420.5	-3.48	480.5	1.976	540.5	-3.44				0.464	11.46	60.46	-13.15	120.5	7.44	180.5	-13.28	240.5	6.68	300.5	-13.19	360.5	4.72	420.5	-12.96	480.5	3.25	540.5
	-0.233	-0.03794	-0.652	-0.02591				0.466	1.064	60.47	-3.894	120.5	2.16	180.5	-3.522	240.5	2.088	300.5	-3.49	360.5	2.028	420.5	-3.47	480.5	1.972	540.5	-3.431				0.466	11.45	60.47	-13.13	120.5	7.42	180.5	-13.27	240.5	6.66	300.5	-13.17	360.5	4.71	420.5	-12.95	480.5	3.23	540.5
	-0.234	-0.03916	-0.651	-0.02265				0.468	1.06	60.47	-3.889	120.5	2.156	180.5	-3.513	240.5	2.084	300.5	-3.482	360.5	2.023	420.5	-3.461	480.5	1.969	540.5	-3.421				0.468	11.44	60.47	-13.12	120.5	7.41	180.5	-13.26	240.5	6.65	300.5	-13.17	360.5	4.69	420.5	-12.94	480.5	3.21	540.5
	-0.235	-0.04047	-0.65	-0.01927				0.47	1.055	60.47	-3.885	120.5	2.151	180.5	-3.505	240.5	2.08	300.5	-3.473	360.5	2.02	420.5	-3.452	480.5	1.965	540.5	-3.413				0.47	11.44	60.47	-13.1	120.5	7.4	180.5	-13.25	240.5	6.63	300.5	-13.15	360.5	4.67	420.5	-12.93	480.5	3.19	540.5
	-0.236	-0.04172	-0.649	-0.01586				0.472	1.05	60.47	-3.88	120.5	2.147	180.5	-3.497	240.5	2.075	300.5	-3.464	360.5	2.016	420.5	-3.443	480.5	1.961	540.5	-3.404				0.472	11.44	60.47	-13.09	120.5	7.39	180.5	-13.23	240.5	6.62	300.5	-13.14	360.5	4.65	420.5	-12.92	480.5	3.17	540.5
	-0.237	-0.04297	-0.648	-0.01252				0.474	1.046	60.47	-3.875	120.5	2.142	180.5	-3.488	240.5	2.072	300.5	-3.455	360.5	2.012	420.5	-3.434	480.5	1.957	540.5	-3.395				0.474	11.43	60.47	-13.07	120.5	7.37	180.5	-13.22	240.5	6.59	300.5	-13.13	360.5	4.63	420.5	-12.91	480.5	3.15	540.5
	-0.238	-0.04426	-0.647	-0.00925				0.476	1.041	60.48	-3.871	120.5	2.137	180.5	-3.481	240.5	2.067	300.5	-3.447	360.5	2.008	420.5	-3.426	480.5	1.953	540.5	-3.386				0.476	11.43	60.48	-13.06	120.5	7.37	180.5	-13.2	240.5	6.58	300.5	-13.12	360.5	4.61	420.5	-12.89	480.5	3.13	540.5
	-0.239	-0.04546	-0.646	-0.006				0.478	1.037	60.48	-3.866	120.5	2.133	180.5	-3.472	240.5	2.063	300.5	-3.438	360.5	2.005	420.5	-3.417	480.5	1.949	540.5	-3.377				0.478	11.42	60.48	-13.04	120.5	7.35	180.5	-13.19	240.5	6.57	300.5	-13.1	360.5	4.6	420.5	-12.89	480.5	3.12	540.5
	-0.24	-0.04671	-0.645	-0.00275				0.48	1.032	60.48	-3.861	120.5	2.129	180.5	-3.465	240.5	2.059	300.5	-3.429	360.5	2	420.5	-3.408	480.5	1.945	540.5	-3.369				0.48	11.41	60.48	-13.03	120.5	7.34	180.5	-13.18	240.5	6.55	300.5	-13.1	360.5	4.58	420.5	-12.87	480.5	3.1	540.5
	-0.241	-0.048	-0.644	0.0004045				0.482	1.027	60.48	-3.858	120.5	2.124	180.5	-3.457	240.5	2.055	300.5	-3.421	360.5	1.997	420.5	-3.4	480.5	1.941	540.5	-3.36				0.482	11.41	60.48	-13.01	120.5	7.33	180.5	-13.17	240.5	6.54	300.5	-13.09	360.5	4.57	420.5	-12.87	480.5	3.08	540.5
	-0.242	-0.0492	-0.643	0.00355				0.484	1.022	60.48	-3.853	120.5	2.12	180.5	-3.449	240.5	2.051	300.5	-3.412	360.5	1.993	420.5	-3.391	480.5	1.938	540.5	-3.352				0.484	11.41	60.48	-13	120.5	7.31	180.5	-13.15	240.5	6.52	300.5	-13.07	360.5	4.55	420.5	-12.86	480.5	3.07	540.5
	-0.243	-0.0504	-0.642	0.00667				0.486	1.018	60.49	-3.848	120.5	2.115	180.5	-3.441	240.5	2.047	300.5	-3.404	360.5	1.988	420.5	-3.382	480.5	1.934	540.5	-3.343				0.486	11.4	60.49	-12.98	120.5	7.3	180.5	-13.14	240.5	6.51	300.5	-13.06	360.5	4.53	420.5	-12.85	480.5	3.04	540.5
	-0.244	-0.05162	-0.641	0.00972				0.488	1.014	60.49	-3.844	120.5	2.111	180.5	-3.433	240.5	2.042	300.5	-3.396	360.5	1.984	420.5	-3.375	480.5	1.931	540.5	-3.334				0.488	11.4	60.49	-12.97	120.5	7.29	180.5	-13.13	240.5	6.49	300.5	-13.05	360.5	4.51	420.5	-12.84	480.5	3.02	540.5
	-0.245	-0.05283	-0.64	0.01275				0.49	1.01	60.49	-3.839	120.5	2.106	180.5	-3.425	240.5	2.038	300.5	-3.387	360.5	1.981	420.5	-3.366	480.5	1.927	540.5	-3.326				0.49	11.39	60.49	-12.95	120.5	7.28	180.5	-13.11	240.5	6.48	300.5	-13.03	360.5	4.5	420.5	-12.83	480.5	3.01	540.5
	-0.246	-0.05406	-0.639	0.01582				0.492	1.006	60.49	-3.834	120.5	2.102	180.5	-3.417	240.5	2.035	300.5	-3.379	360.5	1.977	420.5	-3.357	480.5	1.924	540.5	-3.317				0.492	11.39	60.49	-12.94	120.5	7.27	180.5	-13.1	240.5	6.47	300.5	-13.03	360.5	4.49	420.5	-12.82	480.5	2.99	540.5
	-0.247	-0.05525	-0.638	0.01877				0.494	1.001	60.49	-3.83	120.5	2.098	180.5	-3.409	240.5	2.031	300.5	-3.371	360.5	1.973	420.5	-3.349	480.5	1.92	540.5	-3.309				0.494	11.39	60.49	-12.93	120.5	7.25	180.5	-13.09	240.5	6.45	300.5	-13.02	360.5	4.47	420.5	-12.81	480.5	2.98	540.5
	-0.248	-0.05645	-0.637	0.02183				0.496	0.9971	60.5	-3.826	120.5	2.094	180.5	-3.403	240.5	2.027	300.5	-3.363	360.5	1.97	420.5	-3.341	480.5	1.916	540.5	-3.301				0.496	11.39	60.5	-12.92	120.5	7.25	180.5	-13.08	240.5	6.44	300.5	-13	360.5	4.45	420.5	-12.79	480.5	2.96	540.5
	-0.249	-0.05765	-0.636	0.02476				0.498	0.9924	60.5	-3.821	120.5	2.089	180.5	-3.395	240.5	2.023	300.5	-3.355	360.5	1.966	420.5	-3.332	480.5	1.912	540.5	-3.293				0.498	11.38	60.5	-12.89	120.5	7.23	180.5	-13.07	240.5	6.42	300.5	-12.99	360.5	4.43	420.5	-12.79	480.5	2.94	540.5
	-0.25	-0.05883	-0.635	0.02754				0.5	0.9886	60.5	-3.817	120.5	2.084	180.5	-3.387	240.5	2.019	300.5	-3.347	360.5	1.962	420.5	-3.325	480.5	1.908	540.5	-3.284				0.5	11.37	60.5	-12.88	120.5	7.22	180.5	-13.05	240.5	6.4	300.5	-12.98	360.5	4.41	420.5	-12.78	480.5	2.92	540.5
	-0.251	-0.06001	-0.634	0.0305				0.502	0.9843	60.5	-3.813	120.5	2.08	180.5	-3.379	240.5	2.015	300.5	-3.339	360.5	1.959	420.5	-3.317	480.5	1.905	540.5	-3.276				0.502	11.38	60.5	-12.87	120.5	7.21	180.5	-13.03	240.5	6.39	300.5	-12.97	360.5	4.4	420.5	-12.77	480.5	2.91	540.5
	-0.252	-0.06117	-0.633	0.03341				0.504	0.98	60.5	-3.809	120.5	2.076	180.5	-3.372	240.5	2.011	300.5	-3.331	360.5	1.955	420.5	-3.308	480.5	1.902	540.5	-3.268				0.504	11.36	60.5	-12.85	120.5	7.2	180.5	-13.03	240.5	6.38	300.5	-12.96	360.5	4.39	420.5	-12.75	480.5	2.89	540.5
	-0.253	-0.06228	-0.632	0.03626				0.506	0.9762	60.51	-3.805	120.5	2.072	180.5	-3.365	240.5	2.008	300.5	-3.323	360.5	1.951	420.5	-3.3	480.5	1.898	540.5	-3.26				0.506	11.35	60.51	-12.85	120.5	7.19	180.5	-13.02	240.5	6.37	300.5	-12.95	360.5	4.38	420.5	-12.75	480.5	2.88	540.5
	-0.254	-0.06351	-0.631	0.03919				0.508	0.9713	60.51	-3.801	120.5	2.068	180.5	-3.358	240.5	2.004	300.5	-3.315	360.5	1.947	420.5	-3.292	480.5	1.895	540.5	-3.253				0.508	11.36	60.51	-12.84	120.5	7.18	180.5	-13	240.5	6.35	300.5	-12.94	360.5	4.36	420.5	-12.74	480.5	2.87	540.5
	-0.255	-0.06465	-0.63	0.04195				0.51	0.968	60.51	-3.796	120.5	2.064	180.5	-3.351	240.5	2	300.5	-3.307	360.5	1.944	420.5	-3.284	480.5	1.891	540.5	-3.245				0.51	11.35	60.51	-12.82	120.5	7.17	180.5	-12.99	240.5	6.34	300.5	-12.93	360.5	4.35	420.5	-12.73	480.5	2.84	540.5
	-0.256	-0.06574	-0.629	0.04465				0.512	0.9637	60.51	-3.792	120.5	2.059	180.5	-3.343	240.5	1.997	300.5	-3.3	360.5	1.94	420.5	-3.277	480.5	1.888	540.5	-3.237				0.512	11.35	60.51	-12.8	120.5	7.16	180.5	-12.98	240.5	6.32	300.5	-12.91	360.5	4.33	420.5	-12.72	480.5	2.83	540.5
	-0.257	-0.06692	-0.628	0.04731				0.514	0.9596	60.51	-3.788	120.5	2.055	180.5	-3.336	240.5	1.992	300.5	-3.292	360.5	1.936	420.5	-3.269	480.5	1.884	540.5	-3.229				0.514	11.35	60.51	-12.79	120.5	7.15	180.5	-12.97	240.5	6.31	300.5	-12.9	360.5	4.31	420.5	-12.71	480.5	2.82	540.5
	-0.258	-0.068	-0.627	0.04989				0.516	0.9556	60.52	-3.784	120.5	2.051	180.5	-3.329	240.5	1.988	300.5	-3.284	360.5	1.933	420.5	-3.261	480.5	1.881	540.5	-3.221				0.516	11.34	60.52	-12.78	120.5	7.14	180.5	-12.95	240.5	6.3	300.5	-12.89	360.5	4.3	420.5	-12.7	480.5	2.8	540.5
	-0.259	-0.0692	-0.626	0.05263				0.518	0.9519	60.52	-3.78	120.5	2.047	180.5	-3.322	240.5	1.985	300.5	-3.276	360.5	1.93	420.5	-3.253	480.5	1.878	540.5	-3.213				0.518	11.33	60.52	-12.76	120.5	7.13	180.5	-12.94	240.5	6.28	300.5	-12.89	360.5	4.28	420.5	-12.69	480.5	2.79	540.5
	-0.26	-0.07031	-0.625	0.05528				0.52	0.9474	60.52	-3.777	120.5	2.043	180.5	-3.315	240.5	1.982	300.5	-3.269	360.5	1.926	420.5	-3.246	480.5	1.874	540.5	-3.206				0.52	11.33	60.52	-12.75	120.5	7.13	180.5	-12.93	240.5	6.27	300.5	-12.88	360.5	4.27	420.5	-12.67	480.5	2.77	540.5
	-0.261	-0.07137	-0.624	0.05799				0.522	0.9435	60.52	-3.773	120.5	2.039	180.5	-3.308	240.5	1.978	300.5	-3.262	360.5	1.924	420.5	-3.238	480.5	1.871	540.5	-3.199				0.522	11.33	60.52	-12.73	120.5	7.11	180.5	-12.91	240.5	6.26	300.5	-12.86	360.5	4.26	420.5	-12.68	480.5	2.76	540.5
	-0.262	-0.07248	-0.623	0.06061				0.524	0.9397	60.52	-3.768	120.5	2.035	180.5	-3.301	240.5	1.974	300.5	-3.254	360.5	1.919	420.5	-3.231	480.5	1.867	540.5	-3.191				0.524	11.33	60.52	-12.72	120.5	7.1	180.5	-12.9	240.5	6.24	300.5	-12.85	360.5	4.24	420.5	-12.66	480.5	2.74	540.5
	-0.263	-0.07354	-0.622	0.06307				0.526	0.9359	60.53	-3.764	120.5	2.031	180.5	-3.294	240.5	1.97	300.5	-3.247	360.5	1.915	420.5	-3.224	480.5	1.864	540.5	-3.183				0.526	11.33	60.53	-12.71	120.5	7.09	180.5	-12.89	240.5	6.23	300.5	-12.84	360.5	4.23	420.5	-12.65	480.5	2.73	540.5
	-0.264	-0.07464	-0.621	0.0657				0.528	0.9316	60.53	-3.76	120.5	2.027	180.5	-3.287	240.5	1.966	300.5	-3.239	360.5	1.912	420.5	-3.216	480.5	1.861	540.5	-3.176				0.528	11.31	60.53	-12.7	120.5	7.09	180.5	-12.88	240.5	6.22	300.5	-12.83	360.5	4.22	420.5	-12.64	480.5	2.72	540.5
	-0.265	-0.07581	-0.62	0.0683				0.53	0.9285	60.53	-3.756	120.5	2.023	180.5	-3.28	240.5	1.964	300.5	-3.233	360.5	1.909	420.5	-3.209	480.5	1.858	540.5	-3.168				0.53	11.31	60.53	-12.68	120.5	7.08	180.5	-12.87	240.5	6.21	300.5	-12.83	360.5	4.2	420.5	-12.63	480.5	2.71	540.5
	-0.266	-0.07687	-0.619	0.07071				0.532	0.9243	60.53	-3.753	120.5	2.019	180.5	-3.274	240.5	1.96	300.5	-3.225	360.5	1.905	420.5	-3.201	480.5	1.855	540.5	-3.161				0.532	11.31	60.53	-12.67	120.5	7.07	180.5	-12.86	240.5	6.19	300.5	-12.82	360.5	4.18	420.5	-12.62	480.5	2.7	540.5
	-0.267	-0.07798	-0.618	0.07323				0.534	0.9202	60.53	-3.749	120.5	2.016	180.5	-3.268	240.5	1.956	300.5	-3.218	360.5	1.902	420.5	-3.194	480.5	1.852	540.5	-3.154				0.534	11.31	60.53	-12.66	120.5	7.05	180.5	-12.85	240.5	6.18	300.5	-12.8	360.5	4.17	420.5	-12.62	480.5	2.68	540.5
	-0.268	-0.07908	-0.617	0.07566				0.536	0.9156	60.54	-3.746	120.5	2.012	180.5	-3.261	240.5	1.953	300.5	-3.211	360.5	1.899	420.5	-3.187	480.5	1.848	540.5	-3.147				0.536	11.3	60.54	-12.65	120.5	7.04	180.5	-12.83	240.5	6.17	300.5	-12.79	360.5	4.16	420.5	-12.61	480.5	2.67	540.5
	-0.269	-0.08009	-0.616	0.07802				0.538	0.9124	60.54	-3.742	120.5	2.008	180.5	-3.254	240.5	1.949	300.5	-3.204	360.5	1.895	420.5	-3.18	480.5	1.844	540.5	-3.139				0.538	11.3	60.54	-12.63	120.5	7.03	180.5	-12.82	240.5	6.15	300.5	-12.78	360.5	4.14	420.5	-12.6	480.5	2.66	540.5
	-0.27	-0.08124	-0.615	0.08046				0.54	0.9089	60.54	-3.738	120.5	2.004	180.5	-3.248	240.5	1.945	300.5	-3.196	360.5	1.892	420.5	-3.173	480.5	1.842	540.5	-3.133				0.54	11.3	60.54	-12.62	120.5	7.03	180.5	-12.81	240.5	6.14	300.5	-12.77	360.5	4.14	420.5	-12.59	480.5	2.64	540.5
	-0.271	-0.08228	-0.614	0.08308				0.542	0.9052	60.54	-3.734	120.5	2	180.5	-3.241	240.5	1.942	300.5	-3.19	360.5	1.889	420.5	-3.166	480.5	1.838	540.5	-3.125				0.542	11.29	60.54	-12.61	120.5	7.02	180.5	-12.8	240.5	6.14	300.5	-12.76	360.5	4.12	420.5	-12.58	480.5	2.63	540.5
	-0.272	-0.08332	-0.613	0.08535				0.544	0.9014	60.54	-3.731	120.5	1.996	180.5	-3.235	240.5	1.938	300.5	-3.183	360.5	1.885	420.5	-3.159	480.5	1.835	540.5	-3.119				0.544	11.29	60.54	-12.6	120.5	7.01	180.5	-12.79	240.5	6.12	300.5	-12.75	360.5	4.11	420.5	-12.57	480.5	2.62	540.5
	-0.273	-0.08442	-0.612	0.08762				0.546	0.8977	60.55	-3.727	120.5	1.992	180.5	-3.229	240.5	1.935	300.5	-3.176	360.5	1.882	420.5	-3.151	480.5	1.833	540.5	-3.112				0.546	11.28	60.55	-12.59	120.5	7	180.5	-12.78	240.5	6.11	300.5	-12.74	360.5	4.1	420.5	-12.56	480.5	2.61	540.5
	-0.274	-0.08546	-0.611	0.08989				0.548	0.8939	60.55	-3.723	120.5	1.989	180.5	-3.223	240.5	1.932	300.5	-3.17	360.5	1.879	420.5	-3.144	480.5	1.829	540.5	-3.105				0.548	11.28	60.55	-12.57	120.5	6.99	180.5	-12.76	240.5	6.1	300.5	-12.73	360.5	4.08	420.5	-12.56	480.5	2.59	540.5
	-0.275	-0.0865	-0.61	0.09219				0.55	0.8907	60.55	-3.72	120.5	1.985	180.5	-3.217	240.5	1.928	300.5	-3.163	360.5	1.875	420.5	-3.138	480.5	1.826	540.5	-3.097				0.55	11.28	60.55	-12.56	120.5	6.98	180.5	-12.75	240.5	6.09	300.5	-12.72	360.5	4.07	420.5	-12.55	480.5	2.58	540.5
	-0.276	-0.0876	-0.609	0.09439				0.552	0.8869	60.55	-3.716	120.6	1.981	180.6	-3.21	240.6	1.924	300.6	-3.156	360.6	1.872	420.6	-3.131	480.6	1.823	540.6	-3.091				0.552	11.28	60.55	-12.55	120.6	6.98	180.6	-12.74	240.6	6.08	300.6	-12.71	360.6	4.06	420.6	-12.54	480.6	2.57	540.6
	-0.277	-0.08865	-0.608	0.09659				0.554	0.8834	60.55	-3.712	120.6	1.978	180.6	-3.204	240.6	1.921	300.6	-3.149	360.6	1.869	420.6	-3.124	480.6	1.82	540.6	-3.084				0.554	11.27	60.55	-12.54	120.6	6.97	180.6	-12.73	240.6	6.07	300.6	-12.7	360.6	4.04	420.6	-12.52	480.6	2.56	540.6
	-0.278	-0.08972	-0.607	0.09878				0.556	0.88	60.56	-3.709	120.6	1.974	180.6	-3.198	240.6	1.918	300.6	-3.142	360.6	1.866	420.6	-3.118	480.6	1.817	540.6	-3.078				0.556	11.27	60.56	-12.53	120.6	6.96	180.6	-12.73	240.6	6.06	300.6	-12.69	360.6	4.03	420.6	-12.52	480.6	2.55	540.6
	-0.279	-0.09072	-0.606	0.1009				0.558	0.876	60.56	-3.706	120.6	1.97	180.6	-3.192	240.6	1.914	300.6	-3.136	360.6	1.863	420.6	-3.111	480.6	1.814	540.6	-3.071				0.558	11.27	60.56	-12.52	120.6	6.95	180.6	-12.71	240.6	6.05	300.6	-12.68	360.6	4.02	420.6	-12.5	480.6	2.53	540.6
	-0.28	-0.09176	-0.605	0.1031				0.56	0.8722	60.56	-3.702	120.6	1.967	180.6	-3.186	240.6	1.911	300.6	-3.129	360.6	1.859	420.6	-3.104	480.6	1.81	540.6	-3.064				0.56	11.27	60.56	-12.5	120.6	6.94	180.6	-12.7	240.6	6.03	300.6	-12.67	360.6	4.01	420.6	-12.51	480.6	2.52	540.6
	-0.281	-0.09282	-0.604	0.1053				0.562	0.8692	60.56	-3.699	120.6	1.962	180.6	-3.179	240.6	1.908	300.6	-3.123	360.6	1.856	420.6	-3.098	480.6	1.807	540.6	-3.058				0.562	11.26	60.56	-12.49	120.6	6.93	180.6	-12.69	240.6	6.02	300.6	-12.66	360.6	3.99	420.6	-12.5	480.6	2.5	540.6
	-0.282	-0.09381	-0.603	0.1074				0.564	0.8653	60.56	-3.696	120.6	1.959	180.6	-3.173	240.6	1.904	300.6	-3.117	360.6	1.853	420.6	-3.092	480.6	1.805	540.6	-3.051				0.564	11.26	60.56	-12.48	120.6	6.93	180.6	-12.68	240.6	6	300.6	-12.65	360.6	3.98	420.6	-12.48	480.6	2.5	540.6
	-0.283	-0.09488	-0.602	0.1096				0.566	0.862	60.57	-3.692	120.6	1.955	180.6	-3.167	240.6	1.901	300.6	-3.11	360.6	1.85	420.6	-3.085	480.6	1.802	540.6	-3.044				0.566	11.25	60.57	-12.46	120.6	6.91	180.6	-12.66	240.6	6	300.6	-12.64	360.6	3.97	420.6	-12.47	480.6	2.49	540.6
	-0.284	-0.09591	-0.601	0.1117				0.568	0.8584	60.57	-3.689	120.6	1.952	180.6	-3.161	240.6	1.898	300.6	-3.104	360.6	1.846	420.6	-3.079	480.6	1.799	540.6	-3.037				0.568	11.25	60.57	-12.46	120.6	6.91	180.6	-12.66	240.6	5.99	300.6	-12.63	360.6	3.96	420.6	-12.47	480.6	2.48	540.6
	-0.285	-0.09688	-0.6	0.1136				0.57	0.8554	60.57	-3.686	120.6	1.948	180.6	-3.156	240.6	1.895	300.6	-3.097	360.6	1.844	420.6	-3.072	480.6	1.796	540.6	-3.032				0.57	11.25	60.57	-12.44	120.6	6.9	180.6	-12.65	240.6	5.98	300.6	-12.63	360.6	3.96	420.6	-12.46	480.6	2.46	540.6
	-0.286	-0.09796	-0.599	0.1157				0.572	0.8517	60.57	-3.682	120.6	1.945	180.6	-3.151	240.6	1.891	300.6	-3.091	360.6	1.841	420.6	-3.065	480.6	1.793	540.6	-3.025				0.572	11.25	60.57	-12.43	120.6	6.89	180.6	-12.63	240.6	5.97	300.6	-12.61	360.6	3.94	420.6	-12.45	480.6	2.45	540.6
	-0.287	-0.09892	-0.598	0.1177				0.574	0.8483	60.57	-3.678	120.6	1.941	180.6	-3.144	240.6	1.888	300.6	-3.085	360.6	1.837	420.6	-3.06	480.6	1.79	540.6	-3.019				0.574	11.25	60.57	-12.42	120.6	6.88	180.6	-12.62	240.6	5.95	300.6	-12.6	360.6	3.93	420.6	-12.44	480.6	2.44	540.6
	-0.288	-0.09992	-0.597	0.1197				0.576	0.845	60.58	-3.676	120.6	1.937	180.6	-3.139	240.6	1.884	300.6	-3.079	360.6	1.834	420.6	-3.054	480.6	1.786	540.6	-3.013				0.576	11.25	60.58	-12.41	120.6	6.88	180.6	-12.61	240.6	5.95	300.6	-12.59	360.6	3.91	420.6	-12.43	480.6	2.43	540.6
	-0.289	-0.10097	-0.596	0.1216				0.578	0.8419	60.58	-3.672	120.6	1.934	180.6	-3.133	240.6	1.881	300.6	-3.072	360.6	1.832	420.6	-3.047	480.6	1.784	540.6	-3.006				0.578	11.24	60.58	-12.4	120.6	6.87	180.6	-12.6	240.6	5.94	300.6	-12.59	360.6	3.91	420.6	-12.42	480.6	2.42	540.6
	-0.29	-0.10201	-0.595	0.1236				0.58	0.8385	60.58	-3.668	120.6	1.931	180.6	-3.127	240.6	1.878	300.6	-3.067	360.6	1.829	420.6	-3.04	480.6	1.781	540.6	-3				0.58	11.23	60.58	-12.38	120.6	6.87	180.6	-12.6	240.6	5.93	300.6	-12.58	360.6	3.9	420.6	-12.41	480.6	2.41	540.6
	-0.291	-0.10307	-0.594	0.1256				0.582	0.8356	60.58	-3.666	120.6	1.927	180.6	-3.122	240.6	1.875	300.6	-3.06	360.6	1.826	420.6	-3.034	480.6	1.778	540.6	-2.994				0.582	11.24	60.58	-12.38	120.6	6.86	180.6	-12.59	240.6	5.92	300.6	-12.57	360.6	3.89	420.6	-12.41	480.6	2.4	540.6
	-0.292	-0.10409	-0.593	0.1274				0.584	0.8318	60.58	-3.663	120.6	1.924	180.6	-3.116	240.6	1.872	300.6	-3.054	360.6	1.823	420.6	-3.029	480.6	1.776	540.6	-2.988				0.584	11.24	60.58	-12.37	120.6	6.85	180.6	-12.57	240.6	5.91	300.6	-12.56	360.6	3.88	420.6	-12.4	480.6	2.38	540.6
	-0.293	-0.10506	-0.592	0.1293				0.586	0.8288	60.59	-3.659	120.6	1.92	180.6	-3.11	240.6	1.869	300.6	-3.049	360.6	1.819	420.6	-3.022	480.6	1.772	540.6	-2.981				0.586	11.23	60.59	-12.35	120.6	6.84	180.6	-12.56	240.6	5.89	300.6	-12.55	360.6	3.86	420.6	-12.39	480.6	2.37	540.6
	-0.294	-0.10614	-0.591	0.1312				0.588	0.8255	60.59	-3.656	120.6	1.916	180.6	-3.105	240.6	1.866	300.6	-3.042	360.6	1.816	420.6	-3.016	480.6	1.769	540.6	-2.975				0.588	11.23	60.59	-12.34	120.6	6.83	180.6	-12.55	240.6	5.88	300.6	-12.54	360.6	3.85	420.6	-12.38	480.6	2.36	540.6
	-0.295	-0.1071	-0.59	0.133				0.59	0.8225	60.59	-3.653	120.6	1.913	180.6	-3.1	240.6	1.862	300.6	-3.037	360.6	1.814	420.6	-3.01	480.6	1.767	540.6	-2.969				0.59	11.23	60.59	-12.33	120.6	6.83	180.6	-12.54	240.6	5.88	300.6	-12.53	360.6	3.85	420.6	-12.37	480.6	2.35	540.6
	-0.296	-0.10814	-0.589	0.1349				0.592	0.8191	60.59	-3.649	120.6	1.91	180.6	-3.094	240.6	1.859	300.6	-3.03	360.6	1.81	420.6	-3.004	480.6	1.764	540.6	-2.963				0.592	11.22	60.59	-12.32	120.6	6.82	180.6	-12.53	240.6	5.87	300.6	-12.52	360.6	3.84	420.6	-12.37	480.6	2.34	540.6
	-0.297	-0.10917	-0.588	0.1367				0.594	0.8161	60.59	-3.647	120.6	1.907	180.6	-3.088	240.6	1.856	300.6	-3.024	360.6	1.808	420.6	-2.998	480.6	1.761	540.6	-2.957				0.594	11.22	60.59	-12.31	120.6	6.81	180.6	-12.52	240.6	5.86	300.6	-12.52	360.6	3.82	420.6	-12.35	480.6	2.33	540.6
	-0.298	-0.11013	-0.587	0.1384				0.596	0.8127	60.6	-3.644	120.6	1.904	180.6	-3.084	240.6	1.853	300.6	-3.019	360.6	1.805	420.6	-2.992	480.6	1.758	540.6	-2.952				0.596	11.22	60.6	-12.3	120.6	6.81	180.6	-12.51	240.6	5.85	300.6	-12.5	360.6	3.82	420.6	-12.35	480.6	2.32	540.6
	-0.299	-0.11114	-0.586	0.1402				0.598	0.8094	60.6	-3.641	120.6	1.9	180.6	-3.078	240.6	1.85	300.6	-3.013	360.6	1.802	420.6	-2.986	480.6	1.755	540.6	-2.945				0.598	11.22	60.6	-12.29	120.6	6.79	180.6	-12.5	240.6	5.84	300.6	-12.49	360.6	3.8	420.6	-12.34	480.6	2.31	540.6
	-0.3	-0.11213	-0.585	0.142				0.6	0.8061	60.6	-3.638	120.6	1.897	180.6	-3.073	240.6	1.846	300.6	-3.007	360.6	1.799	420.6	-2.981	480.6	1.752	540.6	-2.94				0.6	11.22	60.6	-12.28	120.6	6.79	180.6	-12.49	240.6	5.83	300.6	-12.49	360.6	3.79	420.6	-12.33	480.6	2.3	540.6
	-0.301	-0.1131	-0.584	0.1438				0.602	0.8031	60.6	-3.635	120.6	1.893	180.6	-3.067	240.6	1.844	300.6	-3.002	360.6	1.796	420.6	-2.975	480.6	1.75	540.6	-2.933				0.602	11.21	60.6	-12.27	120.6	6.79	180.6	-12.48	240.6	5.82	300.6	-12.47	360.6	3.78	420.6	-12.32	480.6	2.29	540.6
	-0.302	-0.11412	-0.583	0.1455				0.604	0.8001	60.6	-3.631	120.6	1.89	180.6	-3.062	240.6	1.841	300.6	-2.996	360.6	1.793	420.6	-2.969	480.6	1.747	540.6	-2.928				0.604	11.21	60.6	-12.25	120.6	6.78	180.6	-12.47	240.6	5.81	300.6	-12.47	360.6	3.77	420.6	-12.32	480.6	2.28	540.6
	-0.303	-0.1151	-0.582	0.1471				0.606	0.7968	60.61	-3.629	120.6	1.886	180.6	-3.057	240.6	1.838	300.6	-2.99	360.6	1.791	420.6	-2.963	480.6	1.745	540.6	-2.922				0.606	11.2	60.61	-12.25	120.6	6.77	180.6	-12.46	240.6	5.81	300.6	-12.46	360.6	3.76	420.6	-12.31	480.6	2.27	540.6
	-0.304	-0.11607	-0.581	0.1487				0.608	0.7932	60.61	-3.626	120.6	1.883	180.6	-3.052	240.6	1.835	300.6	-2.985	360.6	1.788	420.6	-2.957	480.6	1.742	540.6	-2.916				0.608	11.21	60.61	-12.24	120.6	6.77	180.6	-12.45	240.6	5.8	300.6	-12.45	360.6	3.76	420.6	-12.3	480.6	2.26	540.6
	-0.305	-0.11709	-0.58	0.1504				0.61	0.7908	60.61	-3.623	120.6	1.88	180.6	-3.047	240.6	1.832	300.6	-2.979	360.6	1.785	420.6	-2.951	480.6	1.739	540.6	-2.91				0.61	11.2	60.61	-12.22	120.6	6.75	180.6	-12.44	240.6	5.79	300.6	-12.44	360.6	3.74	420.6	-12.3	480.6	2.25	540.6
	-0.306	-0.11807	-0.579	0.152				0.612	0.7881	60.61	-3.62	120.6	1.876	180.6	-3.042	240.6	1.829	300.6	-2.974	360.6	1.782	420.6	-2.946	480.6	1.737	540.6	-2.904				0.612	11.21	60.61	-12.21	120.6	6.74	180.6	-12.43	240.6	5.77	300.6	-12.43	360.6	3.73	420.6	-12.29	480.6	2.24	540.6
	-0.307	-0.11907	-0.578	0.1537				0.614	0.785	60.61	-3.617	120.6	1.873	180.6	-3.037	240.6	1.826	300.6	-2.968	360.6	1.779	420.6	-2.94	480.6	1.734	540.6	-2.899				0.614	11.2	60.61	-12.21	120.6	6.74	180.6	-12.42	240.6	5.76	300.6	-12.42	360.6	3.72	420.6	-12.28	480.6	2.23	540.6
	-0.308	-0.12005	-0.577	0.1553				0.616	0.7819	60.62	-3.614	120.6	1.87	180.6	-3.031	240.6	1.823	300.6	-2.962	360.6	1.776	420.6	-2.935	480.6	1.731	540.6	-2.894				0.616	11.2	60.62	-12.19	120.6	6.74	180.6	-12.41	240.6	5.76	300.6	-12.41	360.6	3.72	420.6	-12.27	480.6	2.22	540.6
	-0.309	-0.12099	-0.576	0.1569				0.618	0.7788	60.62	-3.611	120.6	1.867	180.6	-3.026	240.6	1.82	300.6	-2.957	360.6	1.774	420.6	-2.929	480.6	1.728	540.6	-2.888				0.618	11.19	60.62	-12.18	120.6	6.73	180.6	-12.4	240.6	5.75	300.6	-12.41	360.6	3.71	420.6	-12.26	480.6	2.21	540.6
	-0.31	-0.12202	-0.575	0.1584				0.62	0.7756	60.62	-3.608	120.6	1.863	180.6	-3.022	240.6	1.817	300.6	-2.951	360.6	1.771	420.6	-2.924	480.6	1.726	540.6	-2.883				0.62	11.2	60.62	-12.18	120.6	6.72	180.6	-12.39	240.6	5.74	300.6	-12.4	360.6	3.7	420.6	-12.25	480.6	2.2	540.6
	-0.311	-0.12295	-0.574	0.1599				0.622	0.7723	60.62	-3.606	120.6	1.861	180.6	-3.017	240.6	1.815	300.6	-2.946	360.6	1.768	420.6	-2.918	480.6	1.723	540.6	-2.878				0.622	11.19	60.62	-12.17	120.6	6.71	180.6	-12.38	240.6	5.73	300.6	-12.39	360.6	3.69	420.6	-12.25	480.6	2.19	540.6
	-0.312	-0.12392	-0.573	0.1615				0.624	0.7693	60.62	-3.602	120.6	1.858	180.6	-3.011	240.6	1.812	300.6	-2.941	360.6	1.765	420.6	-2.913	480.6	1.72	540.6	-2.872				0.624	11.19	60.62	-12.16	120.6	6.7	180.6	-12.37	240.6	5.72	300.6	-12.38	360.6	3.68	420.6	-12.24	480.6	2.18	540.6
	-0.313	-0.12495	-0.572	0.1631				0.626	0.7666	60.63	-3.599	120.6	1.854	180.6	-3.007	240.6	1.809	300.6	-2.936	360.6	1.762	420.6	-2.907	480.6	1.718	540.6	-2.866				0.626	11.19	60.63	-12.15	120.6	6.7	180.6	-12.36	240.6	5.71	300.6	-12.37	360.6	3.67	420.6	-12.23	480.6	2.18	540.6
	-0.314	-0.12588	-0.571	0.1645				0.628	0.7636	60.63	-3.596	120.6	1.851	180.6	-3.002	240.6	1.805	300.6	-2.93	360.6	1.76	420.6	-2.902	480.6	1.715	540.6	-2.861				0.628	11.19	60.63	-12.13	120.6	6.7	180.6	-12.35	240.6	5.71	300.6	-12.36	360.6	3.66	420.6	-12.22	480.6	2.17	540.6
	-0.315	-0.1269	-0.57	0.1661				0.63	0.761	60.63	-3.593	120.6	1.848	180.6	-2.997	240.6	1.803	300.6	-2.925	360.6	1.757	420.6	-2.896	480.6	1.713	540.6	-2.856				0.63	11.19	60.63	-12.12	120.6	6.69	180.6	-12.35	240.6	5.7	300.6	-12.36	360.6	3.65	420.6	-12.21	480.6	2.16	540.6
	-0.316	-0.12786	-0.569	0.1677				0.632	0.758	60.63	-3.591	120.6	1.845	180.6	-2.992	240.6	1.8	300.6	-2.919	360.6	1.754	420.6	-2.891	480.6	1.71	540.6	-2.851				0.632	11.19	60.63	-12.12	120.6	6.68	180.6	-12.34	240.6	5.69	300.6	-12.35	360.6	3.65	420.6	-12.21	480.6	2.15	540.6
	-0.317	-0.12882	-0.568	0.1691				0.634	0.7551	60.63	-3.588	120.6	1.842	180.6	-2.988	240.6	1.797	300.6	-2.914	360.6	1.752	420.6	-2.886	480.6	1.708	540.6	-2.846				0.634	11.19	60.63	-12.11	120.6	6.67	180.6	-12.32	240.6	5.69	300.6	-12.34	360.6	3.63	420.6	-12.2	480.6	2.14	540.6
	-0.318	-0.12979	-0.567	0.1704				0.636	0.752	60.64	-3.585	120.6	1.839	180.6	-2.983	240.6	1.794	300.6	-2.909	360.6	1.748	420.6	-2.881	480.6	1.704	540.6	-2.84				0.636	11.19	60.64	-12.1	120.6	6.67	180.6	-12.32	240.6	5.67	300.6	-12.33	360.6	3.62	420.6	-12.2	480.6	2.13	540.6
	-0.319	-0.13074	-0.566	0.1718				0.638	0.7499	60.64	-3.582	120.6	1.835	180.6	-2.978	240.6	1.791	300.6	-2.904	360.6	1.746	420.6	-2.876	480.6	1.702	540.6	-2.835				0.638	11.18	60.64	-12.08	120.6	6.66	180.6	-12.31	240.6	5.66	300.6	-12.32	360.6	3.62	420.6	-12.19	480.6	2.13	540.6
	-0.32	-0.13164	-0.565	0.1732				0.64	0.7465	60.64	-3.579	120.6	1.832	180.6	-2.973	240.6	1.788	300.6	-2.899	360.6	1.744	420.6	-2.872	480.6	1.7	540.6	-2.83				0.64	11.18	60.64	-12.08	120.6	6.66	180.6	-12.3	240.6	5.66	300.6	-12.31	360.6	3.61	420.6	-12.18	480.6	2.12	540.6
	-0.321	-0.13265	-0.564	0.1746				0.642	0.7438	60.64	-3.576	120.6	1.83	180.6	-2.968	240.6	1.786	300.6	-2.894	360.6	1.741	420.6	-2.866	480.6	1.697	540.6	-2.825				0.642	11.18	60.64	-12.06	120.6	6.66	180.6	-12.29	240.6	5.65	300.6	-12.31	360.6	3.6	420.6	-12.18	480.6	2.11	540.6
	-0.322	-0.13364	-0.563	0.176				0.644	0.7409	60.64	-3.574	120.6	1.826	180.6	-2.963	240.6	1.783	300.6	-2.889	360.6	1.738	420.6	-2.861	480.6	1.695	540.6	-2.82				0.644	11.18	60.64	-12.06	120.6	6.65	180.6	-12.28	240.6	5.64	300.6	-12.3	360.6	3.6	420.6	-12.16	480.6	2.1	540.6
	-0.323	-0.13464	-0.562	0.1774				0.646	0.7375	60.65	-3.571	120.6	1.823	180.6	-2.959	240.6	1.781	300.6	-2.884	360.6	1.736	420.6	-2.855	480.6	1.693	540.6	-2.814				0.646	11.18	60.65	-12.05	120.6	6.65	180.6	-12.27	240.6	5.64	300.6	-12.29	360.6	3.59	420.6	-12.17	480.6	2.1	540.6
	-0.324	-0.1356	-0.561	0.1787				0.648	0.7349	60.65	-3.568	120.6	1.821	180.6	-2.955	240.6	1.778	300.6	-2.88	360.6	1.732	420.6	-2.85	480.6	1.689	540.6	-2.809				0.648	11.18	60.65	-12.04	120.6	6.64	180.6	-12.26	240.6	5.63	300.6	-12.28	360.6	3.57	420.6	-12.15	480.6	2.08	540.6
	-0.325	-0.13659	-0.56	0.1801				0.65	0.7326	60.65	-3.565	120.6	1.817	180.6	-2.95	240.6	1.775	300.6	-2.875	360.6	1.73	420.6	-2.845	480.6	1.687	540.6	-2.804				0.65	11.18	60.65	-12.03	120.6	6.63	180.6	-12.25	240.6	5.62	300.6	-12.27	360.6	3.57	420.6	-12.15	480.6	2.08	540.6
	-0.326	-0.13756	-0.559	0.1814				0.652	0.7297	60.65	-3.563	120.7	1.814	180.7	-2.945	240.7	1.771	300.7	-2.87	360.7	1.728	420.7	-2.841	480.7	1.685	540.7	-2.799				0.652	11.18	60.65	-12.02	120.7	6.63	180.7	-12.24	240.7	5.61	300.7	-12.26	360.7	3.56	420.7	-12.13	480.7	2.07	540.7
	-0.327	-0.13854	-0.558	0.1827				0.654	0.7271	60.65	-3.559	120.7	1.812	180.7	-2.941	240.7	1.77	300.7	-2.865	360.7	1.725	420.7	-2.836	480.7	1.682	540.7	-2.794				0.654	11.17	60.65	-12.01	120.7	6.62	180.7	-12.23	240.7	5.6	300.7	-12.25	360.7	3.55	420.7	-12.13	480.7	2.06	540.7
	-0.328	-0.13949	-0.557	0.184				0.656	0.7242	60.66	-3.557	120.7	1.808	180.7	-2.936	240.7	1.767	300.7	-2.86	360.7	1.722	420.7	-2.831	480.7	1.679	540.7	-2.79				0.656	11.17	60.66	-12	120.7	6.62	180.7	-12.23	240.7	5.6	300.7	-12.25	360.7	3.55	420.7	-12.12	480.7	2.06	540.7
	-0.329	-0.1405	-0.556	0.1853				0.658	0.7216	60.66	-3.554	120.7	1.806	180.7	-2.932	240.7	1.763	300.7	-2.855	360.7	1.72	420.7	-2.826	480.7	1.677	540.7	-2.785				0.658	11.17	60.66	-11.99	120.7	6.62	180.7	-12.22	240.7	5.59	300.7	-12.25	360.7	3.54	420.7	-12.11	480.7	2.05	540.7
	-0.33	-0.14141	-0.555	0.1866				0.66	0.7181	60.66	-3.552	120.7	1.803	180.7	-2.928	240.7	1.761	300.7	-2.85	360.7	1.718	420.7	-2.821	480.7	1.675	540.7	-2.78				0.66	11.18	60.66	-11.98	120.7	6.6	180.7	-12.2	240.7	5.58	300.7	-12.23	360.7	3.53	420.7	-12.11	480.7	2.04	540.7
	-0.331	-0.14247	-0.554	0.1879				0.662	0.716	60.66	-3.549	120.7	1.8	180.7	-2.923	240.7	1.758	300.7	-2.846	360.7	1.715	420.7	-2.816	480.7	1.672	540.7	-2.775				0.662	11.17	60.66	-11.97	120.7	6.6	180.7	-12.2	240.7	5.58	300.7	-12.22	360.7	3.52	420.7	-12.1	480.7	2.03	540.7
	-0.332	-0.14346	-0.553	0.1892				0.664	0.7134	60.66	-3.546	120.7	1.797	180.7	-2.919	240.7	1.756	300.7	-2.841	360.7	1.713	420.7	-2.812	480.7	1.67	540.7	-2.77				0.664	11.17	60.66	-11.97	120.7	6.6	180.7	-12.19	240.7	5.57	300.7	-12.21	360.7	3.52	420.7	-12.09	480.7	2.02	540.7
	-0.333	-0.14432	-0.552	0.1905				0.666	0.7109	60.67	-3.544	120.7	1.794	180.7	-2.914	240.7	1.753	300.7	-2.836	360.7	1.71	420.7	-2.806	480.7	1.668	540.7	-2.765				0.666	11.16	60.67	-11.95	120.7	6.59	180.7	-12.18	240.7	5.56	300.7	-12.2	360.7	3.51	420.7	-12.09	480.7	2.02	540.7
	-0.334	-0.14538	-0.551	0.1917				0.668	0.7083	60.67	-3.541	120.7	1.791	180.7	-2.91	240.7	1.751	300.7	-2.832	360.7	1.707	420.7	-2.801	480.7	1.666	540.7	-2.761				0.668	11.16	60.67	-11.95	120.7	6.59	180.7	-12.18	240.7	5.55	300.7	-12.2	360.7	3.5	420.7	-12.08	480.7	2.01	540.7
	-0.335	-0.14634	-0.55	0.1928				0.67	0.7061	60.67	-3.539	120.7	1.788	180.7	-2.906	240.7	1.748	300.7	-2.827	360.7	1.705	420.7	-2.796	480.7	1.663	540.7	-2.756				0.67	11.17	60.67	-11.94	120.7	6.58	180.7	-12.17	240.7	5.55	300.7	-12.19	360.7	3.5	420.7	-12.07	480.7	2	540.7
	-0.336	-0.14735	-0.549	0.194				0.672	0.7028	60.67	-3.536	120.7	1.786	180.7	-2.902	240.7	1.745	300.7	-2.822	360.7	1.703	420.7	-2.792	480.7	1.66	540.7	-2.751				0.672	11.17	60.67	-11.93	120.7	6.57	180.7	-12.16	240.7	5.54	300.7	-12.18	360.7	3.49	420.7	-12.07	480.7	1.99	540.7
	-0.337	-0.14835	-0.548	0.1952				0.674	0.6999	60.67	-3.533	120.7	1.783	180.7	-2.898	240.7	1.743	300.7	-2.818	360.7	1.7	420.7	-2.788	480.7	1.657	540.7	-2.746				0.674	11.16	60.67	-11.92	120.7	6.56	180.7	-12.15	240.7	5.53	300.7	-12.18	360.7	3.48	420.7	-12.06	480.7	1.99	540.7
	-0.338	-0.14933	-0.547	0.1965				0.676	0.6981	60.68	-3.531	120.7	1.78	180.7	-2.893	240.7	1.739	300.7	-2.813	360.7	1.697	420.7	-2.783	480.7	1.655	540.7	-2.742				0.676	11.17	60.68	-11.91	120.7	6.56	180.7	-12.14	240.7	5.52	300.7	-12.17	360.7	3.47	420.7	-12.04	480.7	1.98	540.7
	-0.339	-0.1503	-0.546	0.1977				0.678	0.6951	60.68	-3.528	120.7	1.777	180.7	-2.889	240.7	1.737	300.7	-2.808	360.7	1.695	420.7	-2.778	480.7	1.653	540.7	-2.737				0.678	11.16	60.68	-11.9	120.7	6.56	180.7	-12.13	240.7	5.52	300.7	-12.16	360.7	3.46	420.7	-12.04	480.7	1.98	540.7
	-0.34	-0.15135	-0.545	0.1987				0.68	0.6923	60.68	-3.525	120.7	1.774	180.7	-2.885	240.7	1.734	300.7	-2.803	360.7	1.693	420.7	-2.773	480.7	1.65	540.7	-2.732				0.68	11.16	60.68	-11.89	120.7	6.56	180.7	-12.13	240.7	5.51	300.7	-12.16	360.7	3.46	420.7	-12.04	480.7	1.97	540.7
	-0.341	-0.15225	-0.544	0.1999				0.682	0.69	60.68	-3.523	120.7	1.771	180.7	-2.881	240.7	1.732	300.7	-2.799	360.7	1.69	420.7	-2.769	480.7	1.648	540.7	-2.728				0.682	11.16	60.68	-11.89	120.7	6.55	180.7	-12.12	240.7	5.51	300.7	-12.15	360.7	3.45	420.7	-12.02	480.7	1.96	540.7
	-0.342	-0.1533	-0.543	0.2011				0.684	0.6873	60.68	-3.521	120.7	1.769	180.7	-2.877	240.7	1.73	300.7	-2.794	360.7	1.688	420.7	-2.765	480.7	1.646	540.7	-2.723				0.684	11.17	60.68	-11.88	120.7	6.54	180.7	-12.11	240.7	5.5	300.7	-12.14	360.7	3.45	420.7	-12.03	480.7	1.95	540.7
	-0.343	-0.15435	-0.542	0.2021				0.686	0.6846	60.69	-3.517	120.7	1.765	180.7	-2.873	240.7	1.727	300.7	-2.791	360.7	1.685	420.7	-2.76	480.7	1.644	540.7	-2.718				0.686	11.16	60.69	-11.87	120.7	6.54	180.7	-12.1	240.7	5.49	300.7	-12.13	360.7	3.44	420.7	-12.02	480.7	1.94	540.7
	-0.344	-0.15525	-0.541	0.2033				0.688	0.6824	60.69	-3.515	120.7	1.762	180.7	-2.869	240.7	1.724	300.7	-2.786	360.7	1.682	420.7	-2.755	480.7	1.641	540.7	-2.714				0.688	11.16	60.69	-11.86	120.7	6.53	180.7	-12.09	240.7	5.48	300.7	-12.12	360.7	3.43	420.7	-12.01	480.7	1.94	540.7
	-0.345	-0.15645	-0.54	0.2045				0.69	0.6803	60.69	-3.512	120.7	1.76	180.7	-2.865	240.7	1.721	300.7	-2.782	360.7	1.68	420.7	-2.75	480.7	1.639	540.7	-2.71				0.69	11.16	60.69	-11.85	120.7	6.53	180.7	-12.08	240.7	5.48	300.7	-12.11	360.7	3.43	420.7	-12	480.7	1.93	540.7
	-0.346	-0.1572	-0.539	0.2055				0.692	0.6776	60.69	-3.51	120.7	1.757	180.7	-2.861	240.7	1.719	300.7	-2.777	360.7	1.678	420.7	-2.746	480.7	1.637	540.7	-2.705				0.692	11.16	60.69	-11.84	120.7	6.53	180.7	-12.07	240.7	5.47	300.7	-12.11	360.7	3.42	420.7	-12	480.7	1.93	540.7
	-0.347	-0.15825	-0.538	0.2066				0.694	0.675	60.69	-3.508	120.7	1.754	180.7	-2.857	240.7	1.717	300.7	-2.773	360.7	1.675	420.7	-2.741	480.7	1.635	540.7	-2.701				0.694	11.15	60.69	-11.84	120.7	6.52	180.7	-12.07	240.7	5.47	300.7	-12.1	360.7	3.41	420.7	-11.99	480.7	1.92	540.7
	-0.348	-0.1593	-0.537	0.2077				0.696	0.672	60.7	-3.505	120.7	1.752	180.7	-2.853	240.7	1.714	300.7	-2.768	360.7	1.673	420.7	-2.738	480.7	1.632	540.7	-2.697				0.696	11.16	60.7	-11.83	120.7	6.52	180.7	-12.06	240.7	5.46	300.7	-12.1	360.7	3.41	420.7	-11.98	480.7	1.92	540.7
	-0.349	-0.1602	-0.536	0.2088				0.698	0.6697	60.7	-3.503	120.7	1.749	180.7	-2.849	240.7	1.712	300.7	-2.764	360.7	1.671	420.7	-2.733	480.7	1.63	540.7	-2.692				0.698	11.16	60.7	-11.81	120.7	6.51	180.7	-12.05	240.7	5.45	300.7	-12.09	360.7	3.4	420.7	-11.98	480.7	1.9	540.7
	-0.35	-0.16125	-0.535	0.2099				0.7	0.6675	60.7	-3.5	120.7	1.746	180.7	-2.845	240.7	1.708	300.7	-2.76	360.7	1.668	420.7	-2.729	480.7	1.627	540.7	-2.688				0.7	11.16	60.7	-11.81	120.7	6.5	180.7	-12.04	240.7	5.44	300.7	-12.08	360.7	3.39	420.7	-11.97	480.7	1.9	540.7
	-0.351	-0.16215	-0.534	0.211				0.702	0.6651	60.7	-3.498	120.7	1.744	180.7	-2.841	240.7	1.707	300.7	-2.756	360.7	1.667	420.7	-2.725	480.7	1.626	540.7	-2.684				0.702	11.16	60.7	-11.8	120.7	6.5	180.7	-12.03	240.7	5.44	300.7	-12.07	360.7	3.38	420.7	-11.96	480.7	1.89	540.7
	-0.352	-0.1632	-0.533	0.2121				0.704	0.6626	60.7	-3.495	120.7	1.741	180.7	-2.837	240.7	1.704	300.7	-2.751	360.7	1.664	420.7	-2.72	480.7	1.623	540.7	-2.68				0.704	11.15	60.7	-11.79	120.7	6.5	180.7	-12.02	240.7	5.44	300.7	-12.07	360.7	3.39	420.7	-11.95	480.7	1.89	540.7
	-0.353	-0.16425	-0.532	0.2132				0.706	0.6606	60.71	-3.492	120.7	1.738	180.7	-2.833	240.7	1.701	300.7	-2.747	360.7	1.661	420.7	-2.716	480.7	1.622	540.7	-2.676				0.706	11.15	60.71	-11.78	120.7	6.5	180.7	-12.02	240.7	5.43	300.7	-12.06	360.7	3.38	420.7	-11.95	480.7	1.88	540.7
	-0.354	-0.1653	-0.531	0.2142				0.708	0.6578	60.71	-3.491	120.7	1.735	180.7	-2.83	240.7	1.699	300.7	-2.742	360.7	1.659	420.7	-2.711	480.7	1.619	540.7	-2.671				0.708	11.16	60.71	-11.78	120.7	6.49	180.7	-12.01	240.7	5.43	300.7	-12.05	360.7	3.37	420.7	-11.94	480.7	1.88	540.7
	-0.355	-0.16635	-0.53	0.2153				0.71	0.6554	60.71	-3.488	120.7	1.733	180.7	-2.826	240.7	1.697	300.7	-2.739	360.7	1.657	420.7	-2.707	480.7	1.617	540.7	-2.667				0.71	11.16	60.71	-11.77	120.7	6.48	180.7	-12	240.7	5.42	300.7	-12.04	360.7	3.36	420.7	-11.94	480.7	1.86	540.7
	-0.356	-0.1674	-0.529	0.2163				0.712	0.6529	60.71	-3.486	120.7	1.731	180.7	-2.822	240.7	1.694	300.7	-2.735	360.7	1.654	420.7	-2.703	480.7	1.615	540.7	-2.663				0.712	11.16	60.71	-11.76	120.7	6.48	180.7	-11.99	240.7	5.41	300.7	-12.03	360.7	3.36	420.7	-11.93	480.7	1.86	540.7
	-0.357	-0.16845	-0.528	0.2172				0.714	0.6512	60.71	-3.483	120.7	1.727	180.7	-2.818	240.7	1.692	300.7	-2.731	360.7	1.652	420.7	-2.699	480.7	1.613	540.7	-2.658				0.714	11.16	60.71	-11.75	120.7	6.48	180.7	-11.98	240.7	5.4	300.7	-12.02	360.7	3.35	420.7	-11.92	480.7	1.86	540.7
	-0.358	-0.1695	-0.527	0.2183				0.716	0.6482	60.72	-3.481	120.7	1.725	180.7	-2.815	240.7	1.69	300.7	-2.726	360.7	1.649	420.7	-2.695	480.7	1.61	540.7	-2.655				0.716	11.16	60.72	-11.74	120.7	6.47	180.7	-11.97	240.7	5.4	300.7	-12.02	360.7	3.35	420.7	-11.91	480.7	1.85	540.7
	-0.359	-0.17055	-0.526	0.2194				0.718	0.6459	60.72	-3.479	120.7	1.723	180.7	-2.811	240.7	1.687	300.7	-2.722	360.7	1.647	420.7	-2.691	480.7	1.608	540.7	-2.65				0.718	11.16	60.72	-11.73	120.7	6.47	180.7	-11.97	240.7	5.39	300.7	-12.02	360.7	3.34	420.7	-11.91	480.7	1.84	540.7
	-0.36	-0.1716	-0.525	0.2205				0.72	0.6434	60.72	-3.477	120.7	1.72	180.7	-2.807	240.7	1.684	300.7	-2.718	360.7	1.645	420.7	-2.687	480.7	1.606	540.7	-2.646				0.72	11.16	60.72	-11.73	120.7	6.47	180.7	-11.96	240.7	5.39	300.7	-12.01	360.7	3.34	420.7	-11.9	480.7	1.84	540.7
	-0.361	-0.17265	-0.524	0.2216				0.722	0.641	60.72	-3.475	120.7	1.717	180.7	-2.804	240.7	1.682	300.7	-2.714	360.7	1.643	420.7	-2.683	480.7	1.604	540.7	-2.642				0.722	11.16	60.72	-11.73	120.7	6.46	180.7	-11.95	240.7	5.39	300.7	-12	360.7	3.33	420.7	-11.9	480.7	1.83	540.7
	-0.362	-0.17355	-0.523	0.2224				0.724	0.6383	60.72	-3.472	120.7	1.714	180.7	-2.799	240.7	1.68	300.7	-2.71	360.7	1.641	420.7	-2.679	480.7	1.601	540.7	-2.638				0.724	11.16	60.72	-11.71	120.7	6.45	180.7	-11.94	240.7	5.38	300.7	-11.99	360.7	3.32	420.7	-11.89	480.7	1.82	540.7
	-0.363	-0.17475	-0.522	0.2234				0.726	0.6365	60.73	-3.469	120.7	1.712	180.7	-2.796	240.7	1.677	300.7	-2.706	360.7	1.638	420.7	-2.675	480.7	1.599	540.7	-2.634				0.726	11.16	60.73	-11.71	120.7	6.45	180.7	-11.93	240.7	5.37	300.7	-11.99	360.7	3.32	420.7	-11.88	480.7	1.82	540.7
	-0.364	-0.1758	-0.521	0.2244				0.728	0.6338	60.73	-3.467	120.7	1.709	180.7	-2.793	240.7	1.675	300.7	-2.702	360.7	1.636	420.7	-2.67	480.7	1.597	540.7	-2.63				0.728	11.16	60.73	-11.7	120.7	6.45	180.7	-11.93	240.7	5.37	300.7	-11.97	360.7	3.31	420.7	-11.87	480.7	1.81	540.7
	-0.365	-0.17685	-0.52	0.2254				0.73	0.6324	60.73	-3.465	120.7	1.707	180.7	-2.789	240.7	1.673	300.7	-2.699	360.7	1.634	420.7	-2.667	480.7	1.595	540.7	-2.626				0.73	11.16	60.73	-11.69	120.7	6.45	180.7	-11.93	240.7	5.36	300.7	-11.97	360.7	3.31	420.7	-11.87	480.7	1.81	540.7
	-0.366	-0.1779	-0.519	0.2264				0.732	0.6301	60.73	-3.463	120.7	1.705	180.7	-2.785	240.7	1.67	300.7	-2.694	360.7	1.632	420.7	-2.663	480.7	1.593	540.7	-2.622				0.732	11.15	60.73	-11.68	120.7	6.44	180.7	-11.92	240.7	5.36	300.7	-11.96	360.7	3.3	420.7	-11.86	480.7	1.8	540.7
	-0.367	-0.17895	-0.518	0.2275				0.734	0.6274	60.73	-3.46	120.7	1.702	180.7	-2.782	240.7	1.668	300.7	-2.69	360.7	1.63	420.7	-2.659	480.7	1.591	540.7	-2.618				0.734	11.16	60.73	-11.68	120.7	6.43	180.7	-11.91	240.7	5.36	300.7	-11.95	360.7	3.3	420.7	-11.86	480.7	1.79	540.7
	-0.368	-0.18	-0.517	0.2285				0.736	0.6249	60.74	-3.458	120.7	1.699	180.7	-2.779	240.7	1.666	300.7	-2.687	360.7	1.627	420.7	-2.655	480.7	1.588	540.7	-2.614				0.736	11.16	60.74	-11.67	120.7	6.43	180.7	-11.9	240.7	5.35	300.7	-11.95	360.7	3.29	420.7	-11.85	480.7	1.79	540.7
	-0.369	-0.1812	-0.516	0.2294				0.738	0.6233	60.74	-3.456	120.7	1.696	180.7	-2.775	240.7	1.663	300.7	-2.683	360.7	1.625	420.7	-2.651	480.7	1.586	540.7	-2.61				0.738	11.16	60.74	-11.66	120.7	6.43	180.7	-11.89	240.7	5.34	300.7	-11.94	360.7	3.28	420.7	-11.84	480.7	1.78	540.7
	-0.37	-0.18225	-0.515	0.2304				0.74	0.6205	60.74	-3.454	120.7	1.694	180.7	-2.771	240.7	1.661	300.7	-2.679	360.7	1.624	420.7	-2.648	480.7	1.585	540.7	-2.606				0.74	11.16	60.74	-11.65	120.7	6.42	180.7	-11.88	240.7	5.34	300.7	-11.94	360.7	3.28	420.7	-11.83	480.7	1.78	540.7
	-0.371	-0.1833	-0.514	0.2315				0.742	0.6184	60.74	-3.451	120.7	1.691	180.7	-2.768	240.7	1.659	300.7	-2.676	360.7	1.621	420.7	-2.643	480.7	1.582	540.7	-2.602				0.742	11.16	60.74	-11.64	120.7	6.42	180.7	-11.88	240.7	5.33	300.7	-11.93	360.7	3.28	420.7	-11.83	480.7	1.77	540.7
	-0.372	-0.18435	-0.513	0.2325				0.744	0.6165	60.74	-3.449	120.7	1.689	180.7	-2.764	240.7	1.656	300.7	-2.672	360.7	1.619	420.7	-2.64	480.7	1.58	540.7	-2.599				0.744	11.16	60.74	-11.64	120.7	6.42	180.7	-11.87	240.7	5.33	300.7	-11.93	360.7	3.27	420.7	-11.82	480.7	1.77	540.7
	-0.373	-0.1854	-0.512	0.2335				0.746	0.6136	60.75	-3.447	120.7	1.686	180.7	-2.761	240.7	1.654	300.7	-2.668	360.7	1.617	420.7	-2.635	480.7	1.579	540.7	-2.595				0.746	11.16	60.75	-11.63	120.7	6.41	180.7	-11.86	240.7	5.33	300.7	-11.92	360.7	3.27	420.7	-11.82	480.7	1.76	540.7
	-0.374	-0.1866	-0.511	0.2345				0.748	0.6113	60.75	-3.445	120.7	1.684	180.7	-2.758	240.7	1.652	300.7	-2.664	360.7	1.614	420.7	-2.632	480.7	1.576	540.7	-2.591				0.748	11.16	60.75	-11.62	120.7	6.4	180.7	-11.85	240.7	5.32	300.7	-11.91	360.7	3.25	420.7	-11.81	480.7	1.75	540.7
	-0.375	-0.18765	-0.51	0.2353				0.75	0.6095	60.75	-3.442	120.7	1.682	180.7	-2.754	240.7	1.649	300.7	-2.661	360.7	1.612	420.7	-2.628	480.7	1.574	540.7	-2.587				0.75	11.16	60.75	-11.61	120.7	6.4	180.7	-11.85	240.7	5.31	300.7	-11.9	360.7	3.25	420.7	-11.8	480.7	1.75	540.7
	-0.376	-0.1887	-0.509	0.2363				0.752	0.6075	60.75	-3.44	120.8	1.679	180.8	-2.751	240.8	1.646	300.8	-2.657	360.8	1.61	420.8	-2.624	480.8	1.572	540.8	-2.583				0.752	11.16	60.75	-11.6	120.8	6.4	180.8	-11.84	240.8	5.3	300.8	-11.89	360.8	3.25	420.8	-11.8	480.8	1.75	540.8
	-0.377	-0.1899	-0.508	0.2373				0.754	0.6055	60.75	-3.438	120.8	1.676	180.8	-2.748	240.8	1.645	300.8	-2.653	360.8	1.608	420.8	-2.62	480.8	1.57	540.8	-2.579				0.754	11.16	60.75	-11.6	120.8	6.4	180.8	-11.83	240.8	5.3	300.8	-11.89	360.8	3.24	420.8	-11.79	480.8	1.74	540.8
	-0.378	-0.19095	-0.507	0.2383				0.756	0.6033	60.76	-3.436	120.8	1.674	180.8	-2.744	240.8	1.643	300.8	-2.649	360.8	1.606	420.8	-2.617	480.8	1.567	540.8	-2.576				0.756	11.16	60.76	-11.59	120.8	6.4	180.8	-11.83	240.8	5.3	300.8	-11.88	360.8	3.24	420.8	-11.79	480.8	1.74	540.8
	-0.379	-0.19215	-0.506	0.2392				0.758	0.6014	60.76	-3.434	120.8	1.672	180.8	-2.741	240.8	1.64	300.8	-2.645	360.8	1.604	420.8	-2.613	480.8	1.566	540.8	-2.572				0.758	11.16	60.76	-11.58	120.8	6.39	180.8	-11.82	240.8	5.29	300.8	-11.88	360.8	3.24	420.8	-11.78	480.8	1.73	540.8
	-0.38	-0.1932	-0.505	0.2402				0.76	0.5983	60.76	-3.432	120.8	1.669	180.8	-2.738	240.8	1.638	300.8	-2.641	360.8	1.602	420.8	-2.609	480.8	1.564	540.8	-2.568				0.76	11.16	60.76	-11.58	120.8	6.38	180.8	-11.81	240.8	5.29	300.8	-11.86	360.8	3.22	420.8	-11.78	480.8	1.72	540.8
	-0.381	-0.19425	-0.504	0.2412				0.762	0.5962	60.76	-3.429	120.8	1.667	180.8	-2.734	240.8	1.636	300.8	-2.639	360.8	1.599	420.8	-2.606	480.8	1.561	540.8	-2.565				0.762	11.16	60.76	-11.56	120.8	6.38	180.8	-11.81	240.8	5.28	300.8	-11.86	360.8	3.22	420.8	-11.77	480.8	1.72	540.8
	-0.382	-0.19545	-0.503	0.2422				0.764	0.5944	60.76	-3.428	120.8	1.664	180.8	-2.731	240.8	1.634	300.8	-2.635	360.8	1.598	420.8	-2.603	480.8	1.56	540.8	-2.561				0.764	11.17	60.76	-11.56	120.8	6.38	180.8	-11.8	240.8	5.28	300.8	-11.86	360.8	3.22	420.8	-11.76	480.8	1.72	540.8
	-0.383	-0.19665	-0.502	0.2432				0.766	0.5926	60.77	-3.426	120.8	1.661	180.8	-2.728	240.8	1.632	300.8	-2.632	360.8	1.595	420.8	-2.598	480.8	1.558	540.8	-2.557				0.766	11.16	60.77	-11.55	120.8	6.38	180.8	-11.79	240.8	5.27	300.8	-11.84	360.8	3.22	420.8	-11.76	480.8	1.71	540.8
	-0.384	-0.1977	-0.501	0.2442				0.768	0.5903	60.77	-3.423	120.8	1.66	180.8	-2.724	240.8	1.63	300.8	-2.628	360.8	1.593	420.8	-2.594	480.8	1.556	540.8	-2.554				0.768	11.16	60.77	-11.55	120.8	6.37	180.8	-11.78	240.8	5.27	300.8	-11.85	360.8	3.21	420.8	-11.75	480.8	1.71	540.8
	-0.385	-0.1989	-0.5	0.2452				0.77	0.5887	60.77	-3.421	120.8	1.657	180.8	-2.721	240.8	1.628	300.8	-2.624	360.8	1.591	420.8	-2.591	480.8	1.554	540.8	-2.551				0.77	11.17	60.77	-11.54	120.8	6.37	180.8	-11.78	240.8	5.26	300.8	-11.84	360.8	3.2	420.8	-11.75	480.8	1.7	540.8
	-0.386	-0.19995	-0.499	0.2462				0.772	0.5865	60.77	-3.419	120.8	1.655	180.8	-2.718	240.8	1.626	300.8	-2.62	360.8	1.589	420.8	-2.587	480.8	1.552	540.8	-2.547				0.772	11.16	60.77	-11.54	120.8	6.37	180.8	-11.77	240.8	5.26	300.8	-11.83	360.8	3.2	420.8	-11.74	480.8	1.69	540.8
	-0.387	-0.20115	-0.498	0.2472				0.774	0.5841	60.77	-3.417	120.8	1.652	180.8	-2.715	240.8	1.623	300.8	-2.617	360.8	1.586	420.8	-2.584	480.8	1.55	540.8	-2.543				0.774	11.16	60.77	-11.53	120.8	6.36	180.8	-11.76	240.8	5.25	300.8	-11.82	360.8	3.19	420.8	-11.74	480.8	1.69	540.8
	-0.388	-0.20235	-0.497	0.2481				0.776	0.5828	60.78	-3.415	120.8	1.65	180.8	-2.712	240.8	1.62	300.8	-2.614	360.8	1.584	420.8	-2.581	480.8	1.547	540.8	-2.54				0.776	11.17	60.78	-11.51	120.8	6.36	180.8	-11.75	240.8	5.25	300.8	-11.81	360.8	3.19	420.8	-11.73	480.8	1.68	540.8
	-0.389	-0.20355	-0.496	0.2491				0.778	0.5806	60.78	-3.413	120.8	1.647	180.8	-2.708	240.8	1.619	300.8	-2.609	360.8	1.583	420.8	-2.577	480.8	1.546	540.8	-2.536				0.778	11.17	60.78	-11.51	120.8	6.36	180.8	-11.75	240.8	5.25	300.8	-11.81	360.8	3.19	420.8	-11.73	480.8	1.68	540.8
	-0.39	-0.20475	-0.495	0.2503				0.78	0.5782	60.78	-3.411	120.8	1.645	180.8	-2.705	240.8	1.617	300.8	-2.606	360.8	1.581	420.8	-2.573	480.8	1.543	540.8	-2.533				0.78	11.16	60.78	-11.5	120.8	6.36	180.8	-11.74	240.8	5.24	300.8	-11.8	360.8	3.18	420.8	-11.72	480.8	1.68	540.8
	-0.391	-0.2058	-0.494	0.2512				0.782	0.5767	60.78	-3.409	120.8	1.643	180.8	-2.703	240.8	1.615	300.8	-2.603	360.8	1.579	420.8	-2.57	480.8	1.542	540.8	-2.53				0.782	11.16	60.78	-11.5	120.8	6.35	180.8	-11.74	240.8	5.24	300.8	-11.8	360.8	3.17	420.8	-11.71	480.8	1.67	540.8
	-0.392	-0.207	-0.493	0.2522				0.784	0.5741	60.78	-3.407	120.8	1.641	180.8	-2.7	240.8	1.613	300.8	-2.6	360.8	1.577	420.8	-2.566	480.8	1.54	540.8	-2.526				0.784	11.17	60.78	-11.5	120.8	6.34	180.8	-11.73	240.8	5.24	300.8	-11.79	360.8	3.17	420.8	-11.71	480.8	1.66	540.8
	-0.393	-0.2082	-0.492	0.2533				0.786	0.5724	60.79	-3.405	120.8	1.638	180.8	-2.696	240.8	1.61	300.8	-2.597	360.8	1.575	420.8	-2.563	480.8	1.538	540.8	-2.522				0.786	11.17	60.79	-11.48	120.8	6.34	180.8	-11.72	240.8	5.23	300.8	-11.78	360.8	3.16	420.8	-11.7	480.8	1.66	540.8
	-0.394	-0.2094	-0.491	0.2542				0.788	0.5705	60.79	-3.403	120.8	1.636	180.8	-2.693	240.8	1.608	300.8	-2.594	360.8	1.572	420.8	-2.56	480.8	1.536	540.8	-2.519				0.788	11.17	60.79	-11.48	120.8	6.34	180.8	-11.71	240.8	5.22	300.8	-11.77	360.8	3.16	420.8	-11.69	480.8	1.66	540.8
	-0.395	-0.2106	-0.49	0.2553				0.79	0.5684	60.79	-3.401	120.8	1.633	180.8	-2.69	240.8	1.606	300.8	-2.59	360.8	1.57	420.8	-2.557	480.8	1.534	540.8	-2.515				0.79	11.17	60.79	-11.47	120.8	6.34	180.8	-11.71	240.8	5.22	300.8	-11.77	360.8	3.15	420.8	-11.69	480.8	1.66	540.8
	-0.396	-0.2118	-0.489	0.2564				0.792	0.5664	60.79	-3.399	120.8	1.632	180.8	-2.687	240.8	1.604	300.8	-2.586	360.8	1.569	420.8	-2.553	480.8	1.532	540.8	-2.512				0.792	11.17	60.79	-11.46	120.8	6.34	180.8	-11.7	240.8	5.22	300.8	-11.76	360.8	3.15	420.8	-11.68	480.8	1.65	540.8
	-0.397	-0.213	-0.488	0.2574				0.794	0.5648	60.79	-3.397	120.8	1.629	180.8	-2.684	240.8	1.602	300.8	-2.583	360.8	1.566	420.8	-2.549	480.8	1.531	540.8	-2.509				0.794	11.17	60.79	-11.46	120.8	6.33	180.8	-11.7	240.8	5.21	300.8	-11.76	360.8	3.15	420.8	-11.67	480.8	1.65	540.8
	-0.398	-0.2142	-0.487	0.2585				0.796	0.5625	60.8	-3.396	120.8	1.627	180.8	-2.682	240.8	1.6	300.8	-2.58	360.8	1.565	420.8	-2.546	480.8	1.529	540.8	-2.505				0.796	11.17	60.8	-11.45	120.8	6.33	180.8	-11.69	240.8	5.21	300.8	-11.76	360.8	3.14	420.8	-11.67	480.8	1.64	540.8
	-0.399	-0.2154	-0.486	0.2596				0.798	0.5602	60.8	-3.394	120.8	1.625	180.8	-2.679	240.8	1.598	300.8	-2.576	360.8	1.562	420.8	-2.543	480.8	1.526	540.8	-2.502				0.798	11.17	60.8	-11.44	120.8	6.32	180.8	-11.68	240.8	5.2	300.8	-11.75	360.8	3.13	420.8	-11.67	480.8	1.63	540.8
	-0.4	-0.2166	-0.485	0.2606				0.8	0.5578	60.8	-3.392	120.8	1.623	180.8	-2.675	240.8	1.595	300.8	-2.573	360.8	1.56	420.8	-2.54	480.8	1.524	540.8	-2.499				0.8	11.17	60.8	-11.43	120.8	6.32	180.8	-11.67	240.8	5.19	300.8	-11.74	360.8	3.12	420.8	-11.66	480.8	1.63	540.8
	-0.401	-0.21795	-0.484	0.2617				0.802	0.5566	60.8	-3.39	120.8	1.62	180.8	-2.672	240.8	1.593	300.8	-2.57	360.8	1.559	420.8	-2.537	480.8	1.522	540.8	-2.495				0.802	11.17	60.8	-11.43	120.8	6.32	180.8	-11.67	240.8	5.19	300.8	-11.73	360.8	3.13	420.8	-11.65	480.8	1.63	540.8
	-0.402	-0.21915	-0.483	0.2628				0.804	0.5546	60.8	-3.388	120.8	1.618	180.8	-2.669	240.8	1.591	300.8	-2.566	360.8	1.557	420.8	-2.533	480.8	1.52	540.8	-2.492				0.804	11.17	60.8	-11.42	120.8	6.32	180.8	-11.66	240.8	5.19	300.8	-11.73	360.8	3.12	420.8	-11.65	480.8	1.62	540.8
	-0.403	-0.2205	-0.482	0.264				0.806	0.5526	60.81	-3.385	120.8	1.616	180.8	-2.666	240.8	1.589	300.8	-2.563	360.8	1.555	420.8	-2.53	480.8	1.519	540.8	-2.489				0.806	11.17	60.81	-11.42	120.8	6.31	180.8	-11.66	240.8	5.19	300.8	-11.73	360.8	3.12	420.8	-11.64	480.8	1.62	540.8
	-0.404	-0.2217	-0.481	0.2651				0.808	0.5508	60.81	-3.384	120.8	1.614	180.8	-2.664	240.8	1.587	300.8	-2.56	360.8	1.552	420.8	-2.526	480.8	1.517	540.8	-2.486				0.808	11.18	60.81	-11.41	120.8	6.32	180.8	-11.65	240.8	5.18	300.8	-11.72	360.8	3.12	420.8	-11.64	480.8	1.62	540.8
	-0.405	-0.2229	-0.48	0.2663				0.81	0.5489	60.81	-3.382	120.8	1.612	180.8	-2.661	240.8	1.585	300.8	-2.557	360.8	1.55	420.8	-2.523	480.8	1.515	540.8	-2.482				0.81	11.18	60.81	-11.41	120.8	6.3	180.8	-11.64	240.8	5.18	300.8	-11.71	360.8	3.11	420.8	-11.64	480.8	1.61	540.8
	-0.406	-0.22425	-0.479	0.2675				0.812	0.5468	60.81	-3.38	120.8	1.609	180.8	-2.658	240.8	1.583	300.8	-2.554	360.8	1.548	420.8	-2.52	480.8	1.513	540.8	-2.479				0.812	11.18	60.81	-11.4	120.8	6.3	180.8	-11.63	240.8	5.17	300.8	-11.71	360.8	3.1	420.8	-11.63	480.8	1.6	540.8
	-0.407	-0.2256	-0.478	0.2685				0.814	0.5453	60.81	-3.378	120.8	1.607	180.8	-2.655	240.8	1.58	300.8	-2.551	360.8	1.547	420.8	-2.517	480.8	1.512	540.8	-2.476				0.814	11.17	60.81	-11.39	120.8	6.3	180.8	-11.63	240.8	5.17	300.8	-11.7	360.8	3.11	420.8	-11.62	480.8	1.6	540.8
	-0.408	-0.2268	-0.477	0.2696				0.816	0.5435	60.82	-3.377	120.8	1.605	180.8	-2.652	240.8	1.579	300.8	-2.547	360.8	1.544	420.8	-2.514	480.8	1.509	540.8	-2.473				0.816	11.17	60.82	-11.39	120.8	6.3	180.8	-11.61	240.8	5.17	300.8	-11.69	360.8	3.1	420.8	-11.62	480.8	1.6	540.8
	-0.409	-0.22815	-0.476	0.2709				0.818	0.5416	60.82	-3.375	120.8	1.603	180.8	-2.649	240.8	1.577	300.8	-2.545	360.8	1.543	420.8	-2.51	480.8	1.508	540.8	-2.47				0.818	11.17	60.82	-11.37	120.8	6.3	180.8	-11.62	240.8	5.16	300.8	-11.69	360.8	3.1	420.8	-11.61	480.8	1.59	540.8
	-0.41	-0.2295	-0.475	0.2721				0.82	0.5392	60.82	-3.373	120.8	1.6	180.8	-2.647	240.8	1.574	300.8	-2.541	360.8	1.541	420.8	-2.507	480.8	1.505	540.8	-2.467				0.82	11.18	60.82	-11.37	120.8	6.3	180.8	-11.61	240.8	5.16	300.8	-11.68	360.8	3.09	420.8	-11.6	480.8	1.59	540.8
	-0.411	-0.2307	-0.474	0.2733				0.822	0.5371	60.82	-3.372	120.8	1.598	180.8	-2.644	240.8	1.573	300.8	-2.538	360.8	1.54	420.8	-2.504	480.8	1.504	540.8	-2.463				0.822	11.18	60.82	-11.37	120.8	6.29	180.8	-11.6	240.8	5.15	300.8	-11.67	360.8	3.08	420.8	-11.6	480.8	1.58	540.8
	-0.412	-0.23205	-0.473	0.2744				0.824	0.5354	60.82	-3.369	120.8	1.596	180.8	-2.641	240.8	1.57	300.8	-2.535	360.8	1.537	420.8	-2.502	480.8	1.501	540.8	-2.46				0.824	11.18	60.82	-11.36	120.8	6.28	180.8	-11.59	240.8	5.15	300.8	-11.67	360.8	3.08	420.8	-11.6	480.8	1.58	540.8
	-0.413	-0.23325	-0.472	0.2756				0.826	0.5338	60.83	-3.368	120.8	1.594	180.8	-2.638	240.8	1.568	300.8	-2.533	360.8	1.535	420.8	-2.498	480.8	1.5	540.8	-2.457				0.826	11.18	60.83	-11.35	120.8	6.28	180.8	-11.59	240.8	5.14	300.8	-11.66	360.8	3.08	420.8	-11.59	480.8	1.58	540.8
	-0.414	-0.2346	-0.471	0.2768				0.828	0.5316	60.83	-3.365	120.8	1.591	180.8	-2.635	240.8	1.567	300.8	-2.529	360.8	1.533	420.8	-2.495	480.8	1.499	540.8	-2.454				0.828	11.18	60.83	-11.35	120.8	6.28	180.8	-11.58	240.8	5.15	300.8	-11.65	360.8	3.08	420.8	-11.59	480.8	1.57	540.8
	-0.415	-0.2358	-0.47	0.278				0.83	0.5302	60.83	-3.364	120.8	1.589	180.8	-2.633	240.8	1.565	300.8	-2.526	360.8	1.531	420.8	-2.491	480.8	1.497	540.8	-2.451				0.83	11.18	60.83	-11.34	120.8	6.28	180.8	-11.58	240.8	5.14	300.8	-11.65	360.8	3.07	420.8	-11.58	480.8	1.57	540.8
	-0.416	-0.23715	-0.469	0.2793				0.832	0.5286	60.83	-3.361	120.8	1.588	180.8	-2.63	240.8	1.563	300.8	-2.523	360.8	1.529	420.8	-2.488	480.8	1.495	540.8	-2.448				0.832	11.18	60.83	-11.34	120.8	6.28	180.8	-11.57	240.8	5.14	300.8	-11.65	360.8	3.07	420.8	-11.57	480.8	1.57	540.8
	-0.417	-0.2385	-0.468	0.2806				0.834	0.5264	60.83	-3.36	120.8	1.585	180.8	-2.627	240.8	1.561	300.8	-2.52	360.8	1.528	420.8	-2.485	480.8	1.493	540.8	-2.445				0.834	11.18	60.83	-11.33	120.8	6.28	180.8	-11.56	240.8	5.13	300.8	-11.65	360.8	3.06	420.8	-11.57	480.8	1.56	540.8
	-0.418	-0.2397	-0.467	0.2818				0.836	0.5248	60.84	-3.359	120.8	1.583	180.8	-2.624	240.8	1.559	300.8	-2.517	360.8	1.525	420.8	-2.483	480.8	1.491	540.8	-2.442				0.836	11.18	60.84	-11.32	120.8	6.27	180.8	-11.56	240.8	5.12	300.8	-11.63	360.8	3.06	420.8	-11.57	480.8	1.55	540.8
	-0.419	-0.24105	-0.466	0.2831				0.838	0.5236	60.84	-3.356	120.8	1.581	180.8	-2.622	240.8	1.556	300.8	-2.514	360.8	1.524	420.8	-2.48	480.8	1.488	540.8	-2.439				0.838	11.18	60.84	-11.31	120.8	6.27	180.8	-11.55	240.8	5.12	300.8	-11.63	360.8	3.05	420.8	-11.55	480.8	1.55	540.8
	-0.42	-0.2424	-0.465	0.2844				0.84	0.5213	60.84	-3.355	120.8	1.579	180.8	-2.619	240.8	1.554	300.8	-2.511	360.8	1.522	420.8	-2.477	480.8	1.487	540.8	-2.436				0.84	11.19	60.84	-11.31	120.8	6.27	180.8	-11.54	240.8	5.12	300.8	-11.62	360.8	3.06	420.8	-11.55	480.8	1.55	540.8
	-0.421	-0.24375	-0.464	0.2859				0.842	0.5193	60.84	-3.353	120.8	1.576	180.8	-2.616	240.8	1.553	300.8	-2.508	360.8	1.52	420.8	-2.474	480.8	1.485	540.8	-2.432				0.842	11.18	60.84	-11.3	120.8	6.27	180.8	-11.54	240.8	5.12	300.8	-11.61	360.8	3.05	420.8	-11.54	480.8	1.55	540.8
	-0.422	-0.2451	-0.463	0.2872				0.844	0.5178	60.84	-3.351	120.8	1.575	180.8	-2.613	240.8	1.551	300.8	-2.505	360.8	1.518	420.8	-2.471	480.8	1.483	540.8	-2.43				0.844	11.18	60.84	-11.29	120.8	6.27	180.8	-11.53	240.8	5.11	300.8	-11.61	360.8	3.04	420.8	-11.54	480.8	1.54	540.8
	-0.423	-0.2463	-0.462	0.2885				0.846	0.5158	60.85	-3.349	120.8	1.572	180.8	-2.611	240.8	1.549	300.8	-2.502	360.8	1.517	420.8	-2.467	480.8	1.482	540.8	-2.427				0.846	11.19	60.85	-11.29	120.8	6.26	180.8	-11.53	240.8	5.11	300.8	-11.61	360.8	3.04	420.8	-11.53	480.8	1.54	540.8
	-0.424	-0.24765	-0.461	0.2899				0.848	0.5139	60.85	-3.348	120.8	1.57	180.8	-2.608	240.8	1.547	300.8	-2.499	360.8	1.514	420.8	-2.464	480.8	1.48	540.8	-2.424				0.848	11.19	60.85	-11.29	120.8	6.25	180.8	-11.52	240.8	5.1	300.8	-11.6	360.8	3.03	420.8	-11.53	480.8	1.53	540.8
	-0.425	-0.249	-0.46	0.2913				0.85	0.5122	60.85	-3.345	120.8	1.568	180.8	-2.606	240.8	1.545	300.8	-2.496	360.8	1.512	420.8	-2.462	480.8	1.478	540.8	-2.421				0.85	11.19	60.85	-11.28	120.8	6.25	180.8	-11.51	240.8	5.1	300.8	-11.59	360.8	3.03	420.8	-11.52	480.8	1.53	540.8
	-0.426	-0.25035	-0.459	0.2926				0.852	0.5108	60.85	-3.344	120.9	1.566	180.9	-2.602	240.9	1.543	300.9	-2.494	360.9	1.511	420.9	-2.459	480.9	1.477	540.9	-2.418				0.852	11.19	60.85	-11.27	120.9	6.25	180.9	-11.51	240.9	5.1	300.9	-11.59	360.9	3.03	420.9	-11.52	480.9	1.52	540.9
	-0.427	-0.2517	-0.458	0.2941				0.854	0.5089	60.85	-3.342	120.9	1.564	180.9	-2.6	240.9	1.541	300.9	-2.491	360.9	1.509	420.9	-2.456	480.9	1.475	540.9	-2.415				0.854	11.19	60.85	-11.27	120.9	6.25	180.9	-11.5	240.9	5.1	300.9	-11.58	360.9	3.03	420.9	-11.51	480.9	1.52	540.9
	-0.428	-0.2532	-0.457	0.2956				0.856	0.5071	60.86	-3.34	120.9	1.562	180.9	-2.597	240.9	1.539	300.9	-2.488	360.9	1.507	420.9	-2.453	480.9	1.473	540.9	-2.413				0.856	11.19	60.86	-11.26	120.9	6.25	180.9	-11.5	240.9	5.09	300.9	-11.58	360.9	3.02	420.9	-11.51	480.9	1.52	540.9
	-0.429	-0.25455	-0.456	0.297				0.858	0.5058	60.86	-3.338	120.9	1.56	180.9	-2.595	240.9	1.537	300.9	-2.485	360.9	1.506	420.9	-2.45	480.9	1.471	540.9	-2.41				0.858	11.2	60.86	-11.26	120.9	6.25	180.9	-11.49	240.9	5.09	300.9	-11.58	360.9	3.02	420.9	-11.5	480.9	1.51	540.9
	-0.43	-0.2559	-0.455	0.2985				0.86	0.5032	60.86	-3.337	120.9	1.558	180.9	-2.593	240.9	1.536	300.9	-2.482	360.9	1.503	420.9	-2.447	480.9	1.469	540.9	-2.407				0.86	11.2	60.86	-11.26	120.9	6.24	180.9	-11.49	240.9	5.08	300.9	-11.56	360.9	3.02	420.9	-11.5	480.9	1.51	540.9
	-0.431	-0.25725	-0.454	0.2999				0.862	0.5017	60.86	-3.335	120.9	1.556	180.9	-2.59	240.9	1.534	300.9	-2.48	360.9	1.502	420.9	-2.445	480.9	1.467	540.9	-2.404				0.862	11.2	60.86	-11.25	120.9	6.24	180.9	-11.48	240.9	5.08	300.9	-11.56	360.9	3.01	420.9	-11.5	480.9	1.51	540.9
	-0.432	-0.25875	-0.453	0.3015				0.864	0.5003	60.86	-3.333	120.9	1.554	180.9	-2.587	240.9	1.531	300.9	-2.477	360.9	1.501	420.9	-2.442	480.9	1.466	540.9	-2.401				0.864	11.2	60.86	-11.24	120.9	6.24	180.9	-11.47	240.9	5.08	300.9	-11.55	360.9	3.01	420.9	-11.49	480.9	1.51	540.9
	-0.433	-0.2601	-0.452	0.303				0.866	0.4985	60.87	-3.331	120.9	1.551	180.9	-2.584	240.9	1.53	300.9	-2.474	360.9	1.498	420.9	-2.438	480.9	1.465	540.9	-2.398				0.866	11.2	60.87	-11.24	120.9	6.23	180.9	-11.46	240.9	5.08	300.9	-11.54	360.9	3	420.9	-11.48	480.9	1.51	540.9
	-0.434	-0.26145	-0.451	0.3046				0.868	0.4969	60.87	-3.329	120.9	1.549	180.9	-2.582	240.9	1.528	300.9	-2.471	360.9	1.496	420.9	-2.436	480.9	1.463	540.9	-2.396				0.868	11.19	60.87	-11.23	120.9	6.24	180.9	-11.46	240.9	5.07	300.9	-11.54	360.9	3	420.9	-11.48	480.9	1.51	540.9
	-0.435	-0.2628	-0.45	0.3062				0.87	0.4957	60.87	-3.328	120.9	1.547	180.9	-2.58	240.9	1.526	300.9	-2.468	360.9	1.495	420.9	-2.433	480.9	1.461	540.9	-2.393				0.87	11.2	60.87	-11.23	120.9	6.23	180.9	-11.46	240.9	5.07	300.9	-11.54	360.9	3	420.9	-11.47	480.9	1.5	540.9
	-0.436	-0.2643	-0.449	0.3077				0.872	0.4934	60.87	-3.326	120.9	1.545	180.9	-2.577	240.9	1.524	300.9	-2.465	360.9	1.492	420.9	-2.43	480.9	1.459	540.9	-2.39				0.872	11.2	60.87	-11.22	120.9	6.23	180.9	-11.45	240.9	5.07	300.9	-11.53	360.9	2.99	420.9	-11.47	480.9	1.49	540.9
	-0.437	-0.26565	-0.448	0.3094				0.874	0.4918	60.87	-3.324	120.9	1.543	180.9	-2.574	240.9	1.522	300.9	-2.463	360.9	1.49	420.9	-2.428	480.9	1.458	540.9	-2.388				0.874	11.2	60.87	-11.21	120.9	6.22	180.9	-11.44	240.9	5.06	300.9	-11.52	360.9	2.99	420.9	-11.46	480.9	1.49	540.9
	-0.438	-0.26715	-0.447	0.311				0.876	0.4904	60.88	-3.323	120.9	1.542	180.9	-2.572	240.9	1.52	300.9	-2.46	360.9	1.488	420.9	-2.425	480.9	1.456	540.9	-2.385				0.876	11.2	60.88	-11.21	120.9	6.23	180.9	-11.44	240.9	5.06	300.9	-11.52	360.9	2.99	420.9	-11.46	480.9	1.49	540.9
	-0.439	-0.2685	-0.446	0.3126				0.878	0.4889	60.88	-3.321	120.9	1.54	180.9	-2.57	240.9	1.518	300.9	-2.457	360.9	1.488	420.9	-2.422	480.9	1.454	540.9	-2.382				0.878	11.21	60.88	-11.2	120.9	6.22	180.9	-11.43	240.9	5.06	300.9	-11.51	360.9	2.99	420.9	-11.45	480.9	1.49	540.9
	-0.44	-0.27	-0.445	0.3143				0.88	0.4869	60.88	-3.319	120.9	1.537	180.9	-2.567	240.9	1.516	300.9	-2.454	360.9	1.485	420.9	-2.42	480.9	1.453	540.9	-2.379				0.88	11.2	60.88	-11.19	120.9	6.22	180.9	-11.43	240.9	5.06	300.9	-11.5	360.9	2.98	420.9	-11.45	480.9	1.49	540.9
	-0.441	-0.2715	-0.444	0.3161				0.882	0.4855	60.88	-3.317	120.9	1.536	180.9	-2.565	240.9	1.514	300.9	-2.452	360.9	1.484	420.9	-2.417	480.9	1.451	540.9	-2.377				0.882	11.2	60.88	-11.2	120.9	6.22	180.9	-11.42	240.9	5.05	300.9	-11.5	360.9	2.98	420.9	-11.44	480.9	1.48	540.9
	-0.442	-0.27285	-0.443	0.3177				0.884	0.4835	60.88	-3.316	120.9	1.534	180.9	-2.562	240.9	1.513	300.9	-2.449	360.9	1.482	420.9	-2.414	480.9	1.449	540.9	-2.374				0.884	11.2	60.88	-11.19	120.9	6.21	180.9	-11.41	240.9	5.05	300.9	-11.5	360.9	2.97	420.9	-11.44	480.9	1.47	540.9
	-0.443	-0.27435	-0.442	0.3195				0.886	0.482	60.89	-3.314	120.9	1.532	180.9	-2.559	240.9	1.511	300.9	-2.447	360.9	1.48	420.9	-2.411	480.9	1.448	540.9	-2.371				0.886	11.21	60.89	-11.18	120.9	6.21	180.9	-11.4	240.9	5.04	300.9	-11.49	360.9	2.97	420.9	-11.43	480.9	1.47	540.9
	-0.444	-0.27585	-0.441	0.3212				0.888	0.4801	60.89	-3.312	120.9	1.53	180.9	-2.557	240.9	1.509	300.9	-2.444	360.9	1.478	420.9	-2.409	480.9	1.446	540.9	-2.368				0.888	11.21	60.89	-11.18	120.9	6.21	180.9	-11.4	240.9	5.04	300.9	-11.48	360.9	2.97	420.9	-11.42	480.9	1.47	540.9
	-0.445	-0.2772	-0.44	0.323				0.89	0.4793	60.89	-3.31	120.9	1.527	180.9	-2.555	240.9	1.508	300.9	-2.442	360.9	1.477	420.9	-2.406	480.9	1.444	540.9	-2.366				0.89	11.21	60.89	-11.17	120.9	6.21	180.9	-11.39	240.9	5.04	300.9	-11.48	360.9	2.97	420.9	-11.42	480.9	1.47	540.9
	-0.446	-0.27885	-0.439	0.3248				0.892	0.4774	60.89	-3.308	120.9	1.525	180.9	-2.553	240.9	1.506	300.9	-2.439	360.9	1.475	420.9	-2.403	480.9	1.443	540.9	-2.363				0.892	11.2	60.89	-11.16	120.9	6.21	180.9	-11.39	240.9	5.04	300.9	-11.47	360.9	2.96	420.9	-11.42	480.9	1.47	540.9
	-0.447	-0.2802	-0.438	0.3266				0.894	0.4756	60.89	-3.307	120.9	1.524	180.9	-2.551	240.9	1.503	300.9	-2.436	360.9	1.473	420.9	-2.4	480.9	1.441	540.9	-2.361				0.894	11.2	60.89	-11.16	120.9	6.21	180.9	-11.39	240.9	5.04	300.9	-11.47	360.9	2.96	420.9	-11.41	480.9	1.46	540.9
	-0.448	-0.2817	-0.437	0.3285				0.896	0.4747	60.9	-3.306	120.9	1.522	180.9	-2.548	240.9	1.502	300.9	-2.434	360.9	1.471	420.9	-2.398	480.9	1.439	540.9	-2.359				0.896	11.21	60.9	-11.16	120.9	6.2	180.9	-11.38	240.9	5.03	300.9	-11.47	360.9	2.96	420.9	-11.41	480.9	1.45	540.9
	-0.449	-0.2832	-0.436	0.3304				0.898	0.4725	60.9	-3.304	120.9	1.52	180.9	-2.546	240.9	1.5	300.9	-2.431	360.9	1.47	420.9	-2.395	480.9	1.437	540.9	-2.355				0.898	11.21	60.9	-11.15	120.9	6.2	180.9	-11.37	240.9	5.03	300.9	-11.46	360.9	2.95	420.9	-11.41	480.9	1.46	540.9
	-0.45	-0.2847	-0.435	0.3323				0.9	0.4708	60.9	-3.302	120.9	1.518	180.9	-2.543	240.9	1.498	300.9	-2.429	360.9	1.467	420.9	-2.393	480.9	1.435	540.9	-2.353				0.9	11.21	60.9	-11.14	120.9	6.2	180.9	-11.37	240.9	5.02	300.9	-11.45	360.9	2.95	420.9	-11.4	480.9	1.45	540.9
	-0.451	-0.2862	-0.434	0.3343				0.902	0.4697	60.9	-3.3	120.9	1.516	180.9	-2.541	240.9	1.496	300.9	-2.427	360.9	1.467	420.9	-2.391	480.9	1.434	540.9	-2.351				0.902	11.22	60.9	-11.14	120.9	6.2	180.9	-11.36	240.9	5.03	300.9	-11.45	360.9	2.94	420.9	-11.39	480.9	1.45	540.9
	-0.452	-0.2877	-0.433	0.3361				0.904	0.4682	60.9	-3.299	120.9	1.514	180.9	-2.539	240.9	1.495	300.9	-2.424	360.9	1.465	420.9	-2.388	480.9	1.432	540.9	-2.348				0.904	11.2	60.9	-11.13	120.9	6.2	180.9	-11.36	240.9	5.02	300.9	-11.44	360.9	2.94	420.9	-11.38	480.9	1.45	540.9
	-0.453	-0.2892	-0.432	0.3382				0.906	0.4663	60.91	-3.297	120.9	1.512	180.9	-2.536	240.9	1.493	300.9	-2.422	360.9	1.463	420.9	-2.385	480.9	1.431	540.9	-2.346				0.906	11.21	60.91	-11.12	120.9	6.19	180.9	-11.35	240.9	5.02	300.9	-11.44	360.9	2.94	420.9	-11.38	480.9	1.44	540.9
	-0.454	-0.29085	-0.431	0.3402				0.908	0.4647	60.91	-3.296	120.9	1.51	180.9	-2.534	240.9	1.491	300.9	-2.419	360.9	1.461	420.9	-2.383	480.9	1.43	540.9	-2.344				0.908	11.22	60.91	-11.13	120.9	6.19	180.9	-11.35	240.9	5.02	300.9	-11.43	360.9	2.94	420.9	-11.38	480.9	1.44	540.9
	-0.455	-0.29235	-0.43	0.3422				0.91	0.4631	60.91	-3.294	120.9	1.509	180.9	-2.532	240.9	1.489	300.9	-2.417	360.9	1.459	420.9	-2.379	480.9	1.428	540.9	-2.34				0.91	11.22	60.91	-11.12	120.9	6.19	180.9	-11.34	240.9	5.02	300.9	-11.42	360.9	2.93	420.9	-11.38	480.9	1.43	540.9
	-0.456	-0.29385	-0.429	0.3444				0.912	0.4611	60.91	-3.292	120.9	1.507	180.9	-2.529	240.9	1.487	300.9	-2.414	360.9	1.457	420.9	-2.378	480.9	1.426	540.9	-2.338				0.912	11.22	60.91	-11.11	120.9	6.19	180.9	-11.34	240.9	5.01	300.9	-11.42	360.9	2.93	420.9	-11.37	480.9	1.43	540.9
	-0.457	-0.2955	-0.428	0.3464				0.914	0.4604	60.91	-3.29	120.9	1.505	180.9	-2.527	240.9	1.485	300.9	-2.412	360.9	1.456	420.9	-2.375	480.9	1.425	540.9	-2.335				0.914	11.22	60.91	-11.11	120.9	6.19	180.9	-11.33	240.9	5	300.9	-11.42	360.9	2.93	420.9	-11.36	480.9	1.43	540.9
	-0.458	-0.297	-0.427	0.3484				0.916	0.4585	60.92	-3.289	120.9	1.503	180.9	-2.525	240.9	1.484	300.9	-2.409	360.9	1.454	420.9	-2.373	480.9	1.423	540.9	-2.333				0.916	11.22	60.92	-11.1	120.9	6.19	180.9	-11.32	240.9	5.01	300.9	-11.41	360.9	2.93	420.9	-11.36	480.9	1.43	540.9
	-0.459	-0.29865	-0.426	0.3506				0.918	0.4572	60.92	-3.287	120.9	1.5	180.9	-2.522	240.9	1.482	300.9	-2.406	360.9	1.453	420.9	-2.37	480.9	1.422	540.9	-2.331				0.918	11.21	60.92	-11.09	120.9	6.18	180.9	-11.33	240.9	5	300.9	-11.41	360.9	2.93	420.9	-11.36	480.9	1.43	540.9
	-0.46	-0.30015	-0.425	0.3527				0.92	0.4555	60.92	-3.285	120.9	1.499	180.9	-2.521	240.9	1.481	300.9	-2.404	360.9	1.451	420.9	-2.368	480.9	1.42	540.9	-2.328				0.92	11.22	60.92	-11.09	120.9	6.18	180.9	-11.32	240.9	5	300.9	-11.4	360.9	2.92	420.9	-11.35	480.9	1.42	540.9
	-0.461	-0.3018	-0.424	0.3549				0.922	0.4535	60.92	-3.284	120.9	1.497	180.9	-2.518	240.9	1.479	300.9	-2.402	360.9	1.45	420.9	-2.365	480.9	1.418	540.9	-2.325				0.922	11.22	60.92	-11.09	120.9	6.17	180.9	-11.31	240.9	5	300.9	-11.4	360.9	2.92	420.9	-11.35	480.9	1.42	540.9
	-0.462	-0.3033	-0.423	0.3571				0.924	0.4522	60.92	-3.282	120.9	1.495	180.9	-2.516	240.9	1.477	300.9	-2.4	360.9	1.448	420.9	-2.363	480.9	1.416	540.9	-2.323				0.924	11.22	60.92	-11.08	120.9	6.17	180.9	-11.3	240.9	4.99	300.9	-11.39	360.9	2.91	420.9	-11.34	480.9	1.41	540.9
	-0.463	-0.30495	-0.422	0.3594				0.926	0.4511	60.93	-3.281	120.9	1.493	180.9	-2.513	240.9	1.475	300.9	-2.397	360.9	1.446	420.9	-2.361	480.9	1.416	540.9	-2.321				0.926	11.22	60.93	-11.07	120.9	6.17	180.9	-11.3	240.9	4.99	300.9	-11.39	360.9	2.91	420.9	-11.33	480.9	1.41	540.9
	-0.464	-0.30645	-0.421	0.3617				0.928	0.4495	60.93	-3.279	120.9	1.491	180.9	-2.511	240.9	1.474	300.9	-2.395	360.9	1.444	420.9	-2.358	480.9	1.413	540.9	-2.318				0.928	11.23	60.93	-11.07	120.9	6.17	180.9	-11.29	240.9	4.99	300.9	-11.38	360.9	2.91	420.9	-11.33	480.9	1.41	540.9
	-0.465	-0.3081	-0.42	0.364				0.93	0.4482	60.93	-3.277	120.9	1.489	180.9	-2.509	240.9	1.472	300.9	-2.393	360.9	1.443	420.9	-2.356	480.9	1.412	540.9	-2.316				0.93	11.22	60.93	-11.06	120.9	6.17	180.9	-11.29	240.9	4.99	300.9	-11.38	360.9	2.91	420.9	-11.33	480.9	1.41	540.9
	-0.466	-0.3096	-0.419	0.3663				0.932	0.4472	60.93	-3.276	120.9	1.488	180.9	-2.508	240.9	1.47	300.9	-2.39	360.9	1.442	420.9	-2.353	480.9	1.41	540.9	-2.314				0.932	11.22	60.93	-11.06	120.9	6.17	180.9	-11.29	240.9	4.99	300.9	-11.38	360.9	2.9	420.9	-11.32	480.9	1.41	540.9
	-0.467	-0.31125	-0.418	0.3687				0.934	0.4458	60.93	-3.275	120.9	1.486	180.9	-2.506	240.9	1.469	300.9	-2.387	360.9	1.44	420.9	-2.35	480.9	1.409	540.9	-2.311				0.934	11.23	60.93	-11.06	120.9	6.16	180.9	-11.27	240.9	4.99	300.9	-11.37	360.9	2.9	420.9	-11.32	480.9	1.4	540.9
	-0.468	-0.3129	-0.417	0.371				0.936	0.4441	60.94	-3.273	120.9	1.484	180.9	-2.503	240.9	1.466	300.9	-2.385	360.9	1.438	420.9	-2.349	480.9	1.407	540.9	-2.309				0.936	11.23	60.94	-11.05	120.9	6.16	180.9	-11.27	240.9	4.98	300.9	-11.36	360.9	2.89	420.9	-11.32	480.9	1.4	540.9
	-0.469	-0.31455	-0.416	0.3735				0.938	0.4427	60.94	-3.271	120.9	1.482	180.9	-2.501	240.9	1.465	300.9	-2.383	360.9	1.436	420.9	-2.346	480.9	1.405	540.9	-2.307				0.938	11.23	60.94	-11.04	120.9	6.17	180.9	-11.27	240.9	4.97	300.9	-11.36	360.9	2.9	420.9	-11.31	480.9	1.4	540.9
	-0.47	-0.3162	-0.415	0.376				0.94	0.4408	60.94	-3.27	120.9	1.48	180.9	-2.499	240.9	1.464	300.9	-2.381	360.9	1.435	420.9	-2.344	480.9	1.404	540.9	-2.305				0.94	11.23	60.94	-11.04	120.9	6.16	180.9	-11.26	240.9	4.98	300.9	-11.35	360.9	2.89	420.9	-11.3	480.9	1.39	540.9
	-0.471	-0.31785	-0.414	0.3783				0.942	0.4397	60.94	-3.268	120.9	1.478	180.9	-2.497	240.9	1.462	300.9	-2.379	360.9	1.434	420.9	-2.341	480.9	1.402	540.9	-2.302				0.942	11.23	60.94	-11.03	120.9	6.16	180.9	-11.26	240.9	4.97	300.9	-11.35	360.9	2.89	420.9	-11.3	480.9	1.39	540.9
	-0.472	-0.3195	-0.413	0.381				0.944	0.4385	60.94	-3.267	120.9	1.476	180.9	-2.495	240.9	1.46	300.9	-2.376	360.9	1.432	420.9	-2.339	480.9	1.401	540.9	-2.3				0.944	11.23	60.94	-11.03	120.9	6.16	180.9	-11.26	240.9	4.97	300.9	-11.35	360.9	2.89	420.9	-11.29	480.9	1.39	540.9
	-0.473	-0.32115	-0.412	0.3836				0.946	0.437	60.95	-3.265	120.9	1.475	180.9	-2.492	240.9	1.458	300.9	-2.374	360.9	1.43	420.9	-2.337	480.9	1.4	540.9	-2.298				0.946	11.23	60.95	-11.03	120.9	6.16	180.9	-11.25	240.9	4.97	300.9	-11.34	360.9	2.89	420.9	-11.3	480.9	1.38	540.9
	-0.474	-0.3228	-0.411	0.3861				0.948	0.4352	60.95	-3.264	120.9	1.473	180.9	-2.491	240.9	1.456	300.9	-2.371	360.9	1.428	420.9	-2.334	480.9	1.397	540.9	-2.295				0.948	11.24	60.95	-11.02	120.9	6.15	180.9	-11.24	240.9	4.96	300.9	-11.33	360.9	2.88	420.9	-11.29	480.9	1.38	540.9
	-0.475	-0.32445	-0.41	0.3888				0.95	0.4338	60.95	-3.262	120.9	1.471	180.9	-2.489	240.9	1.455	300.9	-2.369	360.9	1.427	420.9	-2.333	480.9	1.396	540.9	-2.293				0.95	11.24	60.95	-11.01	120.9	6.15	180.9	-11.24	240.9	4.96	300.9	-11.33	360.9	2.87	420.9	-11.28	480.9	1.38	540.9
	-0.476	-0.3261	-0.409	0.3916				0.952	0.4328	60.95	-3.26	121	1.47	181	-2.487	241	1.453	301	-2.367	361	1.425	421	-2.33	481	1.395	541	-2.29				0.952	11.24	60.95	-11.01	121	6.15	181	-11.23	241	4.96	301	-11.32	361	2.87	421	-11.28	481	1.38	541
	-0.477	-0.32775	-0.408	0.3942				0.954	0.4311	60.95	-3.259	121	1.468	181	-2.485	241	1.451	301	-2.364	361	1.424	421	-2.327	481	1.393	541	-2.289				0.954	11.23	60.95	-11.01	121	6.15	181	-11.23	241	4.96	301	-11.32	361	2.87	421	-11.27	481	1.38	541
	-0.478	-0.32955	-0.407	0.3969				0.956	0.4299	60.96	-3.257	121	1.465	181	-2.482	241	1.45	301	-2.363	361	1.422	421	-2.326	481	1.391	541	-2.287				0.956	11.23	60.96	-11	121	6.15	181	-11.23	241	4.95	301	-11.32	361	2.87	421	-11.27	481	1.37	541
	-0.479	-0.3312	-0.406	0.3995				0.958	0.4284	60.96	-3.256	121	1.464	181	-2.48	241	1.448	301	-2.36	361	1.421	421	-2.323	481	1.39	541	-2.285				0.958	11.24	60.96	-11	121	6.15	181	-11.22	241	4.95	301	-11.32	361	2.87	421	-11.26	481	1.37	541
	-0.48	-0.333	-0.405	0.4023				0.96	0.4264	60.96	-3.255	121	1.462	181	-2.479	241	1.446	301	-2.358	361	1.419	421	-2.321	481	1.388	541	-2.282				0.96	11.24	60.96	-10.99	121	6.14	181	-11.21	241	4.95	301	-11.3	361	2.86	421	-11.26	481	1.36	541
	-0.481	-0.33465	-0.404	0.4051				0.962	0.4251	60.96	-3.253	121	1.46	181	-2.477	241	1.444	301	-2.357	361	1.417	421	-2.319	481	1.386	541	-2.28				0.962	11.24	60.96	-10.98	121	6.14	181	-11.21	241	4.94	301	-11.3	361	2.86	421	-11.26	481	1.36	541
	-0.482	-0.3363	-0.403	0.4079				0.964	0.4242	60.96	-3.251	121	1.459	181	-2.475	241	1.443	301	-2.354	361	1.416	421	-2.317	481	1.385	541	-2.278				0.964	11.24	60.96	-10.98	121	6.14	181	-11.2	241	4.94	301	-11.3	361	2.86	421	-11.25	481	1.36	541
	-0.483	-0.33825	-0.402	0.4109				0.966	0.4227	60.97	-3.25	121	1.456	181	-2.473	241	1.442	301	-2.351	361	1.414	421	-2.314	481	1.384	541	-2.275				0.966	11.24	60.97	-10.97	121	6.14	181	-11.2	241	4.94	301	-11.29	361	2.86	421	-11.25	481	1.36	541
	-0.484	-0.34005	-0.401	0.4138				0.968	0.4212	60.97	-3.249	121	1.455	181	-2.47	241	1.44	301	-2.35	361	1.413	421	-2.312	481	1.382	541	-2.273				0.968	11.24	60.97	-10.97	121	6.14	181	-11.2	241	4.94	301	-11.29	361	2.85	421	-11.24	481	1.36	541
	-0.485	-0.34185	-0.4	0.4168				0.97	0.4203	60.97	-3.247	121	1.454	181	-2.469	241	1.438	301	-2.347	361	1.411	421	-2.31	481	1.381	541	-2.271				0.97	11.24	60.97	-10.97	121	6.14	181	-11.19	241	4.94	301	-11.29	361	2.85	421	-11.24	481	1.36	541
	-0.486	-0.34365	-0.399	0.4199				0.972	0.4184	60.97	-3.246	121	1.452	181	-2.467	241	1.437	301	-2.345	361	1.409	421	-2.307	481	1.379	541	-2.269				0.972	11.24	60.97	-10.96	121	6.14	181	-11.18	241	4.94	301	-11.28	361	2.84	421	-11.24	481	1.35	541
	-0.487	-0.3453	-0.398	0.4228				0.974	0.4169	60.97	-3.245	121	1.45	181	-2.465	241	1.435	301	-2.343	361	1.407	421	-2.306	481	1.378	541	-2.267				0.974	11.25	60.97	-10.95	121	6.13	181	-11.18	241	4.93	301	-11.27	361	2.84	421	-11.24	481	1.34	541
	-0.488	-0.3471	-0.397	0.4258				0.976	0.4162	60.98	-3.243	121	1.448	181	-2.463	241	1.433	301	-2.341	361	1.406	421	-2.304	481	1.376	541	-2.265				0.976	11.25	60.98	-10.95	121	6.14	181	-11.18	241	4.93	301	-11.27	361	2.84	421	-11.23	481	1.35	541
	-0.489	-0.3489	-0.396	0.4289				0.978	0.4147	60.98	-3.242	121	1.446	181	-2.461	241	1.432	301	-2.339	361	1.405	421	-2.301	481	1.375	541	-2.263				0.978	11.25	60.98	-10.94	121	6.13	181	-11.17	241	4.93	301	-11.26	361	2.84	421	-11.22	481	1.34	541
	-0.49	-0.3507	-0.395	0.432				0.98	0.413	60.98	-3.241	121	1.444	181	-2.459	241	1.43	301	-2.336	361	1.403	421	-2.3	481	1.374	541	-2.261				0.98	11.24	60.98	-10.94	121	6.13	181	-11.17	241	4.93	301	-11.26	361	2.84	421	-11.22	481	1.35	541
	-0.491	-0.3525	-0.394	0.4353				0.982	0.412	60.98	-3.239	121	1.443	181	-2.458	241	1.429	301	-2.335	361	1.402	421	-2.298	481	1.372	541	-2.259				0.982	11.24	60.98	-10.94	121	6.13	181	-11.17	241	4.93	301	-11.26	361	2.84	421	-11.21	481	1.34	541
	-0.492	-0.3543	-0.393	0.4384				0.984	0.4105	60.98	-3.238	121	1.442	181	-2.456	241	1.427	301	-2.332	361	1.4	421	-2.295	481	1.37	541	-2.256				0.984	11.25	60.98	-10.93	121	6.12	181	-11.15	241	4.93	301	-11.26	361	2.83	421	-11.22	481	1.34	541
	-0.493	-0.3561	-0.392	0.4416				0.986	0.4089	60.99	-3.236	121	1.439	181	-2.454	241	1.425	301	-2.331	361	1.399	421	-2.293	481	1.369	541	-2.254				0.986	11.25	60.99	-10.93	121	6.12	181	-11.15	241	4.92	301	-11.25	361	2.83	421	-11.21	481	1.33	541
	-0.494	-0.3579	-0.391	0.4449				0.988	0.4073	60.99	-3.235	121	1.438	181	-2.452	241	1.423	301	-2.328	361	1.397	421	-2.291	481	1.367	541	-2.252				0.988	11.25	60.99	-10.92	121	6.13	181	-11.14	241	4.92	301	-11.24	361	2.83	421	-11.2	481	1.34	541
	-0.495	-0.3597	-0.39	0.4482				0.99	0.4065	60.99	-3.233	121	1.435	181	-2.45	241	1.422	301	-2.327	361	1.395	421	-2.289	481	1.366	541	-2.25				0.99	11.26	60.99	-10.92	121	6.13	181	-11.14	241	4.92	301	-11.24	361	2.83	421	-11.2	481	1.33	541
	-0.496	-0.3615	-0.389	0.4515				0.992	0.4054	60.99	-3.232	121	1.434	181	-2.448	241	1.421	301	-2.324	361	1.394	421	-2.287	481	1.365	541	-2.248				0.992	11.25	60.99	-10.91	121	6.13	181	-11.14	241	4.92	301	-11.23	361	2.82	421	-11.19	481	1.33	541
	-0.497	-0.36345	-0.388	0.4549				0.994	0.4041	60.99	-3.23	121	1.432	181	-2.446	241	1.419	301	-2.322	361	1.392	421	-2.285	481	1.363	541	-2.246				0.994	11.25	60.99	-10.91	121	6.12	181	-11.14	241	4.91	301	-11.23	361	2.82	421	-11.19	481	1.33	541
	-0.498	-0.36525	-0.387	0.4584				0.996	0.4029	61	-3.229	121	1.431	181	-2.445	241	1.417	301	-2.32	361	1.391	421	-2.283	481	1.362	541	-2.244				0.996	11.26	61	-10.91	121	6.12	181	-11.13	241	4.91	301	-11.23	361	2.82	421	-11.19	481	1.32	541
	-0.499	-0.36705	-0.386	0.4619				0.998	0.4007	61	-3.228	121	1.429	181	-2.442	241	1.416	301	-2.318	361	1.39	421	-2.281	481	1.36	541	-2.242				0.998	11.26	61	-10.9	121	6.12	181	-11.12	241	4.9	301	-11.22	361	2.82	421	-11.18	481	1.32	541
	-0.5	-0.36885	-0.385	0.4653				1	0.3994	61	-3.227	121	1.428	181	-2.441	241	1.413	301	-2.317	361	1.387	421	-2.279	481	1.358	541	-2.24				1	11.26	61	-10.89	121	6.12	181	-11.12	241	4.9	301	-11.22	361	2.82	421	-11.18	481	1.32	541
	-0.501	-0.3708	-0.384	0.4689				1.002	0.3985	61	-3.225	121	1.426	181	-2.439	241	1.413	301	-2.315	361	1.386	421	-2.277	481	1.357	541	-2.238				1.002	11.26	61	-10.89	121	6.12	181	-11.11	241	4.9	301	-11.21	361	2.81	421	-11.17	481	1.32	541
	-0.502	-0.37275	-0.383	0.4724				1.004	0.3973	61	-3.224	121	1.424	181	-2.437	241	1.411	301	-2.312	361	1.385	421	-2.275	481	1.356	541	-2.235				1.004	11.26	61	-10.88	121	6.12	181	-11.11	241	4.9	301	-11.2	361	2.81	421	-11.17	481	1.32	541
	-0.503	-0.37455	-0.382	0.4759				1.006	0.3955	61.01	-3.222	121	1.421	181	-2.435	241	1.409	301	-2.31	361	1.384	421	-2.273	481	1.355	541	-2.234				1.006	11.25	61.01	-10.88	121	6.12	181	-11.11	241	4.9	301	-11.21	361	2.81	421	-11.16	481	1.31	541
	-0.504	-0.3765	-0.381	0.4796				1.008	0.3948	61.01	-3.22	121	1.421	181	-2.433	241	1.408	301	-2.308	361	1.382	421	-2.271	481	1.353	541	-2.232				1.008	11.26	61.01	-10.88	121	6.12	181	-11.11	241	4.9	301	-11.2	361	2.81	421	-11.16	481	1.31	541
	-0.505	-0.37845	-0.38	0.4833				1.01	0.3934	61.01	-3.219	121	1.419	181	-2.432	241	1.406	301	-2.306	361	1.38	421	-2.268	481	1.351	541	-2.229				1.01	11.26	61.01	-10.88	121	6.11	181	-11.09	241	4.9	301	-11.19	361	2.8	421	-11.16	481	1.3	541
	-0.506	-0.38025	-0.379	0.4869				1.012	0.3919	61.01	-3.219	121	1.418	181	-2.43	241	1.405	301	-2.305	361	1.379	421	-2.267	481	1.35	541	-2.228				1.012	11.26	61.01	-10.87	121	6.11	181	-11.09	241	4.89	301	-11.19	361	2.8	421	-11.15	481	1.3	541
	-0.507	-0.3822	-0.378	0.4908				1.014	0.3913	61.01	-3.216	121	1.416	181	-2.428	241	1.403	301	-2.303	361	1.377	421	-2.265	481	1.349	541	-2.225				1.014	11.26	61.01	-10.87	121	6.11	181	-11.08	241	4.89	301	-11.19	361	2.8	421	-11.15	481	1.3	541
	-0.508	-0.38415	-0.377	0.4945				1.016	0.3895	61.02	-3.215	121	1.414	181	-2.427	241	1.402	301	-2.3	361	1.376	421	-2.263	481	1.347	541	-2.223				1.016	11.27	61.02	-10.86	121	6.11	181	-11.08	241	4.89	301	-11.18	361	2.8	421	-11.15	481	1.3	541
	-0.509	-0.3861	-0.376	0.4983				1.018	0.3885	61.02	-3.214	121	1.412	181	-2.425	241	1.4	301	-2.299	361	1.375	421	-2.261	481	1.346	541	-2.222				1.018	11.26	61.02	-10.85	121	6.11	181	-11.08	241	4.89	301	-11.18	361	2.8	421	-11.14	481	1.3	541
	-0.51	-0.38805	-0.375	0.5022				1.02	0.3873	61.02	-3.213	121	1.411	181	-2.423	241	1.398	301	-2.297	361	1.373	421	-2.259	481	1.344	541	-2.22				1.02	11.26	61.02	-10.85	121	6.11	181	-11.07	241	4.89	301	-11.18	361	2.8	421	-11.14	481	1.3	541
	-0.511	-0.39	-0.374	0.5062				1.022	0.3863	61.02	-3.211	121	1.409	181	-2.422	241	1.397	301	-2.295	361	1.372	421	-2.257	481	1.342	541	-2.218				1.022	11.27	61.02	-10.85	121	6.11	181	-11.07	241	4.89	301	-11.17	361	2.79	421	-11.13	481	1.29	541
	-0.512	-0.39195	-0.373	0.5101				1.024	0.3845	61.02	-3.21	121	1.408	181	-2.42	241	1.395	301	-2.294	361	1.37	421	-2.255	481	1.341	541	-2.216				1.024	11.27	61.02	-10.84	121	6.1	181	-11.06	241	4.88	301	-11.16	361	2.78	421	-11.13	481	1.29	541
	-0.513	-0.39405	-0.372	0.5141				1.026	0.3836	61.03	-3.209	121	1.406	181	-2.418	241	1.393	301	-2.292	361	1.369	421	-2.253	481	1.34	541	-2.214				1.026	11.27	61.03	-10.84	121	6.11	181	-11.06	241	4.88	301	-11.16	361	2.79	421	-11.12	481	1.29	541
	-0.514	-0.3957	-0.371	0.518				1.028	0.3823	61.03	-3.207	121	1.404	181	-2.416	241	1.392	301	-2.29	361	1.367	421	-2.251	481	1.339	541	-2.212				1.028	11.27	61.03	-10.83	121	6.1	181	-11.05	241	4.88	301	-11.16	361	2.79	421	-11.12	481	1.29	541
	-0.515	-0.39765	-0.37	0.522				1.03	0.3813	61.03	-3.206	121	1.402	181	-2.414	241	1.391	301	-2.288	361	1.366	421	-2.249	481	1.338	541	-2.21				1.03	11.27	61.03	-10.83	121	6.1	181	-11.05	241	4.88	301	-11.15	361	2.78	421	-11.12	481	1.29	541
	-0.516	-0.3996	-0.369	0.5261				1.032	0.38	61.03	-3.204	121	1.401	181	-2.413	241	1.39	301	-2.286	361	1.364	421	-2.247	481	1.336	541	-2.208				1.032	11.27	61.03	-10.82	121	6.1	181	-11.05	241	4.88	301	-11.15	361	2.78	421	-11.11	481	1.29	541
	-0.517	-0.4017	-0.368	0.5302				1.034	0.3791	61.03	-3.203	121	1.4	181	-2.411	241	1.388	301	-2.284	361	1.363	421	-2.245	481	1.334	541	-2.206				1.034	11.27	61.03	-10.82	121	6.1	181	-11.03	241	4.88	301	-11.15	361	2.77	421	-11.11	481	1.28	541
	-0.518	-0.40365	-0.367	0.5345				1.036	0.377	61.04	-3.202	121	1.397	181	-2.409	241	1.386	301	-2.282	361	1.361	421	-2.244	481	1.333	541	-2.205				1.036	11.27	61.04	-10.82	121	6.1	181	-11.03	241	4.87	301	-11.14	361	2.77	421	-11.11	481	1.28	541
	-0.519	-0.4056	-0.366	0.5386				1.038	0.3757	61.04	-3.2	121	1.396	181	-2.407	241	1.384	301	-2.28	361	1.36	421	-2.242	481	1.332	541	-2.202				1.038	11.27	61.04	-10.81	121	6.1	181	-11.03	241	4.87	301	-11.13	361	2.78	421	-11.1	481	1.28	541
	-0.52	-0.4077	-0.365	0.5429				1.04	0.3749	61.04	-3.2	121	1.394	181	-2.405	241	1.383	301	-2.279	361	1.359	421	-2.24	481	1.331	541	-2.201				1.04	11.28	61.04	-10.8	121	6.1	181	-11.02	241	4.87	301	-11.13	361	2.77	421	-11.1	481	1.28	541
	-0.521	-0.4098	-0.364	0.5473				1.042	0.3737	61.04	-3.198	121	1.392	181	-2.404	241	1.382	301	-2.277	361	1.357	421	-2.238	481	1.329	541	-2.199				1.042	11.27	61.04	-10.8	121	6.1	181	-11.02	241	4.87	301	-11.12	361	2.77	421	-11.1	481	1.27	541
	-0.522	-0.41175	-0.363	0.5515				1.044	0.3721	61.04	-3.197	121	1.391	181	-2.402	241	1.381	301	-2.275	361	1.356	421	-2.236	481	1.328	541	-2.198				1.044	11.27	61.04	-10.79	121	6.1	181	-11.02	241	4.86	301	-11.13	361	2.77	421	-11.09	481	1.27	541
	-0.523	-0.41385	-0.362	0.5559				1.046	0.3711	61.05	-3.195	121	1.389	181	-2.401	241	1.379	301	-2.273	361	1.354	421	-2.234	481	1.326	541	-2.195				1.046	11.28	61.05	-10.79	121	6.09	181	-11.02	241	4.86	301	-11.12	361	2.77	421	-11.09	481	1.27	541
	-0.524	-0.41595	-0.361	0.5603				1.048	0.3696	61.05	-3.194	121	1.388	181	-2.399	241	1.378	301	-2.271	361	1.352	421	-2.233	481	1.325	541	-2.193				1.048	11.28	61.05	-10.8	121	6.09	181	-11.01	241	4.86	301	-11.11	361	2.76	421	-11.08	481	1.26	541
	-0.525	-0.4179	-0.36	0.5648				1.05	0.3688	61.05	-3.193	121	1.386	181	-2.398	241	1.376	301	-2.27	361	1.351	421	-2.231	481	1.324	541	-2.192				1.05	11.28	61.05	-10.78	121	6.09	181	-11	241	4.86	301	-11.11	361	2.76	421	-11.08	481	1.27	541
	-0.526	-0.42	-0.359	0.5693				1.052	0.3677	61.05	-3.191	121.1	1.385	181.1	-2.396	241.1	1.374	301.1	-2.268	361.1	1.35	421.1	-2.229	481.1	1.322	541.1	-2.189				1.052	11.28	61.05	-10.78	121.1	6.09	181.1	-11	241.1	4.86	301.1	-11.1	361.1	2.76	421.1	-11.07	481.1	1.27	541.1
	-0.527	-0.42195	-0.358	0.5738				1.054	0.367	61.05	-3.19	121.1	1.383	181.1	-2.394	241.1	1.373	301.1	-2.266	361.1	1.348	421.1	-2.227	481.1	1.321	541.1	-2.188				1.054	11.28	61.05	-10.78	121.1	6.09	181.1	-10.99	241.1	4.86	301.1	-11.1	361.1	2.76	421.1	-11.07	481.1	1.26	541.1
	-0.528	-0.42405	-0.357	0.5784				1.056	0.3653	61.06	-3.189	121.1	1.382	181.1	-2.393	241.1	1.371	301.1	-2.264	361.1	1.347	421.1	-2.226	481.1	1.319	541.1	-2.187				1.056	11.28	61.06	-10.77	121.1	6.09	181.1	-10.99	241.1	4.86	301.1	-11.1	361.1	2.76	421.1	-11.06	481.1	1.26	541.1
	-0.529	-0.42615	-0.356	0.583				1.058	0.3646	61.06	-3.188	121.1	1.38	181.1	-2.391	241.1	1.37	301.1	-2.262	361.1	1.346	421.1	-2.223	481.1	1.319	541.1	-2.185				1.058	11.28	61.06	-10.77	121.1	6.09	181.1	-10.99	241.1	4.85	301.1	-11.1	361.1	2.76	421.1	-11.07	481.1	1.26	541.1
	-0.53	-0.42825	-0.355	0.5877				1.06	0.3623	61.06	-3.187	121.1	1.379	181.1	-2.389	241.1	1.369	301.1	-2.26	361.1	1.344	421.1	-2.222	481.1	1.317	541.1	-2.183				1.06	11.28	61.06	-10.76	121.1	6.08	181.1	-10.98	241.1	4.85	301.1	-11.09	361.1	2.75	421.1	-11.06	481.1	1.25	541.1
	-0.531	-0.43035	-0.354	0.5924				1.062	0.3616	61.06	-3.186	121.1	1.377	181.1	-2.388	241.1	1.367	301.1	-2.259	361.1	1.343	421.1	-2.22	481.1	1.315	541.1	-2.181				1.062	11.28	61.06	-10.76	121.1	6.08	181.1	-10.98	241.1	4.85	301.1	-11.08	361.1	2.75	421.1	-11.05	481.1	1.26	541.1
	-0.532	-0.43245	-0.353	0.5971				1.064	0.3605	61.06	-3.184	121.1	1.375	181.1	-2.386	241.1	1.366	301.1	-2.258	361.1	1.342	421.1	-2.219	481.1	1.314	541.1	-2.18				1.064	11.29	61.06	-10.75	121.1	6.09	181.1	-10.97	241.1	4.85	301.1	-11.08	361.1	2.75	421.1	-11.05	481.1	1.26	541.1
	-0.533	-0.43455	-0.352	0.6018				1.066	0.3594	61.07	-3.183	121.1	1.373	181.1	-2.384	241.1	1.364	301.1	-2.255	361.1	1.34	421.1	-2.216	481.1	1.313	541.1	-2.177				1.066	11.29	61.07	-10.75	121.1	6.08	181.1	-10.97	241.1	4.85	301.1	-11.08	361.1	2.75	421.1	-11.04	481.1	1.25	541.1
	-0.534	-0.4368	-0.351	0.6066				1.068	0.3582	61.07	-3.181	121.1	1.372	181.1	-2.383	241.1	1.363	301.1	-2.254	361.1	1.339	421.1	-2.215	481.1	1.312	541.1	-2.176				1.068	11.28	61.07	-10.75	121.1	6.09	181.1	-10.97	241.1	4.85	301.1	-11.07	361.1	2.75	421.1	-11.04	481.1	1.25	541.1
	-0.535	-0.4389	-0.35	0.6114				1.07	0.3575	61.07	-3.18	121.1	1.371	181.1	-2.382	241.1	1.362	301.1	-2.252	361.1	1.338	421.1	-2.213	481.1	1.31	541.1	-2.174				1.07	11.29	61.07	-10.74	121.1	6.09	181.1	-10.97	241.1	4.84	301.1	-11.07	361.1	2.75	421.1	-11.04	481.1	1.25	541.1
	-0.536	-0.44115	-0.349	0.6163				1.072	0.3562	61.07	-3.179	121.1	1.37	181.1	-2.38	241.1	1.36	301.1	-2.25	361.1	1.336	421.1	-2.211	481.1	1.309	541.1	-2.172				1.072	11.29	61.07	-10.74	121.1	6.08	181.1	-10.96	241.1	4.84	301.1	-11.07	361.1	2.74	421.1	-11.04	481.1	1.25	541.1
	-0.537	-0.4434	-0.348	0.6213				1.074	0.3545	61.07	-3.178	121.1	1.368	181.1	-2.378	241.1	1.358	301.1	-2.248	361.1	1.334	421.1	-2.21	481.1	1.307	541.1	-2.171				1.074	11.29	61.07	-10.74	121.1	6.08	181.1	-10.95	241.1	4.84	301.1	-11.06	361.1	2.74	421.1	-11.03	481.1	1.24	541.1
	-0.538	-0.44535	-0.347	0.6261				1.076	0.3537	61.08	-3.176	121.1	1.366	181.1	-2.377	241.1	1.357	301.1	-2.247	361.1	1.333	421.1	-2.208	481.1	1.306	541.1	-2.169				1.076	11.29	61.08	-10.73	121.1	6.08	181.1	-10.95	241.1	4.84	301.1	-11.05	361.1	2.74	421.1	-11.03	481.1	1.24	541.1
	-0.539	-0.4476	-0.346	0.6311				1.078	0.3526	61.08	-3.175	121.1	1.365	181.1	-2.375	241.1	1.355	301.1	-2.245	361.1	1.332	421.1	-2.206	481.1	1.305	541.1	-2.167				1.078	11.3	61.08	-10.72	121.1	6.08	181.1	-10.94	241.1	4.84	301.1	-11.05	361.1	2.74	421.1	-11.02	481.1	1.24	541.1
	-0.54	-0.44985	-0.345	0.6361				1.08	0.3514	61.08	-3.174	121.1	1.363	181.1	-2.373	241.1	1.354	301.1	-2.244	361.1	1.331	421.1	-2.205	481.1	1.304	541.1	-2.166				1.08	11.29	61.08	-10.72	121.1	6.08	181.1	-10.94	241.1	4.83	301.1	-11.04	361.1	2.74	421.1	-11.02	481.1	1.24	541.1
	-0.541	-0.45195	-0.344	0.6411				1.082	0.3506	61.08	-3.172	121.1	1.361	181.1	-2.372	241.1	1.353	301.1	-2.242	361.1	1.329	421.1	-2.203	481.1	1.302	541.1	-2.164				1.082	11.29	61.08	-10.72	121.1	6.08	181.1	-10.94	241.1	4.83	301.1	-11.05	361.1	2.74	421.1	-11.02	481.1	1.24	541.1
	-0.542	-0.4542	-0.343	0.6462				1.084	0.3492	61.08	-3.171	121.1	1.36	181.1	-2.371	241.1	1.352	301.1	-2.24	361.1	1.327	421.1	-2.201	481.1	1.3	541.1	-2.162				1.084	11.3	61.08	-10.72	121.1	6.07	181.1	-10.93	241.1	4.83	301.1	-11.04	361.1	2.73	421.1	-11.01	481.1	1.23	541.1
	-0.543	-0.45645	-0.342	0.6513				1.086	0.3479	61.09	-3.17	121.1	1.358	181.1	-2.369	241.1	1.35	301.1	-2.239	361.1	1.326	421.1	-2.2	481.1	1.3	541.1	-2.16				1.086	11.29	61.09	-10.71	121.1	6.07	181.1	-10.93	241.1	4.83	301.1	-11.04	361.1	2.73	421.1	-11.01	481.1	1.23	541.1
	-0.544	-0.4587	-0.341	0.6565				1.088	0.3463	61.09	-3.169	121.1	1.357	181.1	-2.368	241.1	1.348	301.1	-2.237	361.1	1.325	421.1	-2.198	481.1	1.298	541.1	-2.159				1.088	11.3	61.09	-10.71	121.1	6.08	181.1	-10.92	241.1	4.83	301.1	-11.03	361.1	2.73	421.1	-11	481.1	1.23	541.1
	-0.545	-0.46095	-0.34	0.6616				1.09	0.3462	61.09	-3.167	121.1	1.356	181.1	-2.366	241.1	1.347	301.1	-2.236	361.1	1.324	421.1	-2.196	481.1	1.297	541.1	-2.157				1.09	11.3	61.09	-10.7	121.1	6.08	181.1	-10.92	241.1	4.83	301.1	-11.03	361.1	2.73	421.1	-11	481.1	1.23	541.1
	-0.546	-0.46305	-0.339	0.6668				1.092	0.345	61.09	-3.166	121.1	1.354	181.1	-2.364	241.1	1.345	301.1	-2.233	361.1	1.322	421.1	-2.195	481.1	1.296	541.1	-2.156				1.092	11.3	61.09	-10.7	121.1	6.08	181.1	-10.91	241.1	4.83	301.1	-11.02	361.1	2.72	421.1	-11	481.1	1.23	541.1
	-0.547	-0.46545	-0.338	0.6721				1.094	0.344	61.09	-3.165	121.1	1.352	181.1	-2.363	241.1	1.344	301.1	-2.232	361.1	1.321	421.1	-2.193	481.1	1.295	541.1	-2.154				1.094	11.29	61.09	-10.69	121.1	6.07	181.1	-10.92	241.1	4.82	301.1	-11.02	361.1	2.73	421.1	-10.99	481.1	1.23	541.1
	-0.548	-0.46755	-0.337	0.6773				1.096	0.3426	61.1	-3.164	121.1	1.351	181.1	-2.362	241.1	1.343	301.1	-2.23	361.1	1.32	421.1	-2.191	481.1	1.293	541.1	-2.153				1.096	11.3	61.1	-10.69	121.1	6.07	181.1	-10.91	241.1	4.83	301.1	-11.02	361.1	2.72	421.1	-10.99	481.1	1.22	541.1
	-0.549	-0.4698	-0.336	0.6825				1.098	0.3411	61.1	-3.163	121.1	1.35	181.1	-2.36	241.1	1.341	301.1	-2.228	361.1	1.318	421.1	-2.19	481.1	1.291	541.1	-2.15				1.098	11.3	61.1	-10.69	121.1	6.07	181.1	-10.9	241.1	4.82	301.1	-11.01	361.1	2.72	421.1	-10.99	481.1	1.22	541.1
	-0.55	-0.47205	-0.335	0.6879				1.1	0.3396	61.1	-3.162	121.1	1.348	181.1	-2.358	241.1	1.339	301.1	-2.227	361.1	1.317	421.1	-2.188	481.1	1.29	541.1	-2.149				1.1	11.3	61.1	-10.68	121.1	6.07	181.1	-10.9	241.1	4.82	301.1	-11.01	361.1	2.72	421.1	-10.98	481.1	1.22	541.1
	-0.551	-0.4743	-0.334	0.6933				1.102	0.339	61.1	-3.16	121.1	1.346	181.1	-2.357	241.1	1.338	301.1	-2.226	361.1	1.316	421.1	-2.187	481.1	1.289	541.1	-2.147				1.102	11.3	61.1	-10.68	121.1	6.07	181.1	-10.89	241.1	4.82	301.1	-11	361.1	2.72	421.1	-10.98	481.1	1.22	541.1
	-0.552	-0.47655	-0.333	0.6988				1.104	0.3383	61.1	-3.159	121.1	1.345	181.1	-2.356	241.1	1.337	301.1	-2.224	361.1	1.314	421.1	-2.185	481.1	1.288	541.1	-2.146				1.104	11.3	61.1	-10.67	121.1	6.06	181.1	-10.89	241.1	4.82	301.1	-11	361.1	2.72	421.1	-10.97	481.1	1.22	541.1
	-0.553	-0.4788	-0.332	0.7042				1.106	0.337	61.11	-3.158	121.1	1.343	181.1	-2.354	241.1	1.336	301.1	-2.222	361.1	1.313	421.1	-2.183	481.1	1.287	541.1	-2.144				1.106	11.3	61.11	-10.67	121.1	6.07	181.1	-10.89	241.1	4.82	301.1	-11	361.1	2.71	421.1	-10.97	481.1	1.22	541.1
	-0.554	-0.48105	-0.331	0.7096				1.108	0.336	61.11	-3.156	121.1	1.342	181.1	-2.353	241.1	1.335	301.1	-2.221	361.1	1.312	421.1	-2.182	481.1	1.285	541.1	-2.143				1.108	11.3	61.11	-10.67	121.1	6.07	181.1	-10.89	241.1	4.82	301.1	-11	361.1	2.71	421.1	-10.97	481.1	1.21	541.1
	-0.555	-0.4833	-0.33	0.7151				1.11	0.3351	61.11	-3.155	121.1	1.341	181.1	-2.352	241.1	1.333	301.1	-2.219	361.1	1.31	421.1	-2.18	481.1	1.284	541.1	-2.141				1.11	11.3	61.11	-10.67	121.1	6.06	181.1	-10.88	241.1	4.81	301.1	-10.99	361.1	2.71	421.1	-10.97	481.1	1.21	541.1
	-0.556	-0.4857	-0.329	0.7206				1.112	0.3336	61.11	-3.155	121.1	1.339	181.1	-2.35	241.1	1.331	301.1	-2.218	361.1	1.308	421.1	-2.179	481.1	1.282	541.1	-2.139				1.112	11.3	61.11	-10.66	121.1	6.06	181.1	-10.88	241.1	4.8	301.1	-10.99	361.1	2.7	421.1	-10.96	481.1	1.21	541.1
	-0.557	-0.4878	-0.328	0.7262				1.114	0.3331	61.11	-3.152	121.1	1.338	181.1	-2.348	241.1	1.33	301.1	-2.217	361.1	1.308	421.1	-2.177	481.1	1.281	541.1	-2.138				1.114	11.3	61.11	-10.65	121.1	6.06	181.1	-10.87	241.1	4.81	301.1	-10.98	361.1	2.71	421.1	-10.95	481.1	1.21	541.1
	-0.558	-0.4902	-0.327	0.7318				1.116	0.3319	61.12	-3.151	121.1	1.336	181.1	-2.347	241.1	1.329	301.1	-2.214	361.1	1.306	421.1	-2.175	481.1	1.28	541.1	-2.137				1.116	11.31	61.12	-10.65	121.1	6.07	181.1	-10.86	241.1	4.81	301.1	-10.98	361.1	2.71	421.1	-10.95	481.1	1.21	541.1
	-0.559	-0.49245	-0.326	0.7375				1.118	0.3311	61.12	-3.15	121.1	1.335	181.1	-2.345	241.1	1.328	301.1	-2.212	361.1	1.305	421.1	-2.173	481.1	1.279	541.1	-2.135				1.118	11.3	61.12	-10.64	121.1	6.06	181.1	-10.87	241.1	4.81	301.1	-10.97	361.1	2.71	421.1	-10.95	481.1	1.21	541.1
	-0.56	-0.49485	-0.325	0.7432				1.12	0.3295	61.12	-3.149	121.1	1.333	181.1	-2.345	241.1	1.326	301.1	-2.211	361.1	1.304	421.1	-2.172	481.1	1.278	541.1	-2.134				1.12	11.31	61.12	-10.64	121.1	6.07	181.1	-10.86	241.1	4.8	301.1	-10.97	361.1	2.71	421.1	-10.95	481.1	1.2	541.1
	-0.561	-0.4971	-0.324	0.7488				1.122	0.3286	61.12	-3.148	121.1	1.332	181.1	-2.343	241.1	1.325	301.1	-2.21	361.1	1.303	421.1	-2.17	481.1	1.276	541.1	-2.132				1.122	11.31	61.12	-10.64	121.1	6.06	181.1	-10.85	241.1	4.81	301.1	-10.97	361.1	2.7	421.1	-10.95	481.1	1.2	541.1
	-0.562	-0.49935	-0.323	0.7544				1.124	0.3273	61.12	-3.147	121.1	1.331	181.1	-2.341	241.1	1.323	301.1	-2.208	361.1	1.301	421.1	-2.169	481.1	1.274	541.1	-2.131				1.124	11.31	61.12	-10.64	121.1	6.06	181.1	-10.85	241.1	4.8	301.1	-10.96	361.1	2.7	421.1	-10.94	481.1	1.19	541.1
	-0.563	-0.50175	-0.322	0.7602				1.126	0.3258	61.13	-3.146	121.1	1.329	181.1	-2.34	241.1	1.323	301.1	-2.207	361.1	1.3	421.1	-2.168	481.1	1.274	541.1	-2.128				1.126	11.31	61.13	-10.63	121.1	6.06	181.1	-10.85	241.1	4.8	301.1	-10.96	361.1	2.7	421.1	-10.93	481.1	1.2	541.1
	-0.564	-0.504	-0.321	0.7659				1.128	0.3254	61.13	-3.144	121.1	1.327	181.1	-2.338	241.1	1.321	301.1	-2.205	361.1	1.298	421.1	-2.165	481.1	1.273	541.1	-2.127				1.128	11.31	61.13	-10.63	121.1	6.06	181.1	-10.84	241.1	4.8	301.1	-10.95	361.1	2.69	421.1	-10.93	481.1	1.2	541.1
	-0.565	-0.5064	-0.32	0.7717				1.13	0.3247	61.13	-3.143	121.1	1.326	181.1	-2.337	241.1	1.32	301.1	-2.204	361.1	1.297	421.1	-2.164	481.1	1.272	541.1	-2.126				1.13	11.31	61.13	-10.62	121.1	6.06	181.1	-10.84	241.1	4.8	301.1	-10.95	361.1	2.7	421.1	-10.93	481.1	1.2	541.1
	-0.566	-0.5088	-0.319	0.7775				1.132	0.3232	61.13	-3.142	121.1	1.324	181.1	-2.336	241.1	1.319	301.1	-2.202	361.1	1.296	421.1	-2.162	481.1	1.27	541.1	-2.124				1.132	11.31	61.13	-10.62	121.1	6.06	181.1	-10.84	241.1	4.8	301.1	-10.95	361.1	2.7	421.1	-10.92	481.1	1.2	541.1
	-0.567	-0.5112	-0.318	0.7832				1.134	0.3226	61.13	-3.14	121.1	1.324	181.1	-2.335	241.1	1.317	301.1	-2.201	361.1	1.294	421.1	-2.161	481.1	1.269	541.1	-2.123				1.134	11.32	61.13	-10.62	121.1	6.06	181.1	-10.83	241.1	4.8	301.1	-10.95	361.1	2.69	421.1	-10.92	481.1	1.19	541.1
	-0.568	-0.5136	-0.317	0.789				1.136	0.3208	61.14	-3.14	121.1	1.322	181.1	-2.333	241.1	1.315	301.1	-2.199	361.1	1.293	421.1	-2.16	481.1	1.267	541.1	-2.121				1.136	11.31	61.14	-10.62	121.1	6.05	181.1	-10.82	241.1	4.79	301.1	-10.94	361.1	2.69	421.1	-10.92	481.1	1.19	541.1
	-0.569	-0.516	-0.316	0.7948				1.138	0.3201	61.14	-3.139	121.1	1.321	181.1	-2.332	241.1	1.314	301.1	-2.198	361.1	1.293	421.1	-2.158	481.1	1.266	541.1	-2.12				1.138	11.31	61.14	-10.61	121.1	6.06	181.1	-10.82	241.1	4.79	301.1	-10.93	361.1	2.69	421.1	-10.91	481.1	1.19	541.1
	-0.57	-0.5184	-0.315	0.8007				1.14	0.319	61.14	-3.137	121.1	1.319	181.1	-2.33	241.1	1.313	301.1	-2.196	361.1	1.291	421.1	-2.156	481.1	1.265	541.1	-2.118				1.14	11.32	61.14	-10.6	121.1	6.05	181.1	-10.82	241.1	4.8	301.1	-10.93	361.1	2.69	421.1	-10.91	481.1	1.19	541.1
	-0.571	-0.5208	-0.314	0.8065				1.142	0.3183	61.14	-3.136	121.1	1.318	181.1	-2.328	241.1	1.311	301.1	-2.195	361.1	1.29	421.1	-2.156	481.1	1.264	541.1	-2.117				1.142	11.31	61.14	-10.6	121.1	6.05	181.1	-10.81	241.1	4.79	301.1	-10.93	361.1	2.69	421.1	-10.91	481.1	1.19	541.1
	-0.572	-0.5232	-0.313	0.8124				1.144	0.3174	61.14	-3.135	121.1	1.316	181.1	-2.327	241.1	1.31	301.1	-2.194	361.1	1.289	421.1	-2.154	481.1	1.262	541.1	-2.116				1.144	11.32	61.14	-10.6	121.1	6.05	181.1	-10.81	241.1	4.79	301.1	-10.93	361.1	2.69	421.1	-10.9	481.1	1.19	541.1
	-0.573	-0.5256	-0.312	0.8182				1.146	0.3162	61.15	-3.134	121.1	1.315	181.1	-2.326	241.1	1.309	301.1	-2.192	361.1	1.287	421.1	-2.152	481.1	1.261	541.1	-2.114				1.146	11.32	61.15	-10.6	121.1	6.05	181.1	-10.81	241.1	4.79	301.1	-10.92	361.1	2.68	421.1	-10.9	481.1	1.18	541.1
	-0.574	-0.52815	-0.311	0.8242				1.148	0.315	61.15	-3.133	121.1	1.314	181.1	-2.325	241.1	1.307	301.1	-2.191	361.1	1.285	421.1	-2.151	481.1	1.26	541.1	-2.112				1.148	11.32	61.15	-10.6	121.1	6.05	181.1	-10.8	241.1	4.78	301.1	-10.92	361.1	2.68	421.1	-10.9	481.1	1.18	541.1
	-0.575	-0.53055	-0.31	0.8301				1.15	0.3143	61.15	-3.132	121.1	1.312	181.1	-2.323	241.1	1.306	301.1	-2.19	361.1	1.284	421.1	-2.149	481.1	1.258	541.1	-2.111				1.15	11.32	61.15	-10.58	121.1	6.05	181.1	-10.8	241.1	4.79	301.1	-10.91	361.1	2.68	421.1	-10.89	481.1	1.18	541.1
	-0.576	-0.5328	-0.309	0.836				1.152	0.3136	61.15	-3.131	121.2	1.311	181.2	-2.323	241.2	1.305	301.2	-2.188	361.2	1.283	421.2	-2.148	481.2	1.258	541.2	-2.109				1.152	11.32	61.15	-10.58	121.2	6.05	181.2	-10.79	241.2	4.79	301.2	-10.91	361.2	2.68	421.2	-10.89	481.2	1.18	541.2
	-0.577	-0.53535	-0.308	0.8419				1.154	0.3125	61.15	-3.13	121.2	1.309	181.2	-2.321	241.2	1.304	301.2	-2.186	361.2	1.282	421.2	-2.146	481.2	1.257	541.2	-2.108				1.154	11.32	61.15	-10.58	121.2	6.05	181.2	-10.79	241.2	4.79	301.2	-10.9	361.2	2.67	421.2	-10.88	481.2	1.18	541.2
	-0.578	-0.53775	-0.307	0.8478				1.156	0.3114	61.16	-3.128	121.2	1.308	181.2	-2.32	241.2	1.302	301.2	-2.185	361.2	1.281	421.2	-2.145	481.2	1.255	541.2	-2.107				1.156	11.32	61.16	-10.57	121.2	6.05	181.2	-10.79	241.2	4.78	301.2	-10.9	361.2	2.68	421.2	-10.88	481.2	1.18	541.2
	-0.579	-0.54015	-0.306	0.8538				1.158	0.311	61.16	-3.127	121.2	1.306	181.2	-2.319	241.2	1.301	301.2	-2.184	361.2	1.28	421.2	-2.144	481.2	1.254	541.2	-2.106				1.158	11.32	61.16	-10.57	121.2	6.05	181.2	-10.79	241.2	4.78	301.2	-10.9	361.2	2.67	421.2	-10.88	481.2	1.17	541.2
	-0.58	-0.5427	-0.305	0.8597				1.16	0.3096	61.16	-3.127	121.2	1.305	181.2	-2.317	241.2	1.299	301.2	-2.182	361.2	1.278	421.2	-2.142	481.2	1.252	541.2	-2.104				1.16	11.33	61.16	-10.57	121.2	6.05	181.2	-10.78	241.2	4.78	301.2	-10.9	361.2	2.67	421.2	-10.88	481.2	1.17	541.2
	-0.581	-0.5451	-0.304	0.8656				1.162	0.3081	61.16	-3.125	121.2	1.304	181.2	-2.316	241.2	1.298	301.2	-2.181	361.2	1.277	421.2	-2.141	481.2	1.251	541.2	-2.103				1.162	11.32	61.16	-10.57	121.2	6.05	181.2	-10.78	241.2	4.78	301.2	-10.89	361.2	2.67	421.2	-10.87	481.2	1.18	541.2
	-0.582	-0.54765	-0.303	0.8716				1.164	0.3069	61.16	-3.124	121.2	1.302	181.2	-2.315	241.2	1.297	301.2	-2.18	361.2	1.276	421.2	-2.14	481.2	1.25	541.2	-2.101				1.164	11.33	61.16	-10.56	121.2	6.05	181.2	-10.77	241.2	4.78	301.2	-10.89	361.2	2.67	421.2	-10.87	481.2	1.18	541.2
	-0.583	-0.55005	-0.302	0.8774				1.166	0.3063	61.17	-3.123	121.2	1.301	181.2	-2.314	241.2	1.296	301.2	-2.178	361.2	1.274	421.2	-2.138	481.2	1.249	541.2	-2.099				1.166	11.33	61.17	-10.56	121.2	6.05	181.2	-10.76	241.2	4.78	301.2	-10.88	361.2	2.67	421.2	-10.86	481.2	1.17	541.2
	-0.584	-0.5526	-0.301	0.8834				1.168	0.3052	61.17	-3.122	121.2	1.299	181.2	-2.312	241.2	1.295	301.2	-2.177	361.2	1.273	421.2	-2.136	481.2	1.248	541.2	-2.098				1.168	11.33	61.17	-10.55	121.2	6.05	181.2	-10.77	241.2	4.78	301.2	-10.88	361.2	2.67	421.2	-10.86	481.2	1.17	541.2
	-0.585	-0.55515	-0.3	0.8893				1.17	0.305	61.17	-3.12	121.2	1.298	181.2	-2.312	241.2	1.294	301.2	-2.175	361.2	1.272	421.2	-2.135	481.2	1.247	541.2	-2.096				1.17	11.33	61.17	-10.55	121.2	6.05	181.2	-10.77	241.2	4.78	301.2	-10.88	361.2	2.67	421.2	-10.86	481.2	1.17	541.2
	-0.586	-0.55755	-0.299	0.8952				1.172	0.3039	61.17	-3.119	121.2	1.297	181.2	-2.31	241.2	1.292	301.2	-2.174	361.2	1.27	421.2	-2.133	481.2	1.245	541.2	-2.095				1.172	11.34	61.17	-10.55	121.2	6.04	181.2	-10.76	241.2	4.78	301.2	-10.87	361.2	2.66	421.2	-10.86	481.2	1.16	541.2
	-0.587	-0.56025	-0.298	0.9011				1.174	0.3026	61.17	-3.118	121.2	1.296	181.2	-2.308	241.2	1.29	301.2	-2.173	361.2	1.269	421.2	-2.132	481.2	1.244	541.2	-2.094				1.174	11.33	61.17	-10.54	121.2	6.05	181.2	-10.76	241.2	4.77	301.2	-10.87	361.2	2.66	421.2	-10.86	481.2	1.17	541.2
	-0.588	-0.5628	-0.297	0.9069				1.176	0.3014	61.18	-3.117	121.2	1.294	181.2	-2.308	241.2	1.289	301.2	-2.171	361.2	1.268	421.2	-2.131	481.2	1.243	541.2	-2.093				1.176	11.33	61.18	-10.54	121.2	6.05	181.2	-10.75	241.2	4.77	301.2	-10.86	361.2	2.67	421.2	-10.85	481.2	1.16	541.2
	-0.589	-0.5652	-0.296	0.9128				1.178	0.3008	61.18	-3.116	121.2	1.293	181.2	-2.306	241.2	1.288	301.2	-2.169	361.2	1.267	421.2	-2.13	481.2	1.242	541.2	-2.091				1.178	11.34	61.18	-10.54	121.2	6.05	181.2	-10.74	241.2	4.77	301.2	-10.86	361.2	2.66	421.2	-10.84	481.2	1.17	541.2
	-0.59	-0.56775	-0.295	0.9187				1.18	0.2996	61.18	-3.115	121.2	1.291	181.2	-2.304	241.2	1.286	301.2	-2.168	361.2	1.266	421.2	-2.128	481.2	1.241	541.2	-2.09				1.18	11.33	61.18	-10.53	121.2	6.05	181.2	-10.75	241.2	4.77	301.2	-10.86	361.2	2.66	421.2	-10.84	481.2	1.17	541.2
	-0.591	-0.5703	-0.294	0.9245				1.182	0.2988	61.18	-3.114	121.2	1.29	181.2	-2.304	241.2	1.285	301.2	-2.167	361.2	1.265	421.2	-2.127	481.2	1.24	541.2	-2.089				1.182	11.33	61.18	-10.53	121.2	6.05	181.2	-10.74	241.2	4.77	301.2	-10.86	361.2	2.66	421.2	-10.84	481.2	1.16	541.2
	-0.592	-0.57285	-0.293	0.9303				1.184	0.2976	61.18	-3.113	121.2	1.289	181.2	-2.303	241.2	1.284	301.2	-2.165	361.2	1.263	421.2	-2.126	481.2	1.238	541.2	-2.087				1.184	11.33	61.18	-10.53	121.2	6.04	181.2	-10.74	241.2	4.77	301.2	-10.85	361.2	2.65	421.2	-10.84	481.2	1.16	541.2
	-0.593	-0.5757	-0.292	0.9361				1.186	0.2965	61.19	-3.111	121.2	1.287	181.2	-2.302	241.2	1.282	301.2	-2.165	361.2	1.262	421.2	-2.124	481.2	1.237	541.2	-2.085				1.186	11.34	61.19	-10.52	121.2	6.04	181.2	-10.73	241.2	4.76	301.2	-10.85	361.2	2.65	421.2	-10.84	481.2	1.15	541.2
	-0.594	-0.57825	-0.291	0.9418				1.188	0.2951	61.19	-3.111	121.2	1.286	181.2	-2.3	241.2	1.282	301.2	-2.164	361.2	1.261	421.2	-2.123	481.2	1.236	541.2	-2.084				1.188	11.34	61.19	-10.51	121.2	6.05	181.2	-10.72	241.2	4.76	301.2	-10.84	361.2	2.65	421.2	-10.83	481.2	1.16	541.2
	-0.595	-0.5808	-0.29	0.9476				1.19	0.2953	61.19	-3.11	121.2	1.284	181.2	-2.299	241.2	1.28	301.2	-2.162	361.2	1.259	421.2	-2.121	481.2	1.236	541.2	-2.082				1.19	11.34	61.19	-10.52	121.2	6.05	181.2	-10.72	241.2	4.76	301.2	-10.84	361.2	2.65	421.2	-10.83	481.2	1.16	541.2
	-0.596	-0.5835	-0.289	0.9531				1.192	0.2938	61.19	-3.108	121.2	1.283	181.2	-2.298	241.2	1.279	301.2	-2.161	361.2	1.258	421.2	-2.12	481.2	1.234	541.2	-2.082				1.192	11.33	61.19	-10.51	121.2	6.05	181.2	-10.72	241.2	4.76	301.2	-10.83	361.2	2.65	421.2	-10.82	481.2	1.16	541.2
	-0.597	-0.58605	-0.288	0.9587				1.194	0.293	61.19	-3.107	121.2	1.282	181.2	-2.297	241.2	1.278	301.2	-2.159	361.2	1.257	421.2	-2.118	481.2	1.233	541.2	-2.08				1.194	11.33	61.19	-10.51	121.2	6.05	181.2	-10.72	241.2	4.76	301.2	-10.83	361.2	2.65	421.2	-10.82	481.2	1.15	541.2
	-0.598	-0.58875	-0.287	0.9644				1.196	0.2921	61.2	-3.106	121.2	1.281	181.2	-2.296	241.2	1.276	301.2	-2.158	361.2	1.255	421.2	-2.117	481.2	1.231	541.2	-2.079				1.196	11.34	61.2	-10.5	121.2	6.04	181.2	-10.72	241.2	4.76	301.2	-10.83	361.2	2.64	421.2	-10.82	481.2	1.15	541.2
	-0.599	-0.5913	-0.286	0.9698				1.198	0.2911	61.2	-3.105	121.2	1.28	181.2	-2.294	241.2	1.274	301.2	-2.157	361.2	1.255	421.2	-2.116	481.2	1.23	541.2	-2.077				1.198	11.34	61.2	-10.5	121.2	6.04	181.2	-10.71	241.2	4.76	301.2	-10.83	361.2	2.64	421.2	-10.82	481.2	1.15	541.2
	-0.6	-0.594	-0.285	0.9754				1.2	0.2898	61.2	-3.104	121.2	1.278	181.2	-2.293	241.2	1.273	301.2	-2.155	361.2	1.253	421.2	-2.115	481.2	1.229	541.2	-2.076				1.2	11.34	61.2	-10.5	121.2	6.04	181.2	-10.71	241.2	4.76	301.2	-10.82	361.2	2.64	421.2	-10.81	481.2	1.15	541.2
	-0.601	-0.5967	-0.284	0.9809				1.202	0.2891	61.2	-3.103	121.2	1.277	181.2	-2.292	241.2	1.273	301.2	-2.155	361.2	1.252	421.2	-2.114	481.2	1.228	541.2	-2.075				1.202	11.34	61.2	-10.49	121.2	6.04	181.2	-10.7	241.2	4.76	301.2	-10.82	361.2	2.64	421.2	-10.8	481.2	1.15	541.2
	-0.602	-0.59925	-0.283	0.9863				1.204	0.2885	61.2	-3.102	121.2	1.275	181.2	-2.291	241.2	1.271	301.2	-2.153	361.2	1.251	421.2	-2.112	481.2	1.227	541.2	-2.074				1.204	11.34	61.2	-10.49	121.2	6.04	181.2	-10.7	241.2	4.76	301.2	-10.81	361.2	2.64	421.2	-10.8	481.2	1.15	541.2
	-0.603	-0.60195	-0.282	0.9917				1.206	0.2876	61.21	-3.101	121.2	1.274	181.2	-2.29	241.2	1.27	301.2	-2.152	361.2	1.25	421.2	-2.111	481.2	1.226	541.2	-2.073				1.206	11.34	61.21	-10.48	121.2	6.04	181.2	-10.7	241.2	4.76	301.2	-10.81	361.2	2.64	421.2	-10.8	481.2	1.15	541.2
	-0.604	-0.6045	-0.281	0.9971				1.208	0.2861	61.21	-3.1	121.2	1.272	181.2	-2.289	241.2	1.269	301.2	-2.15	361.2	1.249	421.2	-2.109	481.2	1.225	541.2	-2.071				1.208	11.34	61.21	-10.48	121.2	6.04	181.2	-10.7	241.2	4.76	301.2	-10.81	361.2	2.63	421.2	-10.8	481.2	1.14	541.2
	-0.605	-0.6072	-0.28	1				1.21	0.2859	61.21	-3.099	121.2	1.271	181.2	-2.288	241.2	1.267	301.2	-2.149	361.2	1.247	421.2	-2.108	481.2	1.223	541.2	-2.07				1.21	11.34	61.21	-10.48	121.2	6.04	181.2	-10.68	241.2	4.76	301.2	-10.81	361.2	2.63	421.2	-10.8	481.2	1.14	541.2
	-0.606	-0.6099	-0.279	1.01				1.212	0.2845	61.21	-3.098	121.2	1.271	181.2	-2.286	241.2	1.266	301.2	-2.148	361.2	1.246	421.2	-2.107	481.2	1.222	541.2	-2.068				1.212	11.35	61.21	-10.48	121.2	6.04	181.2	-10.68	241.2	4.75	301.2	-10.8	361.2	2.64	421.2	-10.79	481.2	1.14	541.2
	-0.607	-0.6126	-0.278	1.01				1.214	0.284	61.21	-3.097	121.2	1.269	181.2	-2.285	241.2	1.265	301.2	-2.147	361.2	1.245	421.2	-2.106	481.2	1.221	541.2	-2.067				1.214	11.35	61.21	-10.47	121.2	6.04	181.2	-10.68	241.2	4.75	301.2	-10.8	361.2	2.63	421.2	-10.79	481.2	1.14	541.2
	-0.608	-0.6153	-0.277	1.02				1.216	0.283	61.22	-3.096	121.2	1.268	181.2	-2.284	241.2	1.264	301.2	-2.145	361.2	1.244	421.2	-2.104	481.2	1.22	541.2	-2.066				1.216	11.35	61.22	-10.47	121.2	6.04	181.2	-10.67	241.2	4.76	301.2	-10.79	361.2	2.63	421.2	-10.78	481.2	1.14	541.2
	-0.609	-0.61815	-0.276	1.02				1.218	0.2821	61.22	-3.095	121.2	1.266	181.2	-2.283	241.2	1.263	301.2	-2.144	361.2	1.243	421.2	-2.103	481.2	1.219	541.2	-2.065				1.218	11.34	61.22	-10.46	121.2	6.04	181.2	-10.68	241.2	4.76	301.2	-10.79	361.2	2.64	421.2	-10.77	481.2	1.14	541.2
	-0.61	-0.62085	-0.275	1.03				1.22	0.2806	61.22	-3.094	121.2	1.265	181.2	-2.282	241.2	1.262	301.2	-2.143	361.2	1.241	421.2	-2.102	481.2	1.218	541.2	-2.064				1.22	11.35	61.22	-10.46	121.2	6.04	181.2	-10.67	241.2	4.75	301.2	-10.79	361.2	2.63	421.2	-10.77	481.2	1.14	541.2
	-0.611	-0.6237	-0.274	1.03				1.222	0.2801	61.22	-3.093	121.2	1.264	181.2	-2.281	241.2	1.26	301.2	-2.142	361.2	1.24	421.2	-2.1	481.2	1.216	541.2	-2.062				1.222	11.35	61.22	-10.46	121.2	6.04	181.2	-10.66	241.2	4.75	301.2	-10.79	361.2	2.63	421.2	-10.78	481.2	1.13	541.2
	-0.612	-0.6264	-0.273	1.04				1.224	0.2788	61.22	-3.092	121.2	1.263	181.2	-2.279	241.2	1.259	301.2	-2.141	361.2	1.239	421.2	-2.1	481.2	1.215	541.2	-2.061				1.224	11.35	61.22	-10.46	121.2	6.03	181.2	-10.66	241.2	4.75	301.2	-10.78	361.2	2.62	421.2	-10.77	481.2	1.13	541.2
	-0.613	-0.6291	-0.272	1.04				1.226	0.2779	61.23	-3.091	121.2	1.261	181.2	-2.278	241.2	1.258	301.2	-2.139	361.2	1.238	421.2	-2.098	481.2	1.215	541.2	-2.059				1.226	11.35	61.23	-10.45	121.2	6.04	181.2	-10.66	241.2	4.75	301.2	-10.78	361.2	2.63	421.2	-10.76	481.2	1.13	541.2
	-0.614	-0.63195	-0.271	1.05				1.228	0.2775	61.23	-3.09	121.2	1.26	181.2	-2.277	241.2	1.257	301.2	-2.138	361.2	1.237	421.2	-2.096	481.2	1.213	541.2	-2.058				1.228	11.36	61.23	-10.45	121.2	6.04	181.2	-10.65	241.2	4.75	301.2	-10.77	361.2	2.63	421.2	-10.76	481.2	1.13	541.2
	-0.615	-0.63465	-0.27	1.05				1.23	0.2766	61.23	-3.089	121.2	1.258	181.2	-2.276	241.2	1.256	301.2	-2.137	361.2	1.236	421.2	-2.095	481.2	1.212	541.2	-2.057				1.23	11.35	61.23	-10.45	121.2	6.04	181.2	-10.65	241.2	4.75	301.2	-10.77	361.2	2.63	421.2	-10.76	481.2	1.13	541.2
	-0.616	-0.6375	-0.269	1.05				1.232	0.2757	61.23	-3.087	121.2	1.257	181.2	-2.275	241.2	1.254	301.2	-2.135	361.2	1.235	421.2	-2.094	481.2	1.211	541.2	-2.056				1.232	11.35	61.23	-10.44	121.2	6.04	181.2	-10.65	241.2	4.74	301.2	-10.77	361.2	2.63	421.2	-10.75	481.2	1.13	541.2
	-0.617	-0.64035	-0.268	1.06				1.234	0.2751	61.23	-3.086	121.2	1.256	181.2	-2.274	241.2	1.253	301.2	-2.134	361.2	1.233	421.2	-2.092	481.2	1.209	541.2	-2.054				1.234	11.35	61.23	-10.44	121.2	6.03	181.2	-10.64	241.2	4.75	301.2	-10.77	361.2	2.62	421.2	-10.76	481.2	1.13	541.2
	-0.618	-0.64305	-0.267	1.06				1.236	0.2739	61.24	-3.086	121.2	1.255	181.2	-2.273	241.2	1.251	301.2	-2.133	361.2	1.232	421.2	-2.092	481.2	1.208	541.2	-2.054				1.236	11.36	61.24	-10.44	121.2	6.03	181.2	-10.64	241.2	4.74	301.2	-10.76	361.2	2.61	421.2	-10.75	481.2	1.12	541.2
	-0.619	-0.6459	-0.266	1.07				1.238	0.2731	61.24	-3.085	121.2	1.254	181.2	-2.272	241.2	1.251	301.2	-2.132	361.2	1.231	421.2	-2.091	481.2	1.207	541.2	-2.052				1.238	11.36	61.24	-10.43	121.2	6.04	181.2	-10.64	241.2	4.74	301.2	-10.76	361.2	2.62	421.2	-10.75	481.2	1.13	541.2
	-0.62	-0.64875	-0.265	1.07				1.24	0.272	61.24	-3.084	121.2	1.252	181.2	-2.271	241.2	1.249	301.2	-2.131	361.2	1.23	421.2	-2.089	481.2	1.206	541.2	-2.051				1.24	11.36	61.24	-10.43	121.2	6.03	181.2	-10.63	241.2	4.74	301.2	-10.75	361.2	2.62	421.2	-10.74	481.2	1.13	541.2
	-0.621	-0.6516	-0.264	1.08				1.242	0.2716	61.24	-3.083	121.2	1.251	181.2	-2.269	241.2	1.248	301.2	-2.129	361.2	1.229	421.2	-2.088	481.2	1.205	541.2	-2.051				1.242	11.35	61.24	-10.42	121.2	6.04	181.2	-10.63	241.2	4.74	301.2	-10.75	361.2	2.62	421.2	-10.74	481.2	1.12	541.2
	-0.622	-0.65445	-0.263	1.08				1.244	0.2705	61.24	-3.082	121.2	1.249	181.2	-2.269	241.2	1.247	301.2	-2.128	361.2	1.228	421.2	-2.087	481.2	1.204	541.2	-2.049				1.244	11.36	61.24	-10.42	121.2	6.04	181.2	-10.63	241.2	4.74	301.2	-10.75	361.2	2.62	421.2	-10.73	481.2	1.13	541.2
	-0.623	-0.65745	-0.262	1.08				1.246	0.2697	61.25	-3.081	121.2	1.248	181.2	-2.267	241.2	1.245	301.2	-2.127	361.2	1.226	421.2	-2.085	481.2	1.203	541.2	-2.047				1.246	11.36	61.25	-10.41	121.2	6.03	181.2	-10.63	241.2	4.73	301.2	-10.74	361.2	2.61	421.2	-10.74	481.2	1.12	541.2
	-0.624	-0.6603	-0.261	1.09				1.248	0.2684	61.25	-3.08	121.2	1.247	181.2	-2.266	241.2	1.245	301.2	-2.126	361.2	1.225	421.2	-2.084	481.2	1.202	541.2	-2.047				1.248	11.36	61.25	-10.42	121.2	6.03	181.2	-10.62	241.2	4.73	301.2	-10.74	361.2	2.61	421.2	-10.73	481.2	1.11	541.2
	-0.625	-0.66315	-0.26	1.09				1.25	0.2678	61.25	-3.079	121.2	1.245	181.2	-2.266	241.2	1.243	301.2	-2.126	361.2	1.224	421.2	-2.084	481.2	1.201	541.2	-2.045				1.25	11.36	61.25	-10.42	121.2	6.04	181.2	-10.62	241.2	4.73	301.2	-10.73	361.2	2.62	421.2	-10.73	481.2	1.12	541.2
	-0.626	-0.666	-0.259	1.09				1.252	0.2673	61.25	-3.077	121.3	1.245	181.3	-2.265	241.3	1.242	301.3	-2.124	361.3	1.223	421.3	-2.082	481.3	1.2	541.3	-2.044				1.252	11.36	61.25	-10.41	121.3	6.04	181.3	-10.61	241.3	4.73	301.3	-10.74	361.3	2.62	421.3	-10.72	481.3	1.12	541.3
	-0.627	-0.66885	-0.258	1.1				1.254	0.2662	61.25	-3.077	121.3	1.244	181.3	-2.263	241.3	1.241	301.3	-2.122	361.3	1.222	421.3	-2.081	481.3	1.199	541.3	-2.043				1.254	11.36	61.25	-10.41	121.3	6.04	181.3	-10.61	241.3	4.73	301.3	-10.73	361.3	2.61	421.3	-10.72	481.3	1.12	541.3
	-0.628	-0.67185	-0.257	1.1				1.256	0.2653	61.26	-3.075	121.3	1.242	181.3	-2.262	241.3	1.24	301.3	-2.121	361.3	1.221	421.3	-2.08	481.3	1.198	541.3	-2.042				1.256	11.36	61.26	-10.4	121.3	6.04	181.3	-10.61	241.3	4.73	301.3	-10.73	361.3	2.62	421.3	-10.72	481.3	1.12	541.3
	-0.629	-0.6747	-0.256	1.1				1.258	0.2649	61.26	-3.074	121.3	1.241	181.3	-2.261	241.3	1.239	301.3	-2.121	361.3	1.22	421.3	-2.079	481.3	1.196	541.3	-2.041				1.258	11.36	61.26	-10.4	121.3	6.04	181.3	-10.61	241.3	4.73	301.3	-10.73	361.3	2.61	421.3	-10.72	481.3	1.11	541.3
	-0.63	-0.6777	-0.255	1.11				1.26	0.2639	61.26	-3.074	121.3	1.24	181.3	-2.26	241.3	1.237	301.3	-2.119	361.3	1.218	421.3	-2.077	481.3	1.195	541.3	-2.039				1.26	11.36	61.26	-10.4	121.3	6.03	181.3	-10.6	241.3	4.72	301.3	-10.72	361.3	2.61	421.3	-10.72	481.3	1.11	541.3
	-0.631	-0.6807	-0.254	1.11				1.262	0.2631	61.26	-3.073	121.3	1.238	181.3	-2.259	241.3	1.236	301.3	-2.118	361.3	1.217	421.3	-2.076	481.3	1.194	541.3	-2.038				1.262	11.36	61.26	-10.4	121.3	6.03	181.3	-10.6	241.3	4.72	301.3	-10.71	361.3	2.61	421.3	-10.71	481.3	1.11	541.3
	-0.632	-0.6837	-0.253	1.11				1.264	0.262	61.26	-3.072	121.3	1.237	181.3	-2.257	241.3	1.236	301.3	-2.117	361.3	1.216	421.3	-2.076	481.3	1.193	541.3	-2.037				1.264	11.37	61.26	-10.39	121.3	6.04	181.3	-10.59	241.3	4.72	301.3	-10.71	361.3	2.61	421.3	-10.71	481.3	1.11	541.3
	-0.633	-0.6867	-0.252	1.11				1.266	0.2615	61.27	-3.07	121.3	1.236	181.3	-2.256	241.3	1.234	301.3	-2.116	361.3	1.215	421.3	-2.073	481.3	1.192	541.3	-2.035				1.266	11.37	61.27	-10.39	121.3	6.03	181.3	-10.59	241.3	4.73	301.3	-10.71	361.3	2.61	421.3	-10.7	481.3	1.11	541.3
	-0.634	-0.6897	-0.251	1.12				1.268	0.2603	61.27	-3.07	121.3	1.235	181.3	-2.256	241.3	1.234	301.3	-2.115	361.3	1.214	421.3	-2.073	481.3	1.191	541.3	-2.035				1.268	11.37	61.27	-10.39	121.3	6.04	181.3	-10.59	241.3	4.73	301.3	-10.71	361.3	2.61	421.3	-10.7	481.3	1.11	541.3
	-0.635	-0.6927	-0.25	1.12				1.27	0.2603	61.27	-3.068	121.3	1.233	181.3	-2.255	241.3	1.232	301.3	-2.114	361.3	1.213	421.3	-2.071	481.3	1.19	541.3	-2.033				1.27	11.36	61.27	-10.38	121.3	6.04	181.3	-10.59	241.3	4.72	301.3	-10.71	361.3	2.6	421.3	-10.7	481.3	1.1	541.3
	-0.636	-0.69585	-0.249	1.12				1.272	0.2595	61.27	-3.067	121.3	1.233	181.3	-2.254	241.3	1.231	301.3	-2.112	361.3	1.211	421.3	-2.07	481.3	1.189	541.3	-2.033				1.272	11.37	61.27	-10.38	121.3	6.03	181.3	-10.58	241.3	4.72	301.3	-10.71	361.3	2.6	421.3	-10.7	481.3	1.1	541.3
	-0.637	-0.69885	-0.248	1.12				1.274	0.2584	61.27	-3.067	121.3	1.232	181.3	-2.253	241.3	1.229	301.3	-2.111	361.3	1.21	421.3	-2.069	481.3	1.188	541.3	-2.031				1.274	11.37	61.27	-10.38	121.3	6.03	181.3	-10.58	241.3	4.72	301.3	-10.7	361.3	2.6	421.3	-10.69	481.3	1.11	541.3
	-0.638	-0.70185	-0.247	1.12				1.276	0.2577	61.28	-3.066	121.3	1.231	181.3	-2.252	241.3	1.228	301.3	-2.111	361.3	1.209	421.3	-2.069	481.3	1.187	541.3	-2.03				1.276	11.37	61.28	-10.37	121.3	6.03	181.3	-10.57	241.3	4.72	301.3	-10.69	361.3	2.6	421.3	-10.69	481.3	1.1	541.3
	-0.639	-0.705	-0.246	1.12				1.278	0.2569	61.28	-3.065	121.3	1.23	181.3	-2.25	241.3	1.227	301.3	-2.109	361.3	1.209	421.3	-2.067	481.3	1.185	541.3	-2.029				1.278	11.37	61.28	-10.37	121.3	6.03	181.3	-10.56	241.3	4.72	301.3	-10.69	361.3	2.61	421.3	-10.69	481.3	1.1	541.3
	-0.64	-0.708	-0.245	1.13				1.28	0.2561	61.28	-3.063	121.3	1.228	181.3	-2.249	241.3	1.226	301.3	-2.108	361.3	1.207	421.3	-2.066	481.3	1.184	541.3	-2.029				1.28	11.36	61.28	-10.37	121.3	6.04	181.3	-10.57	241.3	4.72	301.3	-10.68	361.3	2.6	421.3	-10.68	481.3	1.11	541.3
	-0.641	-0.711	-0.244	1.13				1.282	0.2554	61.28	-3.063	121.3	1.226	181.3	-2.249	241.3	1.225	301.3	-2.107	361.3	1.206	421.3	-2.065	481.3	1.184	541.3	-2.027				1.282	11.37	61.28	-10.36	121.3	6.04	181.3	-10.57	241.3	4.72	301.3	-10.69	361.3	2.6	421.3	-10.67	481.3	1.1	541.3
	-0.642	-0.714	-0.243	1.13				1.284	0.2546	61.28	-3.062	121.3	1.225	181.3	-2.248	241.3	1.224	301.3	-2.106	361.3	1.205	421.3	-2.064	481.3	1.182	541.3	-2.026				1.284	11.37	61.28	-10.36	121.3	6.03	181.3	-10.56	241.3	4.72	301.3	-10.68	361.3	2.6	421.3	-10.68	481.3	1.1	541.3
	-0.643	-0.71715	-0.242	1.13				1.286	0.2534	61.29	-3.061	121.3	1.224	181.3	-2.246	241.3	1.222	301.3	-2.105	361.3	1.204	421.3	-2.062	481.3	1.181	541.3	-2.025				1.286	11.37	61.29	-10.36	121.3	6.03	181.3	-10.56	241.3	4.71	301.3	-10.67	361.3	2.6	421.3	-10.67	481.3	1.1	541.3
	-0.644	-0.7203	-0.241	1.13				1.288	0.2525	61.29	-3.06	121.3	1.223	181.3	-2.246	241.3	1.222	301.3	-2.104	361.3	1.203	421.3	-2.061	481.3	1.18	541.3	-2.024				1.288	11.37	61.29	-10.35	121.3	6.03	181.3	-10.55	241.3	4.71	301.3	-10.67	361.3	2.6	421.3	-10.67	481.3	1.1	541.3
	-0.645	-0.7233	-0.24	1.13				1.29	0.2524	61.29	-3.059	121.3	1.222	181.3	-2.244	241.3	1.221	301.3	-2.103	361.3	1.202	421.3	-2.06	481.3	1.179	541.3	-2.022				1.29	11.37	61.29	-10.35	121.3	6.04	181.3	-10.55	241.3	4.72	301.3	-10.67	361.3	2.6	421.3	-10.67	481.3	1.1	541.3
	-0.646	-0.7266	-0.239	1.13				1.292	0.2511	61.29	-3.058	121.3	1.221	181.3	-2.243	241.3	1.219	301.3	-2.101	361.3	1.2	421.3	-2.059	481.3	1.178	541.3	-2.022				1.292	11.37	61.29	-10.35	121.3	6.03	181.3	-10.54	241.3	4.71	301.3	-10.67	361.3	2.6	421.3	-10.66	481.3	1.1	541.3
	-0.647	-0.7296	-0.238	1.13				1.294	0.2506	61.29	-3.057	121.3	1.219	181.3	-2.243	241.3	1.218	301.3	-2.1	361.3	1.199	421.3	-2.058	481.3	1.177	541.3	-2.02				1.294	11.37	61.29	-10.34	121.3	6.03	181.3	-10.55	241.3	4.72	301.3	-10.66	361.3	2.6	421.3	-10.66	481.3	1.1	541.3
	-0.648	-0.73275	-0.237	1.13				1.296	0.25	61.3	-3.056	121.3	1.218	181.3	-2.242	241.3	1.216	301.3	-2.099	361.3	1.197	421.3	-2.057	481.3	1.175	541.3	-2.019				1.296	11.37	61.3	-10.34	121.3	6.03	181.3	-10.54	241.3	4.71	301.3	-10.66	361.3	2.59	421.3	-10.66	481.3	1.1	541.3
	-0.649	-0.7359	-0.236	1.13				1.298	0.2488	61.3	-3.055	121.3	1.217	181.3	-2.241	241.3	1.215	301.3	-2.098	361.3	1.197	421.3	-2.056	481.3	1.174	541.3	-2.018				1.298	11.37	61.3	-10.34	121.3	6.03	181.3	-10.54	241.3	4.71	301.3	-10.66	361.3	2.59	421.3	-10.66	481.3	1.1	541.3
	-0.65	-0.73905	-0.235	1.13				1.3	0.2475	61.3	-3.055	121.3	1.216	181.3	-2.239	241.3	1.214	301.3	-2.097	361.3	1.196	421.3	-2.055	481.3	1.174	541.3	-2.017				1.3	11.38	61.3	-10.34	121.3	6.03	181.3	-10.53	241.3	4.71	301.3	-10.66	361.3	2.59	421.3	-10.65	481.3	1.1	541.3
	-0.651	-0.74235	-0.234	1.13				1.302	0.2471	61.3	-3.053	121.3	1.214	181.3	-2.239	241.3	1.213	301.3	-2.096	361.3	1.195	421.3	-2.054	481.3	1.173	541.3	-2.016				1.302	11.38	61.3	-10.33	121.3	6.03	181.3	-10.53	241.3	4.71	301.3	-10.65	361.3	2.59	421.3	-10.65	481.3	1.09	541.3
	-0.652	-0.7455	-0.233	1.13				1.304	0.2469	61.3	-3.052	121.3	1.214	181.3	-2.237	241.3	1.212	301.3	-2.095	361.3	1.194	421.3	-2.053	481.3	1.171	541.3	-2.015				1.304	11.38	61.3	-10.33	121.3	6.03	181.3	-10.53	241.3	4.71	301.3	-10.65	361.3	2.59	421.3	-10.65	481.3	1.1	541.3
	-0.653	-0.74865	-0.232	1.13				1.306	0.2458	61.31	-3.051	121.3	1.212	181.3	-2.237	241.3	1.211	301.3	-2.094	361.3	1.193	421.3	-2.052	481.3	1.171	541.3	-2.014				1.306	11.37	61.31	-10.32	121.3	6.03	181.3	-10.52	241.3	4.71	301.3	-10.65	361.3	2.59	421.3	-10.64	481.3	1.1	541.3
	-0.654	-0.75195	-0.231	1.13				1.308	0.2446	61.31	-3.05	121.3	1.211	181.3	-2.236	241.3	1.21	301.3	-2.093	361.3	1.191	421.3	-2.051	481.3	1.169	541.3	-2.013				1.308	11.37	61.31	-10.32	121.3	6.03	181.3	-10.53	241.3	4.72	301.3	-10.64	361.3	2.59	421.3	-10.64	481.3	1.09	541.3
	-0.655	-0.7551	-0.23	1.13				1.31	0.2443	61.31	-3.049	121.3	1.21	181.3	-2.235	241.3	1.209	301.3	-2.092	361.3	1.19	421.3	-2.05	481.3	1.168	541.3	-2.012				1.31	11.38	61.31	-10.32	121.3	6.03	181.3	-10.52	241.3	4.71	301.3	-10.64	361.3	2.58	421.3	-10.64	481.3	1.09	541.3
	-0.656	-0.7584	-0.229	1.13				1.312	0.2428	61.31	-3.048	121.3	1.209	181.3	-2.233	241.3	1.208	301.3	-2.091	361.3	1.19	421.3	-2.049	481.3	1.167	541.3	-2.01				1.312	11.38	61.31	-10.32	121.3	6.03	181.3	-10.51	241.3	4.71	301.3	-10.63	361.3	2.59	421.3	-10.64	481.3	1.09	541.3
	-0.657	-0.7617	-0.228	1.13				1.314	0.2424	61.31	-3.047	121.3	1.207	181.3	-2.233	241.3	1.206	301.3	-2.09	361.3	1.188	421.3	-2.048	481.3	1.167	541.3	-2.01				1.314	11.38	61.31	-10.31	121.3	6.03	181.3	-10.51	241.3	4.71	301.3	-10.63	361.3	2.58	421.3	-10.63	481.3	1.09	541.3
	-0.658	-0.76485	-0.227	1.13				1.316	0.2417	61.32	-3.046	121.3	1.207	181.3	-2.231	241.3	1.205	301.3	-2.089	361.3	1.187	421.3	-2.047	481.3	1.165	541.3	-2.008				1.316	11.38	61.32	-10.31	121.3	6.03	181.3	-10.51	241.3	4.71	301.3	-10.63	361.3	2.59	421.3	-10.62	481.3	1.09	541.3
	-0.659	-0.7683	-0.226	1.13				1.318	0.2412	61.32	-3.045	121.3	1.205	181.3	-2.23	241.3	1.204	301.3	-2.087	361.3	1.187	421.3	-2.046	481.3	1.164	541.3	-2.008				1.318	11.37	61.32	-10.31	121.3	6.03	181.3	-10.51	241.3	4.71	301.3	-10.62	361.3	2.59	421.3	-10.63	481.3	1.09	541.3
	-0.66	-0.7716	-0.225	1.13				1.32	0.2401	61.32	-3.045	121.3	1.204	181.3	-2.23	241.3	1.203	301.3	-2.086	361.3	1.186	421.3	-2.045	481.3	1.163	541.3	-2.007				1.32	11.38	61.32	-10.3	121.3	6.03	181.3	-10.5	241.3	4.71	301.3	-10.63	361.3	2.58	421.3	-10.62	481.3	1.08	541.3
	-0.661	-0.7749	-0.224	1.13				1.322	0.2395	61.32	-3.043	121.3	1.203	181.3	-2.229	241.3	1.202	301.3	-2.085	361.3	1.184	421.3	-2.044	481.3	1.161	541.3	-2.005				1.322	11.38	61.32	-10.3	121.3	6.03	181.3	-10.5	241.3	4.71	301.3	-10.62	361.3	2.58	421.3	-10.62	481.3	1.08	541.3
	-0.662	-0.7782	-0.223	1.13				1.324	0.2384	61.32	-3.043	121.3	1.202	181.3	-2.228	241.3	1.201	301.3	-2.085	361.3	1.183	421.3	-2.043	481.3	1.16	541.3	-2.004				1.324	11.38	61.32	-10.3	121.3	6.03	181.3	-10.5	241.3	4.71	301.3	-10.61	361.3	2.58	421.3	-10.62	481.3	1.08	541.3
	-0.663	-0.78135	-0.222	1.13				1.326	0.2374	61.33	-3.042	121.3	1.2	181.3	-2.227	241.3	1.201	301.3	-2.084	361.3	1.182	421.3	-2.042	481.3	1.16	541.3	-2.003				1.326	11.38	61.33	-10.29	121.3	6.03	181.3	-10.49	241.3	4.7	301.3	-10.62	361.3	2.58	421.3	-10.61	481.3	1.08	541.3
	-0.664	-0.78465	-0.221	1.13				1.328	0.2372	61.33	-3.04	121.3	1.199	181.3	-2.226	241.3	1.199	301.3	-2.083	361.3	1.181	421.3	-2.04	481.3	1.159	541.3	-2.002				1.328	11.38	61.33	-10.29	121.3	6.03	181.3	-10.49	241.3	4.71	301.3	-10.61	361.3	2.58	421.3	-10.61	481.3	1.08	541.3
	-0.665	-0.7881	-0.22	1.13				1.33	0.2366	61.33	-3.04	121.3	1.198	181.3	-2.225	241.3	1.198	301.3	-2.082	361.3	1.18	421.3	-2.039	481.3	1.158	541.3	-2.002				1.33	11.38	61.33	-10.29	121.3	6.03	181.3	-10.48	241.3	4.71	301.3	-10.61	361.3	2.58	421.3	-10.61	481.3	1.09	541.3
	-0.666	-0.7914	-0.219	1.13				1.332	0.2358	61.33	-3.039	121.3	1.197	181.3	-2.224	241.3	1.197	301.3	-2.081	361.3	1.179	421.3	-2.039	481.3	1.157	541.3	-2.001				1.332	11.38	61.33	-10.29	121.3	6.04	181.3	-10.49	241.3	4.71	301.3	-10.6	361.3	2.58	421.3	-10.6	481.3	1.08	541.3
	-0.667	-0.79485	-0.218	1.13				1.334	0.2354	61.33	-3.037	121.3	1.196	181.3	-2.224	241.3	1.195	301.3	-2.079	361.3	1.177	421.3	-2.037	481.3	1.156	541.3	-1.999				1.334	11.38	61.33	-10.28	121.3	6.03	181.3	-10.48	241.3	4.71	301.3	-10.61	361.3	2.57	421.3	-10.61	481.3	1.08	541.3
	-0.668	-0.7983	-0.217	1.13				1.336	0.2339	61.34	-3.037	121.3	1.195	181.3	-2.222	241.3	1.194	301.3	-2.079	361.3	1.176	421.3	-2.037	481.3	1.154	541.3	-1.998				1.336	11.38	61.34	-10.28	121.3	6.03	181.3	-10.47	241.3	4.7	301.3	-10.6	361.3	2.57	421.3	-10.6	481.3	1.08	541.3
	-0.669	-0.8016	-0.216	1.13				1.338	0.2334	61.34	-3.036	121.3	1.194	181.3	-2.222	241.3	1.194	301.3	-2.078	361.3	1.176	421.3	-2.036	481.3	1.154	541.3	-1.997				1.338	11.39	61.34	-10.28	121.3	6.03	181.3	-10.47	241.3	4.7	301.3	-10.6	361.3	2.58	421.3	-10.59	481.3	1.08	541.3
	-0.67	-0.80505	-0.215	1.12				1.34	0.2327	61.34	-3.035	121.3	1.193	181.3	-2.22	241.3	1.192	301.3	-2.077	361.3	1.174	421.3	-2.035	481.3	1.153	541.3	-1.997				1.34	11.38	61.34	-10.28	121.3	6.03	181.3	-10.47	241.3	4.7	301.3	-10.59	361.3	2.58	421.3	-10.59	481.3	1.08	541.3
	-0.671	-0.8085	-0.214	1.12				1.342	0.2323	61.34	-3.034	121.3	1.192	181.3	-2.22	241.3	1.191	301.3	-2.076	361.3	1.174	421.3	-2.034	481.3	1.152	541.3	-1.996				1.342	11.38	61.34	-10.27	121.3	6.03	181.3	-10.47	241.3	4.7	301.3	-10.59	361.3	2.58	421.3	-10.59	481.3	1.08	541.3
	-0.672	-0.81195	-0.213	1.12				1.344	0.2314	61.34	-3.033	121.3	1.19	181.3	-2.219	241.3	1.191	301.3	-2.075	361.3	1.173	421.3	-2.032	481.3	1.151	541.3	-1.995				1.344	11.38	61.34	-10.26	121.3	6.03	181.3	-10.47	241.3	4.7	301.3	-10.59	361.3	2.58	421.3	-10.59	481.3	1.08	541.3
	-0.673	-0.81555	-0.212	1.12				1.346	0.2308	61.35	-3.032	121.3	1.189	181.3	-2.218	241.3	1.189	301.3	-2.074	361.3	1.171	421.3	-2.031	481.3	1.149	541.3	-1.994				1.346	11.38	61.35	-10.26	121.3	6.02	181.3	-10.47	241.3	4.71	301.3	-10.59	361.3	2.57	421.3	-10.59	481.3	1.07	541.3
	-0.674	-0.819	-0.211	1.12				1.348	0.2299	61.35	-3.032	121.3	1.188	181.3	-2.217	241.3	1.188	301.3	-2.073	361.3	1.17	421.3	-2.031	481.3	1.148	541.3	-1.992				1.348	11.39	61.35	-10.27	121.3	6.03	181.3	-10.46	241.3	4.7	301.3	-10.58	361.3	2.57	421.3	-10.58	481.3	1.07	541.3
	-0.675	-0.82245	-0.21	1.12				1.35	0.2289	61.35	-3.031	121.3	1.187	181.3	-2.216	241.3	1.187	301.3	-2.072	361.3	1.169	421.3	-2.03	481.3	1.148	541.3	-1.991				1.35	11.39	61.35	-10.26	121.3	6.03	181.3	-10.46	241.3	4.7	301.3	-10.58	361.3	2.57	421.3	-10.58	481.3	1.08	541.3
	-0.676	-0.82605	-0.209	1.12				1.352	0.2284	61.35	-3.03	121.4	1.186	181.4	-2.215	241.4	1.186	301.4	-2.071	361.4	1.168	421.4	-2.028	481.4	1.147	541.4	-1.991				1.352	11.39	61.35	-10.26	121.4	6.03	181.4	-10.45	241.4	4.71	301.4	-10.57	361.4	2.57	421.4	-10.58	481.4	1.07	541.4
	-0.677	-0.8295	-0.208	1.12				1.354	0.2282	61.35	-3.029	121.4	1.185	181.4	-2.215	241.4	1.185	301.4	-2.07	361.4	1.167	421.4	-2.027	481.4	1.145	541.4	-1.99				1.354	11.39	61.35	-10.25	121.4	6.03	181.4	-10.45	241.4	4.7	301.4	-10.57	361.4	2.57	421.4	-10.57	481.4	1.08	541.4
	-0.678	-0.83295	-0.207	1.12				1.356	0.2276	61.36	-3.027	121.4	1.184	181.4	-2.214	241.4	1.184	301.4	-2.069	361.4	1.166	421.4	-2.027	481.4	1.144	541.4	-1.989				1.356	11.38	61.36	-10.25	121.4	6.03	181.4	-10.45	241.4	4.7	301.4	-10.56	361.4	2.58	421.4	-10.57	481.4	1.07	541.4
	-0.679	-0.8364	-0.206	1.12				1.358	0.2265	61.36	-3.027	121.4	1.183	181.4	-2.213	241.4	1.182	301.4	-2.068	361.4	1.165	421.4	-2.025	481.4	1.143	541.4	-1.988				1.358	11.38	61.36	-10.25	121.4	6.03	181.4	-10.45	241.4	4.71	301.4	-10.57	361.4	2.57	421.4	-10.57	481.4	1.07	541.4
	-0.68	-0.83985	-0.205	1.12				1.36	0.2256	61.36	-3.026	121.4	1.182	181.4	-2.212	241.4	1.181	301.4	-2.067	361.4	1.164	421.4	-2.025	481.4	1.142	541.4	-1.987				1.36	11.39	61.36	-10.24	121.4	6.03	181.4	-10.44	241.4	4.7	301.4	-10.57	361.4	2.58	421.4	-10.57	481.4	1.07	541.4
	-0.681	-0.84345	-0.204	1.12				1.362	0.2252	61.36	-3.026	121.4	1.18	181.4	-2.211	241.4	1.18	301.4	-2.067	361.4	1.163	421.4	-2.024	481.4	1.141	541.4	-1.986				1.362	11.39	61.36	-10.25	121.4	6.03	181.4	-10.44	241.4	4.7	301.4	-10.56	361.4	2.58	421.4	-10.56	481.4	1.07	541.4
	-0.682	-0.84705	-0.203	1.11				1.364	0.2237	61.36	-3.025	121.4	1.179	181.4	-2.21	241.4	1.18	301.4	-2.066	361.4	1.162	421.4	-2.023	481.4	1.14	541.4	-1.985				1.364	11.39	61.36	-10.24	121.4	6.03	181.4	-10.44	241.4	4.7	301.4	-10.56	361.4	2.58	421.4	-10.56	481.4	1.07	541.4
	-0.683	-0.85065	-0.202	1.11				1.366	0.224	61.37	-3.023	121.4	1.178	181.4	-2.209	241.4	1.178	301.4	-2.064	361.4	1.161	421.4	-2.021	481.4	1.14	541.4	-1.984				1.366	11.39	61.37	-10.24	121.4	6.03	181.4	-10.43	241.4	4.7	301.4	-10.55	361.4	2.58	421.4	-10.56	481.4	1.07	541.4
	-0.684	-0.85425	-0.201	1.11				1.368	0.2227	61.37	-3.022	121.4	1.177	181.4	-2.208	241.4	1.177	301.4	-2.063	361.4	1.16	421.4	-2.021	481.4	1.139	541.4	-1.983				1.368	11.39	61.37	-10.23	121.4	6.04	181.4	-10.43	241.4	4.7	301.4	-10.55	361.4	2.58	421.4	-10.55	481.4	1.07	541.4
	-0.685	-0.85785	-0.2	1.11				1.37	0.2225	61.37	-3.021	121.4	1.175	181.4	-2.208	241.4	1.177	301.4	-2.062	361.4	1.159	421.4	-2.02	481.4	1.138	541.4	-1.982				1.37	11.39	61.37	-10.23	121.4	6.03	181.4	-10.43	241.4	4.7	301.4	-10.55	361.4	2.58	421.4	-10.55	481.4	1.07	541.4
	-0.686	-0.86145	-0.199	1.11				1.372	0.2215	61.37	-3.02	121.4	1.174	181.4	-2.207	241.4	1.175	301.4	-2.061	361.4	1.157	421.4	-2.019	481.4	1.136	541.4	-1.981				1.372	11.39	61.37	-10.23	121.4	6.03	181.4	-10.42	241.4	4.7	301.4	-10.55	361.4	2.57	421.4	-10.55	481.4	1.06	541.4
	-0.687	-0.86505	-0.198	1.11				1.374	0.2204	61.37	-3.02	121.4	1.173	181.4	-2.206	241.4	1.174	301.4	-2.061	361.4	1.156	421.4	-2.018	481.4	1.135	541.4	-1.98				1.374	11.39	61.37	-10.23	121.4	6.03	181.4	-10.42	241.4	4.69	301.4	-10.54	361.4	2.58	421.4	-10.55	481.4	1.06	541.4
	-0.688	-0.8685	-0.197	1.11				1.376	0.22	61.38	-3.019	121.4	1.173	181.4	-2.205	241.4	1.173	301.4	-2.06	361.4	1.155	421.4	-2.017	481.4	1.134	541.4	-1.979				1.376	11.39	61.38	-10.22	121.4	6.03	181.4	-10.42	241.4	4.69	301.4	-10.54	361.4	2.57	421.4	-10.54	481.4	1.07	541.4
	-0.689	-0.87225	-0.196	1.11				1.378	0.2195	61.38	-3.018	121.4	1.172	181.4	-2.204	241.4	1.172	301.4	-2.059	361.4	1.155	421.4	-2.016	481.4	1.133	541.4	-1.978				1.378	11.4	61.38	-10.22	121.4	6.03	181.4	-10.41	241.4	4.7	301.4	-10.54	361.4	2.58	421.4	-10.54	481.4	1.06	541.4
	-0.69	-0.87585	-0.195	1.11				1.38	0.2184	61.38	-3.017	121.4	1.17	181.4	-2.203	241.4	1.171	301.4	-2.058	361.4	1.154	421.4	-2.015	481.4	1.132	541.4	-1.978				1.38	11.39	61.38	-10.21	121.4	6.03	181.4	-10.41	241.4	4.7	301.4	-10.53	361.4	2.58	421.4	-10.54	481.4	1.07	541.4
	-0.691	-0.87945	-0.194	1.11				1.382	0.218	61.38	-3.016	121.4	1.169	181.4	-2.202	241.4	1.17	301.4	-2.057	361.4	1.153	421.4	-2.014	481.4	1.131	541.4	-1.977				1.382	11.39	61.38	-10.21	121.4	6.04	181.4	-10.41	241.4	4.7	301.4	-10.53	361.4	2.58	421.4	-10.53	481.4	1.06	541.4
	-0.692	-0.8832	-0.193	1.11				1.384	0.2169	61.38	-3.015	121.4	1.167	181.4	-2.201	241.4	1.169	301.4	-2.056	361.4	1.152	421.4	-2.013	481.4	1.13	541.4	-1.975				1.384	11.39	61.38	-10.21	121.4	6.03	181.4	-10.4	241.4	4.7	301.4	-10.53	361.4	2.57	421.4	-10.54	481.4	1.06	541.4
	-0.693	-0.88695	-0.192	1.1				1.386	0.2162	61.39	-3.015	121.4	1.167	181.4	-2.201	241.4	1.167	301.4	-2.056	361.4	1.15	421.4	-2.013	481.4	1.129	541.4	-1.974				1.386	11.4	61.39	-10.21	121.4	6.03	181.4	-10.4	241.4	4.7	301.4	-10.53	361.4	2.57	421.4	-10.53	481.4	1.06	541.4
	-0.694	-0.8907	-0.191	1.1				1.388	0.215	61.39	-3.014	121.4	1.166	181.4	-2.2	241.4	1.167	301.4	-2.055	361.4	1.149	421.4	-2.012	481.4	1.128	541.4	-1.973				1.388	11.39	61.39	-10.21	121.4	6.03	181.4	-10.39	241.4	4.69	301.4	-10.52	361.4	2.57	421.4	-10.52	481.4	1.06	541.4
	-0.695	-0.89445	-0.19	1.1				1.39	0.2154	61.39	-3.012	121.4	1.165	181.4	-2.199	241.4	1.166	301.4	-2.054	361.4	1.149	421.4	-2.011	481.4	1.127	541.4	-1.973				1.39	11.39	61.39	-10.2	121.4	6.03	181.4	-10.4	241.4	4.69	301.4	-10.52	361.4	2.57	421.4	-10.52	481.4	1.06	541.4
	-0.696	-0.8982	-0.189	1.1				1.392	0.2142	61.39	-3.012	121.4	1.164	181.4	-2.198	241.4	1.165	301.4	-2.052	361.4	1.147	421.4	-2.01	481.4	1.127	541.4	-1.972				1.392	11.4	61.39	-10.2	121.4	6.03	181.4	-10.39	241.4	4.69	301.4	-10.51	361.4	2.57	421.4	-10.52	481.4	1.06	541.4
	-0.697	-0.9021	-0.188	1.1				1.394	0.2137	61.39	-3.011	121.4	1.163	181.4	-2.198	241.4	1.164	301.4	-2.051	361.4	1.146	421.4	-2.009	481.4	1.126	541.4	-1.971				1.394	11.39	61.39	-10.2	121.4	6.04	181.4	-10.39	241.4	4.69	301.4	-10.51	361.4	2.57	421.4	-10.51	481.4	1.06	541.4
	-0.698	-0.90585	-0.187	1.1				1.396	0.2131	61.4	-3.01	121.4	1.161	181.4	-2.197	241.4	1.162	301.4	-2.051	361.4	1.145	421.4	-2.008	481.4	1.124	541.4	-1.97				1.396	11.39	61.4	-10.19	121.4	6.03	181.4	-10.39	241.4	4.69	301.4	-10.52	361.4	2.56	421.4	-10.51	481.4	1.05	541.4
	-0.699	-0.9096	-0.186	1.1				1.398	0.2123	61.4	-3.009	121.4	1.161	181.4	-2.196	241.4	1.161	301.4	-2.05	361.4	1.144	421.4	-2.007	481.4	1.123	541.4	-1.969				1.398	11.39	61.4	-10.19	121.4	6.03	181.4	-10.38	241.4	4.69	301.4	-10.51	361.4	2.57	421.4	-10.52	481.4	1.05	541.4
	-0.7	-0.9135	-0.185	1.1				1.4	0.2114	61.4	-3.009	121.4	1.159	181.4	-2.195	241.4	1.161	301.4	-2.049	361.4	1.143	421.4	-2.007	481.4	1.122	541.4	-1.968				1.4	11.4	61.4	-10.2	121.4	6.03	181.4	-10.38	241.4	4.69	301.4	-10.5	361.4	2.57	421.4	-10.51	481.4	1.06	541.4
	-0.701	-0.91725	-0.184	1.1				1.402	0.2103	61.4	-3.008	121.4	1.158	181.4	-2.194	241.4	1.159	301.4	-2.049	361.4	1.142	421.4	-2.005	481.4	1.121	541.4	-1.968				1.402	11.4	61.4	-10.18	121.4	6.03	181.4	-10.38	241.4	4.69	301.4	-10.5	361.4	2.57	421.4	-10.5	481.4	1.06	541.4
	-0.702	-0.92115	-0.183	1.1				1.404	0.21	61.4	-3.007	121.4	1.157	181.4	-2.193	241.4	1.158	301.4	-2.048	361.4	1.141	421.4	-2.005	481.4	1.12	541.4	-1.967				1.404	11.4	61.4	-10.18	121.4	6.04	181.4	-10.37	241.4	4.69	301.4	-10.5	361.4	2.57	421.4	-10.51	481.4	1.06	541.4
	-0.703	-0.92505	-0.182	1.1				1.406	0.209	61.41	-3.006	121.4	1.156	181.4	-2.192	241.4	1.158	301.4	-2.047	361.4	1.141	421.4	-2.003	481.4	1.12	541.4	-1.966				1.406	11.39	61.41	-10.18	121.4	6.04	181.4	-10.38	241.4	4.69	301.4	-10.49	361.4	2.57	421.4	-10.5	481.4	1.06	541.4
	-0.704	-0.92895	-0.181	1.1				1.408	0.2085	61.41	-3.005	121.4	1.154	181.4	-2.192	241.4	1.156	301.4	-2.046	361.4	1.139	421.4	-2.002	481.4	1.118	541.4	-1.965				1.408	11.39	61.41	-10.18	121.4	6.03	181.4	-10.37	241.4	4.69	301.4	-10.5	361.4	2.56	421.4	-10.5	481.4	1.05	541.4
	-0.705	-0.933	-0.18	1.09				1.41	0.2086	61.41	-3.004	121.4	1.153	181.4	-2.192	241.4	1.155	301.4	-2.045	361.4	1.138	421.4	-2.002	481.4	1.117	541.4	-1.964				1.41	11.4	61.41	-10.18	121.4	6.03	181.4	-10.37	241.4	4.69	301.4	-10.49	361.4	2.56	421.4	-10.5	481.4	1.05	541.4
	-0.706	-0.93675	-0.179	1.09				1.412	0.2067	61.41	-3.003	121.4	1.153	181.4	-2.19	241.4	1.155	301.4	-2.045	361.4	1.137	421.4	-2.001	481.4	1.116	541.4	-1.963				1.412	11.4	61.41	-10.17	121.4	6.03	181.4	-10.36	241.4	4.68	301.4	-10.48	361.4	2.57	421.4	-10.49	481.4	1.05	541.4
	-0.707	-0.9408	-0.178	1.09				1.414	0.2065	61.41	-3.003	121.4	1.152	181.4	-2.19	241.4	1.153	301.4	-2.044	361.4	1.136	421.4	-2	481.4	1.115	541.4	-1.962				1.414	11.4	61.41	-10.17	121.4	6.03	181.4	-10.36	241.4	4.69	301.4	-10.49	361.4	2.56	421.4	-10.49	481.4	1.05	541.4
	-0.708	-0.9447	-0.177	1.09				1.416	0.206	61.42	-3.001	121.4	1.151	181.4	-2.189	241.4	1.152	301.4	-2.042	361.4	1.135	421.4	-1.999	481.4	1.114	541.4	-1.961				1.416	11.4	61.42	-10.17	121.4	6.04	181.4	-10.36	241.4	4.69	301.4	-10.48	361.4	2.56	421.4	-10.49	481.4	1.05	541.4
	-0.709	-0.9486	-0.176	1.09				1.418	0.2055	61.42	-3.001	121.4	1.15	181.4	-2.188	241.4	1.151	301.4	-2.042	361.4	1.135	421.4	-1.998	481.4	1.113	541.4	-1.961				1.418	11.39	61.42	-10.17	121.4	6.04	181.4	-10.36	241.4	4.69	301.4	-10.48	361.4	2.57	421.4	-10.48	481.4	1.05	541.4
	-0.71	-0.9525	-0.175	1.09				1.42	0.2046	61.42	-3	121.4	1.148	181.4	-2.187	241.4	1.15	301.4	-2.041	361.4	1.133	421.4	-1.997	481.4	1.112	541.4	-1.96				1.42	11.39	61.42	-10.16	121.4	6.04	181.4	-10.35	241.4	4.69	301.4	-10.48	361.4	2.56	421.4	-10.48	481.4	1.05	541.4
	-0.711	-0.9564	-0.174	1.09				1.422	0.2044	61.42	-2.998	121.4	1.147	181.4	-2.187	241.4	1.149	301.4	-2.04	361.4	1.133	421.4	-1.997	481.4	1.111	541.4	-1.959				1.422	11.4	61.42	-10.16	121.4	6.03	181.4	-10.35	241.4	4.69	301.4	-10.48	361.4	2.56	421.4	-10.48	481.4	1.05	541.4
	-0.712	-0.9603	-0.173	1.09				1.424	0.2034	61.42	-2.999	121.4	1.147	181.4	-2.185	241.4	1.148	301.4	-2.04	361.4	1.132	421.4	-1.996	481.4	1.109	541.4	-1.958				1.424	11.4	61.42	-10.16	121.4	6.03	181.4	-10.35	241.4	4.68	301.4	-10.47	361.4	2.57	421.4	-10.48	481.4	1.05	541.4
	-0.713	-0.96435	-0.172	1.09				1.426	0.2023	61.43	-2.998	121.4	1.146	181.4	-2.185	241.4	1.147	301.4	-2.039	361.4	1.131	421.4	-1.995	481.4	1.11	541.4	-1.957				1.426	11.4	61.43	-10.16	121.4	6.04	181.4	-10.35	241.4	4.68	301.4	-10.47	361.4	2.56	421.4	-10.47	481.4	1.05	541.4
	-0.714	-0.9684	-0.171	1.09				1.428	0.2022	61.43	-2.996	121.4	1.144	181.4	-2.184	241.4	1.146	301.4	-2.038	361.4	1.129	421.4	-1.994	481.4	1.109	541.4	-1.956				1.428	11.4	61.43	-10.15	121.4	6.04	181.4	-10.34	241.4	4.69	301.4	-10.47	361.4	2.56	421.4	-10.47	481.4	1.05	541.4
	-0.715	-0.97245	-0.17	1.09				1.43	0.2013	61.43	-2.995	121.4	1.144	181.4	-2.183	241.4	1.145	301.4	-2.037	361.4	1.128	421.4	-1.993	481.4	1.108	541.4	-1.955				1.43	11.4	61.43	-10.15	121.4	6.03	181.4	-10.34	241.4	4.68	301.4	-10.46	361.4	2.57	421.4	-10.47	481.4	1.05	541.4
	-0.716	-0.9765	-0.169	1.09				1.432	0.2011	61.43	-2.994	121.4	1.142	181.4	-2.183	241.4	1.144	301.4	-2.036	361.4	1.127	421.4	-1.992	481.4	1.107	541.4	-1.954				1.432	11.4	61.43	-10.15	121.4	6.04	181.4	-10.34	241.4	4.68	301.4	-10.46	361.4	2.56	421.4	-10.47	481.4	1.04	541.4
	-0.717	-0.9807	-0.168	1.09				1.434	0.2002	61.43	-2.994	121.4	1.141	181.4	-2.182	241.4	1.143	301.4	-2.035	361.4	1.126	421.4	-1.991	481.4	1.106	541.4	-1.953				1.434	11.4	61.43	-10.14	121.4	6.03	181.4	-10.34	241.4	4.69	301.4	-10.46	361.4	2.56	421.4	-10.46	481.4	1.04	541.4
	-0.718	-0.98475	-0.167	1.09				1.436	0.1995	61.44	-2.993	121.4	1.14	181.4	-2.181	241.4	1.141	301.4	-2.034	361.4	1.125	421.4	-1.991	481.4	1.104	541.4	-1.953				1.436	11.4	61.44	-10.14	121.4	6.03	181.4	-10.33	241.4	4.68	301.4	-10.45	361.4	2.56	421.4	-10.47	481.4	1.05	541.4
	-0.719	-0.98865	-0.166	1.08				1.438	0.1987	61.44	-2.992	121.4	1.139	181.4	-2.18	241.4	1.141	301.4	-2.033	361.4	1.125	421.4	-1.99	481.4	1.104	541.4	-1.952				1.438	11.4	61.44	-10.15	121.4	6.04	181.4	-10.33	241.4	4.68	301.4	-10.45	361.4	2.56	421.4	-10.46	481.4	1.05	541.4
	-0.72	-0.99285	-0.165	1.08				1.44	0.1981	61.44	-2.991	121.4	1.138	181.4	-2.179	241.4	1.14	301.4	-2.032	361.4	1.123	421.4	-1.989	481.4	1.103	541.4	-1.951				1.44	11.4	61.44	-10.14	121.4	6.04	181.4	-10.32	241.4	4.68	301.4	-10.45	361.4	2.56	421.4	-10.45	481.4	1.04	541.4
	-0.721	-0.9969	-0.164	1.08				1.442	0.1977	61.44	-2.99	121.4	1.137	181.4	-2.179	241.4	1.139	301.4	-2.032	361.4	1.123	421.4	-1.988	481.4	1.102	541.4	-1.95				1.442	11.4	61.44	-10.14	121.4	6.04	181.4	-10.32	241.4	4.68	301.4	-10.44	361.4	2.56	421.4	-10.46	481.4	1.04	541.4
	-0.722	-1.00095	-0.163	1.08				1.444	0.1969	61.44	-2.99	121.4	1.136	181.4	-2.178	241.4	1.138	301.4	-2.031	361.4	1.122	421.4	-1.988	481.4	1.101	541.4	-1.95				1.444	11.4	61.44	-10.13	121.4	6.04	181.4	-10.32	241.4	4.68	301.4	-10.45	361.4	2.56	421.4	-10.45	481.4	1.04	541.4
	-0.723	-1.005	-0.162	1.08				1.446	0.1961	61.45	-2.989	121.4	1.134	181.4	-2.177	241.4	1.137	301.4	-2.03	361.4	1.12	421.4	-1.986	481.4	1.1	541.4	-1.948				1.446	11.4	61.45	-10.13	121.4	6.03	181.4	-10.32	241.4	4.68	301.4	-10.44	361.4	2.56	421.4	-10.45	481.4	1.04	541.4
	-0.724	-1.0092	-0.161	1.08				1.448	0.1955	61.45	-2.988	121.4	1.134	181.4	-2.176	241.4	1.135	301.4	-2.029	361.4	1.119	421.4	-1.986	481.4	1.099	541.4	-1.948				1.448	11.4	61.45	-10.13	121.4	6.03	181.4	-10.31	241.4	4.68	301.4	-10.44	361.4	2.55	421.4	-10.45	481.4	1.04	541.4
	-0.725	-1.01325	-0.16	1.08				1.45	0.1948	61.45	-2.987	121.4	1.133	181.4	-2.176	241.4	1.135	301.4	-2.029	361.4	1.118	421.4	-1.985	481.4	1.098	541.4	-1.947				1.45	11.4	61.45	-10.13	121.4	6.04	181.4	-10.31	241.4	4.68	301.4	-10.44	361.4	2.56	421.4	-10.45	481.4	1.04	541.4
	-0.726	-1.01745	-0.159	1.08				1.452	0.1942	61.45	-2.986	121.5	1.132	181.5	-2.175	241.5	1.134	301.5	-2.028	361.5	1.117	421.5	-1.984	481.5	1.097	541.5	-1.946				1.452	11.4	61.45	-10.12	121.5	6.04	181.5	-10.31	241.5	4.68	301.5	-10.43	361.5	2.56	421.5	-10.44	481.5	1.04	541.5
	-0.727	-1.0215	-0.158	1.08				1.454	0.1938	61.45	-2.985	121.5	1.131	181.5	-2.174	241.5	1.133	301.5	-2.027	361.5	1.116	421.5	-1.983	481.5	1.096	541.5	-1.946				1.454	11.41	61.45	-10.12	121.5	6.04	181.5	-10.3	241.5	4.68	301.5	-10.43	361.5	2.56	421.5	-10.44	481.5	1.04	541.5
	-0.728	-1.0257	-0.157	1.08				1.456	0.1931	61.46	-2.985	121.5	1.13	181.5	-2.173	241.5	1.132	301.5	-2.026	361.5	1.116	421.5	-1.983	481.5	1.095	541.5	-1.945				1.456	11.4	61.46	-10.12	121.5	6.04	181.5	-10.31	241.5	4.68	301.5	-10.43	361.5	2.56	421.5	-10.43	481.5	1.05	541.5
	-0.729	-1.0299	-0.156	1.08				1.458	0.1926	61.46	-2.984	121.5	1.128	181.5	-2.173	241.5	1.13	301.5	-2.025	361.5	1.115	421.5	-1.982	481.5	1.094	541.5	-1.944				1.458	11.4	61.46	-10.11	121.5	6.03	181.5	-10.3	241.5	4.68	301.5	-10.43	361.5	2.55	421.5	-10.44	481.5	1.03	541.5
	-0.73	-1.03395	-0.155	1.08				1.46	0.1919	61.46	-2.983	121.5	1.127	181.5	-2.172	241.5	1.129	301.5	-2.024	361.5	1.114	421.5	-1.981	481.5	1.093	541.5	-1.943				1.46	11.4	61.46	-10.11	121.5	6.04	181.5	-10.3	241.5	4.67	301.5	-10.42	361.5	2.55	421.5	-10.44	481.5	1.04	541.5
	-0.731	-1.0383	-0.154	1.08				1.462	0.191	61.46	-2.982	121.5	1.126	181.5	-2.171	241.5	1.129	301.5	-2.024	361.5	1.113	421.5	-1.981	481.5	1.092	541.5	-1.943				1.462	11.4	61.46	-10.11	121.5	6.04	181.5	-10.29	241.5	4.67	301.5	-10.42	361.5	2.56	421.5	-10.43	481.5	1.04	541.5
	-0.732	-1.0425	-0.153	1.08				1.464	0.1897	61.46	-2.982	121.5	1.126	181.5	-2.17	241.5	1.128	301.5	-2.023	361.5	1.112	421.5	-1.98	481.5	1.091	541.5	-1.941				1.464	11.4	61.46	-10.11	121.5	6.04	181.5	-10.29	241.5	4.68	301.5	-10.42	361.5	2.56	421.5	-10.43	481.5	1.04	541.5
	-0.733	-1.0467	-0.152	1.07				1.466	0.19	61.47	-2.981	121.5	1.124	181.5	-2.169	241.5	1.127	301.5	-2.022	361.5	1.111	421.5	-1.978	481.5	1.091	541.5	-1.941				1.466	11.41	61.47	-10.11	121.5	6.04	181.5	-10.29	241.5	4.68	301.5	-10.41	361.5	2.56	421.5	-10.42	481.5	1.04	541.5
	-0.734	-1.05105	-0.151	1.07				1.468	0.189	61.47	-2.98	121.5	1.123	181.5	-2.169	241.5	1.126	301.5	-2.022	361.5	1.11	421.5	-1.978	481.5	1.09	541.5	-1.941				1.468	11.4	61.47	-10.1	121.5	6.05	181.5	-10.28	241.5	4.68	301.5	-10.41	361.5	2.56	421.5	-10.42	481.5	1.04	541.5
	-0.735	-1.05525	-0.15	1.07				1.47	0.1887	61.47	-2.979	121.5	1.122	181.5	-2.169	241.5	1.125	301.5	-2.021	361.5	1.109	421.5	-1.977	481.5	1.089	541.5	-1.939				1.47	11.4	61.47	-10.1	121.5	6.04	181.5	-10.29	241.5	4.67	301.5	-10.41	361.5	2.55	421.5	-10.42	481.5	1.04	541.5
	-0.736	-1.0596	-0.149	1.07				1.472	0.1883	61.47	-2.978	121.5	1.121	181.5	-2.168	241.5	1.124	301.5	-2.02	361.5	1.107	421.5	-1.976	481.5	1.088	541.5	-1.938				1.472	11.4	61.47	-10.09	121.5	6.04	181.5	-10.28	241.5	4.67	301.5	-10.41	361.5	2.55	421.5	-10.42	481.5	1.03	541.5
	-0.737	-1.0638	-0.148	1.07				1.474	0.1871	61.47	-2.978	121.5	1.12	181.5	-2.166	241.5	1.123	301.5	-2.019	361.5	1.107	421.5	-1.976	481.5	1.087	541.5	-1.937				1.474	11.4	61.47	-10.1	121.5	6.04	181.5	-10.28	241.5	4.67	301.5	-10.4	361.5	2.56	421.5	-10.41	481.5	1.04	541.5
	-0.738	-1.06815	-0.147	1.07				1.476	0.187	61.48	-2.977	121.5	1.12	181.5	-2.166	241.5	1.122	301.5	-2.019	361.5	1.106	421.5	-1.975	481.5	1.086	541.5	-1.937				1.476	11.4	61.48	-10.09	121.5	6.04	181.5	-10.28	241.5	4.67	301.5	-10.4	361.5	2.55	421.5	-10.41	481.5	1.04	541.5
	-0.739	-1.07235	-0.146	1.07				1.478	0.1864	61.48	-2.976	121.5	1.119	181.5	-2.165	241.5	1.121	301.5	-2.017	361.5	1.105	421.5	-1.974	481.5	1.086	541.5	-1.936				1.478	11.4	61.48	-10.09	121.5	6.04	181.5	-10.27	241.5	4.67	301.5	-10.39	361.5	2.55	421.5	-10.41	481.5	1.04	541.5
	-0.74	-1.0767	-0.145	1.07				1.48	0.1851	61.48	-2.975	121.5	1.117	181.5	-2.164	241.5	1.12	301.5	-2.017	361.5	1.104	421.5	-1.973	481.5	1.085	541.5	-1.936				1.48	11.4	61.48	-10.09	121.5	6.04	181.5	-10.27	241.5	4.67	301.5	-10.39	361.5	2.56	421.5	-10.41	481.5	1.04	541.5
	-0.741	-1.0812	-0.144	1.07				1.482	0.1852	61.48	-2.974	121.5	1.116	181.5	-2.164	241.5	1.119	301.5	-2.016	361.5	1.103	421.5	-1.973	481.5	1.084	541.5	-1.935				1.482	11.4	61.48	-10.08	121.5	6.05	181.5	-10.27	241.5	4.67	301.5	-10.4	361.5	2.55	421.5	-10.4	481.5	1.03	541.5
	-0.742	-1.08555	-0.143	1.07				1.484	0.1848	61.48	-2.974	121.5	1.115	181.5	-2.163	241.5	1.118	301.5	-2.015	361.5	1.102	421.5	-1.972	481.5	1.082	541.5	-1.934				1.484	11.4	61.48	-10.08	121.5	6.04	181.5	-10.27	241.5	4.67	301.5	-10.39	361.5	2.55	421.5	-10.41	481.5	1.03	541.5
	-0.743	-1.08975	-0.142	1.07				1.486	0.1833	61.49	-2.973	121.5	1.114	181.5	-2.163	241.5	1.117	301.5	-2.015	361.5	1.101	421.5	-1.971	481.5	1.081	541.5	-1.933				1.486	11.41	61.49	-10.08	121.5	6.04	181.5	-10.26	241.5	4.66	301.5	-10.39	361.5	2.55	421.5	-10.4	481.5	1.03	541.5
	-0.744	-1.0941	-0.141	1.07				1.488	0.1823	61.49	-2.972	121.5	1.113	181.5	-2.162	241.5	1.116	301.5	-2.014	361.5	1.1	421.5	-1.97	481.5	1.081	541.5	-1.932				1.488	11.41	61.49	-10.08	121.5	6.05	181.5	-10.26	241.5	4.66	301.5	-10.38	361.5	2.55	421.5	-10.39	481.5	1.03	541.5
	-0.745	-1.0986	-0.14	1.07				1.49	0.183	61.49	-2.971	121.5	1.112	181.5	-2.161	241.5	1.115	301.5	-2.013	361.5	1.099	421.5	-1.969	481.5	1.08	541.5	-1.931				1.49	11.41	61.49	-10.07	121.5	6.04	181.5	-10.26	241.5	4.67	301.5	-10.38	361.5	2.55	421.5	-10.39	481.5	1.04	541.5
	-0.746	-1.1028	-0.139	1.07				1.492	0.1819	61.49	-2.97	121.5	1.112	181.5	-2.16	241.5	1.114	301.5	-2.012	361.5	1.098	421.5	-1.969	481.5	1.079	541.5	-1.931				1.492	11.41	61.49	-10.07	121.5	6.04	181.5	-10.25	241.5	4.67	301.5	-10.38	361.5	2.55	421.5	-10.39	481.5	1.03	541.5
	-0.747	-1.10715	-0.138	1.06				1.494	0.1811	61.49	-2.969	121.5	1.111	181.5	-2.16	241.5	1.113	301.5	-2.012	361.5	1.097	421.5	-1.968	481.5	1.078	541.5	-1.931				1.494	11.4	61.49	-10.07	121.5	6.05	181.5	-10.25	241.5	4.67	301.5	-10.37	361.5	2.55	421.5	-10.39	481.5	1.03	541.5
	-0.748	-1.11165	-0.137	1.06				1.496	0.1806	61.5	-2.969	121.5	1.11	181.5	-2.159	241.5	1.111	301.5	-2.011	361.5	1.096	421.5	-1.967	481.5	1.077	541.5	-1.929				1.496	11.4	61.5	-10.07	121.5	6.04	181.5	-10.25	241.5	4.67	301.5	-10.38	361.5	2.54	421.5	-10.39	481.5	1.03	541.5
	-0.749	-1.116	-0.136	1.06				1.498	0.1802	61.5	-2.968	121.5	1.108	181.5	-2.158	241.5	1.111	301.5	-2.01	361.5	1.096	421.5	-1.967	481.5	1.076	541.5	-1.929				1.498	11.4	61.5	-10.07	121.5	6.04	181.5	-10.24	241.5	4.67	301.5	-10.37	361.5	2.54	421.5	-10.39	481.5	1.03	541.5
	-0.75	-1.12035	-0.135	1.06				1.5	0.179	61.5	-2.967	121.5	1.107	181.5	-2.157	241.5	1.11	301.5	-2.01	361.5	1.095	421.5	-1.966	481.5	1.075	541.5	-1.928				1.5	11.41	61.5	-10.07	121.5	6.05	181.5	-10.24	241.5	4.66	301.5	-10.37	361.5	2.55	421.5	-10.38	481.5	1.03	541.5
	-0.751	-1.12485	-0.134	1.06				1.502	0.1785	61.5	-2.967	121.5	1.106	181.5	-2.157	241.5	1.109	301.5	-2.009	361.5	1.094	421.5	-1.965	481.5	1.074	541.5	-1.927				1.502	11.41	61.5	-10.06	121.5	6.04	181.5	-10.24	241.5	4.67	301.5	-10.36	361.5	2.55	421.5	-10.38	481.5	1.03	541.5
	-0.752	-1.1292	-0.133	1.06				1.504	0.1781	61.5	-2.966	121.5	1.105	181.5	-2.156	241.5	1.109	301.5	-2.008	361.5	1.093	421.5	-1.964	481.5	1.073	541.5	-1.927				1.504	11.41	61.5	-10.05	121.5	6.05	181.5	-10.24	241.5	4.67	301.5	-10.36	361.5	2.55	421.5	-10.38	481.5	1.03	541.5
	-0.753	-1.1337	-0.132	1.06				1.506	0.1776	61.51	-2.965	121.5	1.105	181.5	-2.155	241.5	1.107	301.5	-2.007	361.5	1.092	421.5	-1.963	481.5	1.072	541.5	-1.925				1.506	11.4	61.51	-10.05	121.5	6.05	181.5	-10.24	241.5	4.67	301.5	-10.36	361.5	2.55	421.5	-10.37	481.5	1.03	541.5
	-0.754	-1.1382	-0.131	1.06				1.508	0.1769	61.51	-2.964	121.5	1.103	181.5	-2.155	241.5	1.106	301.5	-2.006	361.5	1.09	421.5	-1.962	481.5	1.071	541.5	-1.925				1.508	11.4	61.51	-10.05	121.5	6.04	181.5	-10.24	241.5	4.67	301.5	-10.36	361.5	2.55	421.5	-10.38	481.5	1.02	541.5
	-0.755	-1.1427	-0.13	1.06				1.51	0.1769	61.51	-2.963	121.5	1.102	181.5	-2.155	241.5	1.105	301.5	-2.006	361.5	1.089	421.5	-1.962	481.5	1.07	541.5	-1.924				1.51	11.41	61.51	-10.05	121.5	6.04	181.5	-10.23	241.5	4.67	301.5	-10.36	361.5	2.54	421.5	-10.37	481.5	1.02	541.5
	-0.756	-1.14705	-0.129	1.06				1.512	0.1756	61.51	-2.962	121.5	1.101	181.5	-2.154	241.5	1.104	301.5	-2.005	361.5	1.089	421.5	-1.961	481.5	1.07	541.5	-1.923				1.512	11.41	61.51	-10.05	121.5	6.05	181.5	-10.23	241.5	4.67	301.5	-10.35	361.5	2.55	421.5	-10.37	481.5	1.03	541.5
	-0.757	-1.15155	-0.128	1.05				1.514	0.1752	61.51	-2.962	121.5	1.101	181.5	-2.153	241.5	1.103	301.5	-2.005	361.5	1.087	421.5	-1.96	481.5	1.069	541.5	-1.922				1.514	11.41	61.51	-10.05	121.5	6.05	181.5	-10.23	241.5	4.67	301.5	-10.35	361.5	2.54	421.5	-10.36	481.5	1.03	541.5
	-0.758	-1.15605	-0.127	1.05				1.516	0.175	61.52	-2.961	121.5	1.1	181.5	-2.152	241.5	1.103	301.5	-2.003	361.5	1.087	421.5	-1.96	481.5	1.068	541.5	-1.922				1.516	11.41	61.52	-10.04	121.5	6.05	181.5	-10.22	241.5	4.67	301.5	-10.34	361.5	2.54	421.5	-10.36	481.5	1.03	541.5
	-0.759	-1.16055	-0.126	1.05				1.518	0.1744	61.52	-2.96	121.5	1.099	181.5	-2.151	241.5	1.102	301.5	-2.002	361.5	1.087	421.5	-1.959	481.5	1.067	541.5	-1.922				1.518	11.4	61.52	-10.04	121.5	6.04	181.5	-10.22	241.5	4.67	301.5	-10.34	361.5	2.55	421.5	-10.36	481.5	1.03	541.5
	-0.76	-1.1652	-0.125	1.05				1.52	0.1733	61.52	-2.959	121.5	1.098	181.5	-2.151	241.5	1.101	301.5	-2.002	361.5	1.085	421.5	-1.958	481.5	1.066	541.5	-1.921				1.52	11.4	61.52	-10.04	121.5	6.05	181.5	-10.22	241.5	4.66	301.5	-10.35	361.5	2.54	421.5	-10.36	481.5	1.02	541.5
	-0.761	-1.16985	-0.124	1.05				1.522	0.1732	61.52	-2.958	121.5	1.096	181.5	-2.15	241.5	1.099	301.5	-2.001	361.5	1.084	421.5	-1.958	481.5	1.065	541.5	-1.92				1.522	11.41	61.52	-10.03	121.5	6.04	181.5	-10.22	241.5	4.67	301.5	-10.34	361.5	2.54	421.5	-10.36	481.5	1.02	541.5
	-0.762	-1.17435	-0.123	1.05				1.524	0.1723	61.52	-2.958	121.5	1.096	181.5	-2.149	241.5	1.099	301.5	-2.001	361.5	1.084	421.5	-1.957	481.5	1.063	541.5	-1.919				1.524	11.41	61.52	-10.03	121.5	6.04	181.5	-10.21	241.5	4.66	301.5	-10.34	361.5	2.54	421.5	-10.35	481.5	1.03	541.5
	-0.763	-1.179	-0.122	1.05				1.526	0.1716	61.53	-2.958	121.5	1.095	181.5	-2.148	241.5	1.098	301.5	-2.001	361.5	1.083	421.5	-1.957	481.5	1.063	541.5	-1.918				1.526	11.41	61.53	-10.03	121.5	6.04	181.5	-10.21	241.5	4.67	301.5	-10.34	361.5	2.54	421.5	-10.35	481.5	1.02	541.5
	-0.764	-1.18365	-0.121	1.05				1.528	0.1716	61.53	-2.956	121.5	1.094	181.5	-2.148	241.5	1.097	301.5	-2	361.5	1.081	421.5	-1.955	481.5	1.062	541.5	-1.917				1.528	11.41	61.53	-10.03	121.5	6.04	181.5	-10.21	241.5	4.67	301.5	-10.33	361.5	2.54	421.5	-10.35	481.5	1.03	541.5
	-0.765	-1.18815	-0.12	1.05				1.53	0.171	61.53	-2.955	121.5	1.093	181.5	-2.148	241.5	1.096	301.5	-1.999	361.5	1.081	421.5	-1.955	481.5	1.062	541.5	-1.917				1.53	11.41	61.53	-10.03	121.5	6.05	181.5	-10.2	241.5	4.67	301.5	-10.33	361.5	2.54	421.5	-10.34	481.5	1.03	541.5
	-0.766	-1.1928	-0.119	1.05				1.532	0.1704	61.53	-2.954	121.5	1.092	181.5	-2.147	241.5	1.095	301.5	-1.998	361.5	1.079	421.5	-1.954	481.5	1.061	541.5	-1.916				1.532	11.4	61.53	-10.02	121.5	6.05	181.5	-10.21	241.5	4.66	301.5	-10.33	361.5	2.54	421.5	-10.34	481.5	1.02	541.5
	-0.767	-1.1973	-0.118	1.04				1.534	0.1698	61.53	-2.953	121.5	1.091	181.5	-2.146	241.5	1.094	301.5	-1.997	361.5	1.078	421.5	-1.953	481.5	1.06	541.5	-1.916				1.534	11.41	61.53	-10.02	121.5	6.05	181.5	-10.2	241.5	4.67	301.5	-10.33	361.5	2.54	421.5	-10.34	481.5	1.02	541.5
	-0.768	-1.20195	-0.117	1.04				1.536	0.169	61.54	-2.953	121.5	1.09	181.5	-2.146	241.5	1.093	301.5	-1.997	361.5	1.078	421.5	-1.953	481.5	1.058	541.5	-1.915				1.536	11.41	61.54	-10.02	121.5	6.04	181.5	-10.2	241.5	4.66	301.5	-10.32	361.5	2.54	421.5	-10.34	481.5	1.03	541.5
	-0.769	-1.2066	-0.116	1.04				1.538	0.1683	61.54	-2.953	121.5	1.089	181.5	-2.145	241.5	1.092	301.5	-1.996	361.5	1.077	421.5	-1.952	481.5	1.058	541.5	-1.914				1.538	11.41	61.54	-10.02	121.5	6.05	181.5	-10.2	241.5	4.66	301.5	-10.32	361.5	2.54	421.5	-10.33	481.5	1.03	541.5
	-0.77	-1.2111	-0.115	1.04				1.54	0.168	61.54	-2.952	121.5	1.088	181.5	-2.144	241.5	1.091	301.5	-1.995	361.5	1.076	421.5	-1.951	481.5	1.057	541.5	-1.913				1.54	11.41	61.54	-10.01	121.5	6.05	181.5	-10.19	241.5	4.67	301.5	-10.32	361.5	2.54	421.5	-10.33	481.5	1.02	541.5
	-0.771	-1.2159	-0.114	1.04				1.542	0.1674	61.54	-2.951	121.5	1.087	181.5	-2.143	241.5	1.09	301.5	-1.995	361.5	1.075	421.5	-1.951	481.5	1.056	541.5	-1.913				1.542	11.41	61.54	-10.01	121.5	6.05	181.5	-10.19	241.5	4.67	301.5	-10.31	361.5	2.54	421.5	-10.33	481.5	1.02	541.5
	-0.772	-1.22055	-0.113	1.04				1.544	0.1665	61.54	-2.95	121.5	1.086	181.5	-2.143	241.5	1.09	301.5	-1.994	361.5	1.074	421.5	-1.95	481.5	1.056	541.5	-1.913				1.544	11.41	61.54	-10.01	121.5	6.05	181.5	-10.19	241.5	4.67	301.5	-10.31	361.5	2.54	421.5	-10.33	481.5	1.02	541.5
	-0.773	-1.2252	-0.112	1.04				1.546	0.1664	61.55	-2.949	121.5	1.085	181.5	-2.142	241.5	1.088	301.5	-1.993	361.5	1.073	421.5	-1.949	481.5	1.055	541.5	-1.911				1.546	11.41	61.55	-10	121.5	6.05	181.5	-10.19	241.5	4.66	301.5	-10.31	361.5	2.54	421.5	-10.33	481.5	1.02	541.5
	-0.774	-1.22985	-0.111	1.04				1.548	0.1654	61.55	-2.948	121.5	1.084	181.5	-2.141	241.5	1.087	301.5	-1.993	361.5	1.072	421.5	-1.949	481.5	1.053	541.5	-1.911				1.548	11.41	61.55	-10	121.5	6.05	181.5	-10.18	241.5	4.66	301.5	-10.31	361.5	2.53	421.5	-10.33	481.5	1.02	541.5
	-0.775	-1.2345	-0.11	1.03				1.55	0.1649	61.55	-2.948	121.5	1.083	181.5	-2.141	241.5	1.087	301.5	-1.992	361.5	1.072	421.5	-1.948	481.5	1.053	541.5	-1.91				1.55	11.41	61.55	-10.01	121.5	6.05	181.5	-10.18	241.5	4.66	301.5	-10.3	361.5	2.54	421.5	-10.32	481.5	1.02	541.5
	-0.776	-1.2393	-0.109	1.03				1.552	0.1643	61.55	-2.947	121.6	1.083	181.6	-2.14	241.6	1.086	301.6	-1.992	361.6	1.071	421.6	-1.947	481.6	1.052	541.6	-1.909				1.552	11.41	61.55	-10	121.6	6.05	181.6	-10.18	241.6	4.66	301.6	-10.3	361.6	2.54	421.6	-10.32	481.6	1.02	541.6
	-0.777	-1.24395	-0.108	1.03				1.554	0.1642	61.55	-2.946	121.6	1.081	181.6	-2.139	241.6	1.085	301.6	-1.991	361.6	1.07	421.6	-1.946	481.6	1.051	541.6	-1.909				1.554	11.42	61.55	-9.998	121.6	6.05	181.6	-10.18	241.6	4.66	301.6	-10.3	361.6	2.54	421.6	-10.32	481.6	1.02	541.6
	-0.778	-1.2486	-0.107	1.03				1.556	0.1636	61.56	-2.945	121.6	1.081	181.6	-2.138	241.6	1.084	301.6	-1.99	361.6	1.069	421.6	-1.946	481.6	1.05	541.6	-1.909				1.556	11.41	61.56	-9.993	121.6	6.05	181.6	-10.18	241.6	4.66	301.6	-10.29	361.6	2.54	421.6	-10.31	481.6	1.02	541.6
	-0.779	-1.2534	-0.106	1.03				1.558	0.163	61.56	-2.945	121.6	1.08	181.6	-2.138	241.6	1.083	301.6	-1.989	361.6	1.067	421.6	-1.945	481.6	1.048	541.6	-1.907				1.558	11.41	61.56	-9.988	121.6	6.05	181.6	-10.17	241.6	4.66	301.6	-10.3	361.6	2.54	421.6	-10.31	481.6	1.01	541.6
	-0.78	-1.2582	-0.105	1.03				1.56	0.1623	61.56	-2.944	121.6	1.079	181.6	-2.137	241.6	1.082	301.6	-1.989	361.6	1.067	421.6	-1.945	481.6	1.048	541.6	-1.907				1.56	11.42	61.56	-9.989	121.6	6.05	181.6	-10.17	241.6	4.65	301.6	-10.29	361.6	2.53	421.6	-10.31	481.6	1.02	541.6
	-0.781	-1.2627	-0.104	1.03				1.562	0.1614	61.56	-2.944	121.6	1.078	181.6	-2.137	241.6	1.081	301.6	-1.988	361.6	1.066	421.6	-1.944	481.6	1.047	541.6	-1.906				1.562	11.41	61.56	-9.99	121.6	6.06	181.6	-10.17	241.6	4.66	301.6	-10.29	361.6	2.54	421.6	-10.3	481.6	1.02	541.6
	-0.782	-1.2675	-0.103	1.03				1.564	0.1603	61.56	-2.943	121.6	1.077	181.6	-2.136	241.6	1.08	301.6	-1.988	361.6	1.065	421.6	-1.944	481.6	1.046	541.6	-1.906				1.564	11.42	61.56	-9.986	121.6	6.05	181.6	-10.16	241.6	4.66	301.6	-10.29	361.6	2.54	421.6	-10.3	481.6	1.02	541.6
	-0.783	-1.2723	-0.102	1.02				1.566	0.1604	61.57	-2.942	121.6	1.076	181.6	-2.135	241.6	1.079	301.6	-1.987	361.6	1.064	421.6	-1.942	481.6	1.045	541.6	-1.905				1.566	11.41	61.57	-9.98	121.6	6.05	181.6	-10.16	241.6	4.66	301.6	-10.28	361.6	2.54	421.6	-10.3	481.6	1.02	541.6
	-0.784	-1.2771	-0.101	1.02				1.568	0.1595	61.57	-2.941	121.6	1.075	181.6	-2.135	241.6	1.079	301.6	-1.986	361.6	1.063	421.6	-1.942	481.6	1.044	541.6	-1.904				1.568	11.41	61.57	-9.984	121.6	6.05	181.6	-10.16	241.6	4.66	301.6	-10.28	361.6	2.54	421.6	-10.3	481.6	1.02	541.6
	-0.785	-1.2819	-0.1	1.02				1.57	0.1596	61.57	-2.94	121.6	1.073	181.6	-2.134	241.6	1.078	301.6	-1.986	361.6	1.062	421.6	-1.941	481.6	1.044	541.6	-1.904				1.57	11.41	61.57	-9.978	121.6	6.06	181.6	-10.16	241.6	4.66	301.6	-10.29	361.6	2.53	421.6	-10.3	481.6	1.01	541.6
	-0.786	-1.2867	-0.099	1.02				1.572	0.159	61.57	-2.939	121.6	1.073	181.6	-2.134	241.6	1.076	301.6	-1.985	361.6	1.061	421.6	-1.94	481.6	1.042	541.6	-1.903				1.572	11.42	61.57	-9.974	121.6	6.05	181.6	-10.15	241.6	4.66	301.6	-10.28	361.6	2.53	421.6	-10.3	481.6	1.01	541.6
	-0.787	-1.29165	-0.098	1.02				1.574	0.158	61.57	-2.939	121.6	1.072	181.6	-2.133	241.6	1.076	301.6	-1.985	361.6	1.06	421.6	-1.94	481.6	1.041	541.6	-1.902				1.574	11.41	61.57	-9.977	121.6	6.05	181.6	-10.15	241.6	4.65	301.6	-10.27	361.6	2.54	421.6	-10.29	481.6	1.02	541.6
	-0.788	-1.29645	-0.097	1.02				1.576	0.1578	61.58	-2.938	121.6	1.071	181.6	-2.132	241.6	1.075	301.6	-1.984	361.6	1.06	421.6	-1.94	481.6	1.041	541.6	-1.902				1.576	11.42	61.58	-9.977	121.6	6.06	181.6	-10.15	241.6	4.66	301.6	-10.27	361.6	2.54	421.6	-10.29	481.6	1.02	541.6
	-0.789	-1.30125	-0.096	1.01				1.578	0.157	61.58	-2.937	121.6	1.071	181.6	-2.132	241.6	1.074	301.6	-1.982	361.6	1.059	421.6	-1.938	481.6	1.04	541.6	-1.901				1.578	11.42	61.58	-9.968	121.6	6.06	181.6	-10.15	241.6	4.66	301.6	-10.27	361.6	2.54	421.6	-10.29	481.6	1.01	541.6
	-0.79	-1.3062	-0.095	1.01				1.58	0.1565	61.58	-2.937	121.6	1.07	181.6	-2.131	241.6	1.073	301.6	-1.982	361.6	1.058	421.6	-1.938	481.6	1.039	541.6	-1.9				1.58	11.42	61.58	-9.966	121.6	6.06	181.6	-10.15	241.6	4.66	301.6	-10.26	361.6	2.54	421.6	-10.28	481.6	1.02	541.6
	-0.791	-1.31085	-0.094	1.01				1.582	0.1561	61.58	-2.936	121.6	1.068	181.6	-2.131	241.6	1.072	301.6	-1.982	361.6	1.057	421.6	-1.938	481.6	1.038	541.6	-1.9				1.582	11.41	61.58	-9.964	121.6	6.06	181.6	-10.15	241.6	4.66	301.6	-10.27	361.6	2.53	421.6	-10.28	481.6	1.01	541.6
	-0.792	-1.31565	-0.093	1.01				1.584	0.1555	61.58	-2.935	121.6	1.067	181.6	-2.13	241.6	1.071	301.6	-1.981	361.6	1.056	421.6	-1.937	481.6	1.037	541.6	-1.899				1.584	11.41	61.58	-9.961	121.6	6.05	181.6	-10.15	241.6	4.66	301.6	-10.27	361.6	2.53	421.6	-10.28	481.6	1.01	541.6
	-0.793	-1.3206	-0.092	1.01				1.586	0.1546	61.59	-2.934	121.6	1.066	181.6	-2.129	241.6	1.07	301.6	-1.98	361.6	1.056	421.6	-1.936	481.6	1.036	541.6	-1.898				1.586	11.42	61.59	-9.964	121.6	6.05	181.6	-10.14	241.6	4.66	301.6	-10.26	361.6	2.53	421.6	-10.28	481.6	1.01	541.6
	-0.794	-1.32525	-0.091	1.01				1.588	0.1538	61.59	-2.934	121.6	1.065	181.6	-2.128	241.6	1.07	301.6	-1.98	361.6	1.054	421.6	-1.936	481.6	1.036	541.6	-1.898				1.588	11.42	61.59	-9.959	121.6	6.06	181.6	-10.14	241.6	4.65	301.6	-10.25	361.6	2.53	421.6	-10.28	481.6	1.01	541.6
	-0.795	-1.33035	-0.09	1				1.59	0.1541	61.59	-2.933	121.6	1.064	181.6	-2.128	241.6	1.068	301.6	-1.979	361.6	1.054	421.6	-1.935	481.6	1.035	541.6	-1.897				1.59	11.42	61.59	-9.956	121.6	6.06	181.6	-10.13	241.6	4.66	301.6	-10.25	361.6	2.54	421.6	-10.27	481.6	1.02	541.6
	-0.796	-1.33515	-0.089	1				1.592	0.1533	61.59	-2.932	121.6	1.064	181.6	-2.128	241.6	1.067	301.6	-1.978	361.6	1.053	421.6	-1.934	481.6	1.034	541.6	-1.897				1.592	11.42	61.59	-9.955	121.6	6.06	181.6	-10.13	241.6	4.66	301.6	-10.25	361.6	2.53	421.6	-10.27	481.6	1.02	541.6
	-0.797	-1.3398	-0.088	1				1.594	0.153	61.59	-2.931	121.6	1.063	181.6	-2.127	241.6	1.066	301.6	-1.978	361.6	1.051	421.6	-1.933	481.6	1.033	541.6	-1.896				1.594	11.41	61.59	-9.951	121.6	6.06	181.6	-10.13	241.6	4.66	301.6	-10.25	361.6	2.53	421.6	-10.27	481.6	1.01	541.6
	-0.798	-1.3446	-0.087	0.999				1.596	0.1526	61.6	-2.93	121.6	1.062	181.6	-2.127	241.6	1.066	301.6	-1.977	361.6	1.05	421.6	-1.933	481.6	1.032	541.6	-1.896				1.596	11.41	61.6	-9.948	121.6	6.06	181.6	-10.13	241.6	4.66	301.6	-10.25	361.6	2.53	421.6	-10.27	481.6	1.01	541.6
	-0.799	-1.34955	-0.086	0.9972				1.598	0.1517	61.6	-2.93	121.6	1.06	181.6	-2.126	241.6	1.064	301.6	-1.977	361.6	1.05	421.6	-1.933	481.6	1.031	541.6	-1.894				1.598	11.41	61.6	-9.944	121.6	6.06	181.6	-10.13	241.6	4.65	301.6	-10.25	361.6	2.53	421.6	-10.27	481.6	1.01	541.6
	-0.8	-1.35435	-0.085	0.9955				1.6	0.1508	61.6	-2.929	121.6	1.06	181.6	-2.125	241.6	1.064	301.6	-1.976	361.6	1.049	421.6	-1.932	481.6	1.031	541.6	-1.894				1.6	11.42	61.6	-9.949	121.6	6.06	181.6	-10.12	241.6	4.65	301.6	-10.24	361.6	2.54	421.6	-10.26	481.6	1.01	541.6
	-0.801	-1.35945	-0.084	0.9937				1.602	0.1505	61.6	-2.929	121.6	1.059	181.6	-2.125	241.6	1.063	301.6	-1.975	361.6	1.048	421.6	-1.931	481.6	1.029	541.6	-1.893				1.602	11.41	61.6	-9.945	121.6	6.06	181.6	-10.12	241.6	4.66	301.6	-10.24	361.6	2.54	421.6	-10.26	481.6	1.01	541.6
	-0.802	-1.36425	-0.083	0.9919				1.604	0.1501	61.6	-2.928	121.6	1.058	181.6	-2.124	241.6	1.062	301.6	-1.975	361.6	1.048	421.6	-1.93	481.6	1.029	541.6	-1.893				1.604	11.42	61.6	-9.94	121.6	6.06	181.6	-10.12	241.6	4.66	301.6	-10.23	361.6	2.54	421.6	-10.25	481.6	1.01	541.6
	-0.803	-1.3692	-0.082	0.99				1.606	0.1497	61.61	-2.927	121.6	1.058	181.6	-2.123	241.6	1.061	301.6	-1.974	361.6	1.047	421.6	-1.929	481.6	1.028	541.6	-1.892				1.606	11.41	61.61	-9.936	121.6	6.06	181.6	-10.12	241.6	4.66	301.6	-10.23	361.6	2.54	421.6	-10.25	481.6	1.01	541.6
	-0.804	-1.37415	-0.081	0.9881				1.608	0.1489	61.61	-2.926	121.6	1.056	181.6	-2.123	241.6	1.06	301.6	-1.974	361.6	1.045	421.6	-1.929	481.6	1.027	541.6	-1.891				1.608	11.41	61.61	-9.932	121.6	6.06	181.6	-10.12	241.6	4.66	301.6	-10.23	361.6	2.53	421.6	-10.26	481.6	1.01	541.6
	-0.805	-1.3791	-0.08	0.9862				1.61	0.149	61.61	-2.925	121.6	1.055	181.6	-2.122	241.6	1.059	301.6	-1.973	361.6	1.044	421.6	-1.929	481.6	1.026	541.6	-1.89				1.61	11.42	61.61	-9.933	121.6	6.06	181.6	-10.11	241.6	4.65	301.6	-10.23	361.6	2.53	421.6	-10.25	481.6	1.01	541.6
	-0.806	-1.38405	-0.079	0.9844				1.612	0.1482	61.61	-2.925	121.6	1.055	181.6	-2.121	241.6	1.059	301.6	-1.972	361.6	1.043	421.6	-1.928	481.6	1.025	541.6	-1.89				1.612	11.42	61.61	-9.934	121.6	6.07	181.6	-10.11	241.6	4.65	301.6	-10.23	361.6	2.53	421.6	-10.25	481.6	1.01	541.6
	-0.807	-1.38885	-0.078	0.9825				1.614	0.1474	61.61	-2.924	121.6	1.054	181.6	-2.121	241.6	1.058	301.6	-1.972	361.6	1.042	421.6	-1.927	481.6	1.025	541.6	-1.889				1.614	11.42	61.61	-9.936	121.6	6.07	181.6	-10.11	241.6	4.66	301.6	-10.23	361.6	2.53	421.6	-10.25	481.6	1.01	541.6
	-0.808	-1.3938	-0.077	0.9805				1.616	0.1472	61.62	-2.923	121.6	1.053	181.6	-2.121	241.6	1.057	301.6	-1.971	361.6	1.041	421.6	-1.927	481.6	1.024	541.6	-1.889				1.616	11.42	61.62	-9.928	121.6	6.06	181.6	-10.1	241.6	4.66	301.6	-10.22	361.6	2.53	421.6	-10.24	481.6	1.01	541.6
	-0.809	-1.3989	-0.076	0.9786				1.618	0.1469	61.62	-2.923	121.6	1.052	181.6	-2.12	241.6	1.056	301.6	-1.971	361.6	1.041	421.6	-1.926	481.6	1.023	541.6	-1.888				1.618	11.41	61.62	-9.927	121.6	6.07	181.6	-10.11	241.6	4.66	301.6	-10.22	361.6	2.53	421.6	-10.24	481.6	1.02	541.6
	-0.81	-1.40385	-0.075	0.9765				1.62	0.146	61.62	-2.922	121.6	1.051	181.6	-2.119	241.6	1.055	301.6	-1.97	361.6	1.04	421.6	-1.925	481.6	1.022	541.6	-1.888				1.62	11.41	61.62	-9.926	121.6	6.06	181.6	-10.1	241.6	4.66	301.6	-10.22	361.6	2.53	421.6	-10.24	481.6	1.01	541.6
	-0.811	-1.40895	-0.074	0.9747				1.622	0.1456	61.62	-2.921	121.6	1.05	181.6	-2.119	241.6	1.054	301.6	-1.969	361.6	1.039	421.6	-1.925	481.6	1.021	541.6	-1.887				1.622	11.42	61.62	-9.92	121.6	6.06	181.6	-10.1	241.6	4.65	301.6	-10.22	361.6	2.53	421.6	-10.24	481.6	1.01	541.6
	-0.812	-1.4139	-0.073	0.9727				1.624	0.145	61.62	-2.92	121.6	1.049	181.6	-2.118	241.6	1.054	301.6	-1.969	361.6	1.038	421.6	-1.924	481.6	1.019	541.6	-1.886				1.624	11.42	61.62	-9.923	121.6	6.06	181.6	-10.1	241.6	4.66	301.6	-10.21	361.6	2.53	421.6	-10.23	481.6	1.01	541.6
	-0.813	-1.41885	-0.072	0.9706				1.626	0.1445	61.63	-2.92	121.6	1.048	181.6	-2.118	241.6	1.053	301.6	-1.968	361.6	1.037	421.6	-1.923	481.6	1.02	541.6	-1.885				1.626	11.42	61.63	-9.921	121.6	6.07	181.6	-10.09	241.6	4.66	301.6	-10.22	361.6	2.53	421.6	-10.23	481.6	1.01	541.6
	-0.814	-1.42395	-0.071	0.9687				1.628	0.144	61.63	-2.919	121.6	1.047	181.6	-2.117	241.6	1.052	301.6	-1.967	361.6	1.036	421.6	-1.923	481.6	1.019	541.6	-1.885				1.628	11.42	61.63	-9.917	121.6	6.07	181.6	-10.09	241.6	4.66	301.6	-10.21	361.6	2.53	421.6	-10.23	481.6	1.01	541.6
	-0.815	-1.4289	-0.07	0.9667				1.63	0.1437	61.63	-2.918	121.6	1.046	181.6	-2.116	241.6	1.051	301.6	-1.967	361.6	1.036	421.6	-1.922	481.6	1.018	541.6	-1.884				1.63	11.42	61.63	-9.913	121.6	6.07	181.6	-10.08	241.6	4.66	301.6	-10.21	361.6	2.53	421.6	-10.23	481.6	1.01	541.6
	-0.816	-1.434	-0.069	0.9646				1.632	0.1434	61.63	-2.917	121.6	1.046	181.6	-2.116	241.6	1.05	301.6	-1.966	361.6	1.034	421.6	-1.921	481.6	1.017	541.6	-1.884				1.632	11.42	61.63	-9.912	121.6	6.07	181.6	-10.09	241.6	4.66	301.6	-10.21	361.6	2.52	421.6	-10.23	481.6	1.01	541.6
	-0.817	-1.4391	-0.068	0.9626				1.634	0.1432	61.63	-2.917	121.6	1.044	181.6	-2.116	241.6	1.048	301.6	-1.966	361.6	1.033	421.6	-1.921	481.6	1.016	541.6	-1.883				1.634	11.41	61.63	-9.911	121.6	6.07	181.6	-10.09	241.6	4.66	301.6	-10.21	361.6	2.53	421.6	-10.23	481.6	1.01	541.6
	-0.818	-1.44405	-0.067	0.9605				1.636	0.1424	61.64	-2.916	121.6	1.044	181.6	-2.115	241.6	1.048	301.6	-1.965	361.6	1.033	421.6	-1.921	481.6	1.015	541.6	-1.883				1.636	11.42	61.64	-9.906	121.6	6.07	181.6	-10.08	241.6	4.65	301.6	-10.2	361.6	2.53	421.6	-10.23	481.6	1.01	541.6
	-0.819	-1.4493	-0.066	0.9585				1.638	0.1417	61.64	-2.915	121.6	1.042	181.6	-2.114	241.6	1.047	301.6	-1.965	361.6	1.032	421.6	-1.92	481.6	1.014	541.6	-1.882				1.638	11.42	61.64	-9.909	121.6	6.07	181.6	-10.08	241.6	4.65	301.6	-10.2	361.6	2.53	421.6	-10.22	481.6	1.01	541.6
	-0.82	-1.4547	-0.065	0.9563				1.64	0.141	61.64	-2.915	121.6	1.042	181.6	-2.113	241.6	1.045	301.6	-1.964	361.6	1.032	421.6	-1.919	481.6	1.013	541.6	-1.881				1.64	11.42	61.64	-9.907	121.6	6.07	181.6	-10.07	241.6	4.66	301.6	-10.2	361.6	2.53	421.6	-10.22	481.6	1.01	541.6
	-0.821	-1.45965	-0.064	0.9543				1.642	0.1411	61.64	-2.914	121.6	1.041	181.6	-2.113	241.6	1.045	301.6	-1.964	361.6	1.031	421.6	-1.919	481.6	1.013	541.6	-1.881				1.642	11.42	61.64	-9.903	121.6	6.07	181.6	-10.07	241.6	4.66	301.6	-10.19	361.6	2.53	421.6	-10.22	481.6	1.01	541.6
	-0.822	-1.46475	-0.063	0.9522				1.644	0.14	61.64	-2.913	121.6	1.04	181.6	-2.113	241.6	1.044	301.6	-1.963	361.6	1.03	421.6	-1.918	481.6	1.012	541.6	-1.881				1.644	11.42	61.64	-9.902	121.6	6.07	181.6	-10.07	241.6	4.66	301.6	-10.19	361.6	2.53	421.6	-10.21	481.6	1	541.6
	-0.823	-1.4697	-0.062	0.95				1.646	0.1399	61.65	-2.913	121.6	1.038	181.6	-2.112	241.6	1.043	301.6	-1.962	361.6	1.029	421.6	-1.917	481.6	1.011	541.6	-1.879				1.646	11.41	61.65	-9.899	121.6	6.07	181.6	-10.07	241.6	4.66	301.6	-10.2	361.6	2.52	421.6	-10.22	481.6	1	541.6
	-0.824	-1.4748	-0.061	0.948				1.648	0.139	61.65	-2.912	121.6	1.038	181.6	-2.111	241.6	1.042	301.6	-1.962	361.6	1.028	421.6	-1.917	481.6	1.01	541.6	-1.879				1.648	11.42	61.65	-9.892	121.6	6.07	181.6	-10.06	241.6	4.66	301.6	-10.19	361.6	2.52	421.6	-10.21	481.6	1.01	541.6
	-0.825	-1.48005	-0.06	0.9458				1.65	0.1386	61.65	-2.911	121.6	1.037	181.6	-2.111	241.6	1.042	301.6	-1.961	361.6	1.027	421.6	-1.917	481.6	1.01	541.6	-1.878				1.65	11.42	61.65	-9.897	121.6	6.07	181.6	-10.06	241.6	4.65	301.6	-10.19	361.6	2.53	421.6	-10.21	481.6	1.01	541.6
	-0.826	-1.48515	-0.059	0.9437				1.652	0.1385	61.65	-2.911	121.7	1.037	181.7	-2.11	241.7	1.041	301.7	-1.96	361.7	1.026	421.7	-1.915	481.7	1.009	541.7	-1.877				1.652	11.42	61.65	-9.898	121.7	6.07	181.7	-10.06	241.7	4.66	301.7	-10.18	361.7	2.53	421.7	-10.21	481.7	1.01	541.7
	-0.827	-1.4901	-0.058	0.9416				1.654	0.1383	61.65	-2.909	121.7	1.036	181.7	-2.11	241.7	1.04	301.7	-1.959	361.7	1.026	421.7	-1.915	481.7	1.008	541.7	-1.877				1.654	11.42	61.65	-9.887	121.7	6.07	181.7	-10.05	241.7	4.66	301.7	-10.18	361.7	2.53	421.7	-10.2	481.7	1.01	541.7
	-0.828	-1.49535	-0.057	0.9394				1.656	0.1375	61.66	-2.909	121.7	1.035	181.7	-2.109	241.7	1.039	301.7	-1.959	361.7	1.024	421.7	-1.915	481.7	1.007	541.7	-1.877				1.656	11.42	61.66	-9.888	121.7	6.07	181.7	-10.06	241.7	4.66	301.7	-10.18	361.7	2.53	421.7	-10.2	481.7	1	541.7
	-0.829	-1.5	-0.056	0.9372				1.658	0.1367	61.66	-2.909	121.7	1.034	181.7	-2.109	241.7	1.038	301.7	-1.958	361.7	1.024	421.7	-1.914	481.7	1.006	541.7	-1.876				1.658	11.42	61.66	-9.885	121.7	6.07	181.7	-10.06	241.7	4.66	301.7	-10.18	361.7	2.52	421.7	-10.2	481.7	1	541.7
	-0.83	-1.506	-0.055	0.935				1.66	0.1363	61.66	-2.907	121.7	1.033	181.7	-2.108	241.7	1.037	301.7	-1.958	361.7	1.023	421.7	-1.914	481.7	1.005	541.7	-1.876				1.66	11.42	61.66	-9.881	121.7	6.07	181.7	-10.05	241.7	4.65	301.7	-10.18	361.7	2.52	421.7	-10.2	481.7	1.01	541.7
	-0.831	-1.5105	-0.054	0.9329				1.662	0.1358	61.66	-2.907	121.7	1.032	181.7	-2.108	241.7	1.037	301.7	-1.958	361.7	1.023	421.7	-1.913	481.7	1.004	541.7	-1.875				1.662	11.42	61.66	-9.887	121.7	6.08	181.7	-10.05	241.7	4.65	301.7	-10.17	361.7	2.53	421.7	-10.2	481.7	1.01	541.7
	-0.832	-1.5165	-0.053	0.9308				1.664	0.135	61.66	-2.907	121.7	1.032	181.7	-2.107	241.7	1.036	301.7	-1.957	361.7	1.021	421.7	-1.912	481.7	1.003	541.7	-1.874				1.664	11.42	61.66	-9.884	121.7	6.07	181.7	-10.05	241.7	4.66	301.7	-10.17	361.7	2.53	421.7	-10.19	481.7	1	541.7
	-0.833	-1.521	-0.052	0.9286				1.666	0.1352	61.67	-2.906	121.7	1.03	181.7	-2.107	241.7	1.035	301.7	-1.956	361.7	1.021	421.7	-1.912	481.7	1.003	541.7	-1.874				1.666	11.42	61.67	-9.877	121.7	6.08	181.7	-10.05	241.7	4.66	301.7	-10.17	361.7	2.52	421.7	-10.19	481.7	1	541.7
	-0.834	-1.527	-0.051	0.9264				1.668	0.1341	61.67	-2.905	121.7	1.03	181.7	-2.106	241.7	1.035	301.7	-1.956	361.7	1.02	421.7	-1.911	481.7	1.002	541.7	-1.873				1.668	11.42	61.67	-9.876	121.7	6.08	181.7	-10.05	241.7	4.66	301.7	-10.17	361.7	2.53	421.7	-10.18	481.7	1	541.7
	-0.835	-1.5315	-0.05	0.9243				1.67	0.1339	61.67	-2.904	121.7	1.029	181.7	-2.106	241.7	1.033	301.7	-1.955	361.7	1.018	421.7	-1.91	481.7	1.002	541.7	-1.872				1.67	11.42	61.67	-9.873	121.7	6.07	181.7	-10.05	241.7	4.66	301.7	-10.17	361.7	2.52	421.7	-10.19	481.7	1	541.7
	-0.836	-1.5375	-0.049	0.9221				1.672	0.1334	61.67	-2.903	121.7	1.028	181.7	-2.105	241.7	1.032	301.7	-1.954	361.7	1.017	421.7	-1.91	481.7	1.001	541.7	-1.872				1.672	11.42	61.67	-9.871	121.7	6.07	181.7	-10.04	241.7	4.65	301.7	-10.17	361.7	2.52	421.7	-10.18	481.7	1	541.7
	-0.837	-1.542	-0.048	0.9199				1.674	0.1323	61.67	-2.903	121.7	1.027	181.7	-2.104	241.7	1.032	301.7	-1.954	361.7	1.017	421.7	-1.91	481.7	0.9998	541.7	-1.871				1.674	11.42	61.67	-9.875	121.7	6.07	181.7	-10.04	241.7	4.65	301.7	-10.16	361.7	2.52	421.7	-10.18	481.7	1.01	541.7
	-0.838	-1.5465	-0.047	0.9177				1.676	0.1322	61.68	-2.903	121.7	1.026	181.7	-2.104	241.7	1.031	301.7	-1.954	361.7	1.016	421.7	-1.909	481.7	0.9989	541.7	-1.871				1.676	11.42	61.68	-9.873	121.7	6.08	181.7	-10.03	241.7	4.66	301.7	-10.16	361.7	2.52	421.7	-10.18	481.7	1	541.7
	-0.839	-1.5525	-0.046	0.9154				1.678	0.1318	61.68	-2.902	121.7	1.026	181.7	-2.103	241.7	1.03	301.7	-1.953	361.7	1.016	421.7	-1.909	481.7	0.9981	541.7	-1.87				1.678	11.42	61.68	-9.868	121.7	6.07	181.7	-10.03	241.7	4.66	301.7	-10.16	361.7	2.53	421.7	-10.18	481.7	1	541.7
	-0.84	-1.557	-0.045	0.9133				1.68	0.1311	61.68	-2.901	121.7	1.024	181.7	-2.103	241.7	1.029	301.7	-1.953	361.7	1.015	421.7	-1.908	481.7	0.9973	541.7	-1.87				1.68	11.43	61.68	-9.864	121.7	6.08	181.7	-10.03	241.7	4.66	301.7	-10.15	361.7	2.52	421.7	-10.17	481.7	1.01	541.7
	-0.841	-1.563	-0.044	0.9111				1.682	0.1309	61.68	-2.9	121.7	1.024	181.7	-2.102	241.7	1.028	301.7	-1.952	361.7	1.013	421.7	-1.907	481.7	0.9968	541.7	-1.87				1.682	11.42	61.68	-9.862	121.7	6.08	181.7	-10.03	241.7	4.66	301.7	-10.16	361.7	2.52	421.7	-10.17	481.7	1	541.7
	-0.842	-1.5675	-0.043	0.909				1.684	0.1304	61.68	-2.9	121.7	1.022	181.7	-2.102	241.7	1.028	301.7	-1.951	361.7	1.013	421.7	-1.907	481.7	0.9957	541.7	-1.869				1.684	11.42	61.68	-9.857	121.7	6.07	181.7	-10.03	241.7	4.66	301.7	-10.15	361.7	2.52	421.7	-10.18	481.7	1	541.7
	-0.843	-1.5735	-0.042	0.9068				1.686	0.1297	61.69	-2.899	121.7	1.022	181.7	-2.101	241.7	1.027	301.7	-1.951	361.7	1.012	421.7	-1.906	481.7	0.995	541.7	-1.868				1.686	11.42	61.69	-9.853	121.7	6.07	181.7	-10.03	241.7	4.65	301.7	-10.15	361.7	2.52	421.7	-10.17	481.7	1	541.7
	-0.844	-1.578	-0.041	0.9046				1.688	0.1288	61.69	-2.899	121.7	1.021	181.7	-2.1	241.7	1.026	301.7	-1.951	361.7	1.011	421.7	-1.906	481.7	0.9947	541.7	-1.867				1.688	11.42	61.69	-9.859	121.7	6.08	181.7	-10.02	241.7	4.65	301.7	-10.15	361.7	2.52	421.7	-10.17	481.7	1	541.7
	-0.845	-1.584	-0.04	0.9023				1.69	0.1292	61.69	-2.898	121.7	1.019	181.7	-2.1	241.7	1.025	301.7	-1.95	361.7	1.01	421.7	-1.905	481.7	0.9935	541.7	-1.866				1.69	11.42	61.69	-9.858	121.7	6.08	181.7	-10.02	241.7	4.66	301.7	-10.14	361.7	2.52	421.7	-10.17	481.7	1	541.7
	-0.846	-1.5885	-0.039	0.9002				1.692	0.1284	61.69	-2.897	121.7	1.02	181.7	-2.099	241.7	1.024	301.7	-1.95	361.7	1.009	421.7	-1.905	481.7	0.993	541.7	-1.867				1.692	11.43	61.69	-9.852	121.7	6.08	181.7	-10.02	241.7	4.66	301.7	-10.14	361.7	2.53	421.7	-10.16	481.7	1	541.7
	-0.847	-1.5945	-0.038	0.898				1.694	0.1283	61.69	-2.897	121.7	1.019	181.7	-2.099	241.7	1.023	301.7	-1.949	361.7	1.008	421.7	-1.904	481.7	0.9922	541.7	-1.866				1.694	11.42	61.69	-9.849	121.7	6.09	181.7	-10.02	241.7	4.66	301.7	-10.14	361.7	2.53	421.7	-10.16	481.7	1	541.7
	-0.848	-1.599	-0.037	0.8958				1.696	0.1277	61.7	-2.895	121.7	1.018	181.7	-2.099	241.7	1.022	301.7	-1.948	361.7	1.007	421.7	-1.903	481.7	0.9903	541.7	-1.865				1.696	11.42	61.7	-9.844	121.7	6.08	181.7	-10.02	241.7	4.66	301.7	-10.14	361.7	2.52	421.7	-10.17	481.7	1	541.7
	-0.849	-1.605	-0.036	0.8936				1.698	0.1266	61.7	-2.895	121.7	1.017	181.7	-2.098	241.7	1.021	301.7	-1.948	361.7	1.007	421.7	-1.903	481.7	0.9896	541.7	-1.865				1.698	11.42	61.7	-9.845	121.7	6.08	181.7	-10.01	241.7	4.65	301.7	-10.14	361.7	2.52	421.7	-10.16	481.7	1	541.7
	-0.85	-1.6095	-0.035	0.8913				1.7	0.1261	61.7	-2.894	121.7	1.016	181.7	-2.097	241.7	1.021	301.7	-1.948	361.7	1.006	421.7	-1.903	481.7	0.9893	541.7	-1.864				1.7	11.42	61.7	-9.85	121.7	6.08	181.7	-10.01	241.7	4.65	301.7	-10.13	361.7	2.52	421.7	-10.16	481.7	1	541.7
	-0.851	-1.6155	-0.034	0.8892				1.702	0.126	61.7	-2.894	121.7	1.015	181.7	-2.097	241.7	1.019	301.7	-1.947	361.7	1.006	421.7	-1.902	481.7	0.9881	541.7	-1.864				1.702	11.42	61.7	-9.842	121.7	6.08	181.7	-10	241.7	4.66	301.7	-10.13	361.7	2.52	421.7	-10.15	481.7	1	541.7
	-0.852	-1.6215	-0.033	0.887				1.704	0.1253	61.7	-2.893	121.7	1.014	181.7	-2.096	241.7	1.019	301.7	-1.946	361.7	1.005	421.7	-1.901	481.7	0.9874	541.7	-1.863				1.704	11.42	61.7	-9.838	121.7	6.08	181.7	-10.01	241.7	4.66	301.7	-10.13	361.7	2.52	421.7	-10.15	481.7	1	541.7
	-0.853	-1.626	-0.032	0.8849				1.706	0.1247	61.71	-2.892	121.7	1.013	181.7	-2.096	241.7	1.018	301.7	-1.946	361.7	1.004	421.7	-1.901	481.7	0.9868	541.7	-1.863				1.706	11.42	61.71	-9.835	121.7	6.09	181.7	-10	241.7	4.66	301.7	-10.13	361.7	2.52	421.7	-10.15	481.7	1	541.7
	-0.854	-1.632	-0.031	0.8827				1.708	0.1246	61.71	-2.891	121.7	1.013	181.7	-2.096	241.7	1.017	301.7	-1.945	361.7	1.003	421.7	-1.9	481.7	0.9858	541.7	-1.862				1.708	11.42	61.71	-9.835	121.7	6.08	181.7	-10.01	241.7	4.66	301.7	-10.13	361.7	2.52	421.7	-10.15	481.7	0.99	541.7
	-0.855	-1.6365	-0.03	0.8805				1.71	0.1249	61.71	-2.891	121.7	1.011	181.7	-2.095	241.7	1.016	301.7	-1.945	361.7	1.002	421.7	-1.9	481.7	0.9848	541.7	-1.861				1.71	11.42	61.71	-9.832	121.7	6.08	181.7	-9.999	241.7	4.66	301.7	-10.13	361.7	2.51	421.7	-10.15	481.7	1	541.7
	-0.856	-1.6425	-0.029	0.8784				1.712	0.1235	61.71	-2.891	121.7	1.011	181.7	-2.094	241.7	1.016	301.7	-1.945	361.7	1.002	421.7	-1.9	481.7	0.9842	541.7	-1.861				1.712	11.42	61.71	-9.834	121.7	6.09	181.7	-9.997	241.7	4.65	301.7	-10.12	361.7	2.52	421.7	-10.14	481.7	1	541.7
	-0.857	-1.6485	-0.028	0.8762				1.714	0.1233	61.71	-2.89	121.7	1.01	181.7	-2.094	241.7	1.015	301.7	-1.944	361.7	1.001	421.7	-1.899	481.7	0.9834	541.7	-1.86				1.714	11.42	61.71	-9.838	121.7	6.09	181.7	-9.995	241.7	4.66	301.7	-10.12	361.7	2.52	421.7	-10.14	481.7	1	541.7
	-0.858	-1.653	-0.027	0.8739				1.716	0.1227	61.72	-2.889	121.7	1.009	181.7	-2.093	241.7	1.014	301.7	-1.943	361.7	0.9998	421.7	-1.899	481.7	0.9831	541.7	-1.86				1.716	11.42	61.72	-9.825	121.7	6.09	181.7	-9.99	241.7	4.65	301.7	-10.12	361.7	2.52	421.7	-10.14	481.7	1	541.7
	-0.859	-1.659	-0.026	0.8719				1.718	0.1225	61.72	-2.888	121.7	1.009	181.7	-2.092	241.7	1.013	301.7	-1.943	361.7	0.9992	421.7	-1.898	481.7	0.9816	541.7	-1.86				1.718	11.42	61.72	-9.823	121.7	6.09	181.7	-9.998	241.7	4.66	301.7	-10.11	361.7	2.52	421.7	-10.14	481.7	1	541.7
	-0.86	-1.665	-0.025	0.8699				1.72	0.1217	61.72	-2.888	121.7	1.008	181.7	-2.092	241.7	1.012	301.7	-1.942	361.7	0.9978	421.7	-1.897	481.7	0.9813	541.7	-1.859				1.72	11.42	61.72	-9.823	121.7	6.08	181.7	-9.993	241.7	4.66	301.7	-10.12	361.7	2.51	421.7	-10.14	481.7	0.99	541.7
	-0.861	-1.6695	-0.024	0.8678				1.722	0.1216	61.72	-2.887	121.7	1.006	181.7	-2.092	241.7	1.011	301.7	-1.942	361.7	0.9973	421.7	-1.897	481.7	0.9801	541.7	-1.858				1.722	11.42	61.72	-9.821	121.7	6.08	181.7	-9.99	241.7	4.65	301.7	-10.11	361.7	2.52	421.7	-10.14	481.7	1	541.7
	-0.862	-1.6755	-0.023	0.8656				1.724	0.1209	61.72	-2.887	121.7	1.005	181.7	-2.091	241.7	1.011	301.7	-1.942	361.7	0.9963	421.7	-1.897	481.7	0.9789	541.7	-1.858				1.724	11.43	61.72	-9.818	121.7	6.08	181.7	-9.987	241.7	4.65	301.7	-10.11	361.7	2.52	421.7	-10.13	481.7	1	541.7
	-0.863	-1.6815	-0.022	0.8635				1.726	0.1201	61.73	-2.886	121.7	1.005	181.7	-2.091	241.7	1.01	301.7	-1.941	361.7	0.9956	421.7	-1.895	481.7	0.9787	541.7	-1.857				1.726	11.42	61.73	-9.82	121.7	6.09	181.7	-9.983	241.7	4.66	301.7	-10.11	361.7	2.52	421.7	-10.13	481.7	1	541.7
	-0.864	-1.686	-0.021	0.8615				1.728	0.12	61.73	-2.885	121.7	1.004	181.7	-2.09	241.7	1.009	301.7	-1.94	361.7	0.9948	421.7	-1.895	481.7	0.9778	541.7	-1.857				1.728	11.43	61.73	-9.82	121.7	6.09	181.7	-9.981	241.7	4.66	301.7	-10.1	361.7	2.52	421.7	-10.13	481.7	1	541.7
	-0.865	-1.692	-0.02	0.8593				1.73	0.12	61.73	-2.884	121.7	1.003	181.7	-2.09	241.7	1.008	301.7	-1.94	361.7	0.9944	421.7	-1.895	481.7	0.9773	541.7	-1.856				1.73	11.43	61.73	-9.814	121.7	6.09	181.7	-9.977	241.7	4.66	301.7	-10.1	361.7	2.52	421.7	-10.12	481.7	1	541.7
	-0.866	-1.698	-0.019	0.8572				1.732	0.1194	61.73	-2.884	121.7	1.003	181.7	-2.09	241.7	1.007	301.7	-1.939	361.7	0.9929	421.7	-1.894	481.7	0.9768	541.7	-1.855				1.732	11.42	61.73	-9.811	121.7	6.09	181.7	-9.983	241.7	4.66	301.7	-10.1	361.7	2.52	421.7	-10.12	481.7	0.99	541.7
	-0.867	-1.7025	-0.018	0.8551				1.734	0.1191	61.73	-2.883	121.7	1.002	181.7	-2.089	241.7	1.006	301.7	-1.938	361.7	0.9918	421.7	-1.894	481.7	0.9755	541.7	-1.855				1.734	11.42	61.73	-9.812	121.7	6.08	181.7	-9.978	241.7	4.65	301.7	-10.1	361.7	2.51	421.7	-10.12	481.7	0.99	541.7
	-0.868	-1.7085	-0.017	0.8531				1.736	0.1183	61.74	-2.882	121.7	1.001	181.7	-2.089	241.7	1.006	301.7	-1.939	361.7	0.9915	421.7	-1.894	481.7	0.9744	541.7	-1.855				1.736	11.42	61.74	-9.804	121.7	6.08	181.7	-9.974	241.7	4.65	301.7	-10.1	361.7	2.52	421.7	-10.12	481.7	1	541.7
	-0.869	-1.7145	-0.016	0.851				1.738	0.1176	61.74	-2.883	121.7	1.001	181.7	-2.088	241.7	1.005	301.7	-1.938	361.7	0.991	421.7	-1.893	481.7	0.9734	541.7	-1.854				1.738	11.43	61.74	-9.811	121.7	6.09	181.7	-9.972	241.7	4.65	301.7	-10.1	361.7	2.52	421.7	-10.12	481.7	0.99	541.7
	-0.87	-1.7205	-0.015	0.849				1.74	0.1175	61.74	-2.882	121.7	0.9995	181.7	-2.087	241.7	1.004	301.7	-1.937	361.7	0.9899	421.7	-1.892	481.7	0.9731	541.7	-1.854				1.74	11.43	61.74	-9.807	121.7	6.09	181.7	-9.966	241.7	4.66	301.7	-10.09	361.7	2.52	421.7	-10.11	481.7	0.99	541.7
	-0.871	-1.725	-0.014	0.8469				1.742	0.1172	61.74	-2.881	121.7	0.9983	181.7	-2.086	241.7	1.003	301.7	-1.937	361.7	0.9898	421.7	-1.892	481.7	0.9721	541.7	-1.853				1.742	11.43	61.74	-9.797	121.7	6.09	181.7	-9.966	241.7	4.65	301.7	-10.09	361.7	2.52	421.7	-10.11	481.7	0.99	541.7
	-0.872	-1.731	-0.013	0.845				1.744	0.1167	61.74	-2.88	121.7	0.9979	181.7	-2.086	241.7	1.003	301.7	-1.936	361.7	0.9882	421.7	-1.891	481.7	0.9714	541.7	-1.853				1.744	11.42	61.74	-9.801	121.7	6.09	181.7	-9.967	241.7	4.66	301.7	-10.09	361.7	2.52	421.7	-10.11	481.7	0.99	541.7
	-0.873	-1.737	-0.012	0.8429				1.746	0.1162	61.75	-2.879	121.7	0.9971	181.7	-2.086	241.7	1.002	301.7	-1.935	361.7	0.9872	421.7	-1.89	481.7	0.9705	541.7	-1.852				1.746	11.42	61.75	-9.798	121.7	6.09	181.7	-9.97	241.7	4.65	301.7	-10.09	361.7	2.51	421.7	-10.11	481.7	0.99	541.7
	-0.874	-1.743	-0.011	0.8409				1.748	0.1154	61.75	-2.879	121.7	0.996	181.7	-2.086	241.7	1.001	301.7	-1.936	361.7	0.9867	421.7	-1.89	481.7	0.9698	541.7	-1.852				1.748	11.43	61.75	-9.795	121.7	6.09	181.7	-9.959	241.7	4.65	301.7	-10.09	361.7	2.51	421.7	-10.11	481.7	1	541.7
	-0.875	-1.749	-0.01	0.8389				1.75	0.1153	61.75	-2.879	121.7	0.995	181.7	-2.085	241.7	1	301.7	-1.935	361.7	0.9862	421.7	-1.89	481.7	0.9697	541.7	-1.851				1.75	11.42	61.75	-9.796	121.7	6.09	181.7	-9.962	241.7	4.65	301.7	-10.08	361.7	2.52	421.7	-10.11	481.7	0.99	541.7
	-0.876	-1.7535	-0.009	0.8369				1.752	0.1151	61.75	-2.878	121.8	0.995	181.8	-2.084	241.8	0.9995	301.8	-1.934	361.8	0.9854	421.8	-1.889	481.8	0.9686	541.8	-1.85				1.752	11.43	61.75	-9.798	121.8	6.1	181.8	-9.956	241.8	4.65	301.8	-10.08	361.8	2.52	421.8	-10.1	481.8	1	541.8
	-0.877	-1.7595	-0.008	0.8349				1.754	0.1144	61.75	-2.877	121.8	0.9939	181.8	-2.084	241.8	0.9986	301.8	-1.933	361.8	0.9846	421.8	-1.888	481.8	0.9679	541.8	-1.85				1.754	11.43	61.75	-9.789	121.8	6.09	181.8	-9.953	241.8	4.65	301.8	-10.08	361.8	2.52	421.8	-10.1	481.8	1	541.8
	-0.878	-1.7655	-0.007	0.833				1.756	0.1141	61.76	-2.876	121.8	0.9933	181.8	-2.083	241.8	0.9984	301.8	-1.933	361.8	0.983	421.8	-1.888	481.8	0.967	541.8	-1.85				1.756	11.42	61.76	-9.79	121.8	6.1	181.8	-9.959	241.8	4.65	301.8	-10.07	361.8	2.52	421.8	-10.1	481.8	0.99	541.8
	-0.879	-1.7715	-0.006	0.831				1.758	0.1136	61.76	-2.876	121.8	0.9923	181.8	-2.083	241.8	0.9965	301.8	-1.932	361.8	0.9825	421.8	-1.887	481.8	0.966	541.8	-1.849				1.758	11.42	61.76	-9.789	121.8	6.09	181.8	-9.955	241.8	4.66	301.8	-10.08	361.8	2.51	421.8	-10.1	481.8	0.99	541.8
	-0.88	-1.776	-0.005	0.8291				1.76	0.113	61.76	-2.875	121.8	0.9911	181.8	-2.082	241.8	0.9958	301.8	-1.932	361.8	0.9824	421.8	-1.887	481.8	0.9649	541.8	-1.848				1.76	11.43	61.76	-9.784	121.8	6.09	181.8	-9.946	241.8	4.65	301.8	-10.08	361.8	2.51	421.8	-10.1	481.8	0.99	541.8
	-0.881	-1.782	-0.004	0.8271				1.762	0.1123	61.76	-2.875	121.8	0.9899	181.8	-2.082	241.8	0.9952	301.8	-1.932	361.8	0.9814	421.8	-1.887	481.8	0.9643	541.8	-1.848				1.762	11.43	61.76	-9.783	121.8	6.1	181.8	-9.949	241.8	4.65	301.8	-10.06	361.8	2.52	421.8	-10.09	481.8	0.99	541.8
	-0.882	-1.788	-0.003	0.8252				1.764	0.1118	61.76	-2.874	121.8	0.9897	181.8	-2.081	241.8	0.9951	301.8	-1.931	361.8	0.9803	421.8	-1.886	481.8	0.9636	541.8	-1.847				1.764	11.43	61.76	-9.785	121.8	6.1	181.8	-9.945	241.8	4.66	301.8	-10.07	361.8	2.52	421.8	-10.09	481.8	0.99	541.8
	-0.883	-1.794	-0.002	0.8233				1.766	0.1117	61.77	-2.873	121.8	0.9886	181.8	-2.081	241.8	0.994	301.8	-1.93	361.8	0.9797	421.8	-1.885	481.8	0.9629	541.8	-1.847				1.766	11.42	61.77	-9.782	121.8	6.1	181.8	-9.941	241.8	4.66	301.8	-10.06	361.8	2.52	421.8	-10.09	481.8	0.99	541.8
	-0.884	-1.8	-0.001	0.8215				1.768	0.1113	61.77	-2.872	121.8	0.9879	181.8	-2.081	241.8	0.9936	301.8	-1.93	361.8	0.9781	421.8	-1.885	481.8	0.962	541.8	-1.847				1.768	11.43	61.77	-9.777	121.8	6.1	181.8	-9.944	241.8	4.66	301.8	-10.06	361.8	2.52	421.8	-10.09	481.8	0.99	541.8
	-0.885	-1.8045	0	0.8133				1.77	0.1113	61.77	-2.872	121.8	0.9872	181.8	-2.08	241.8	0.9921	301.8	-1.929	361.8	0.978	421.8	-1.884	481.8	0.9618	541.8	-1.846				1.77	11.42	61.77	-9.774	121.8	6.1	181.8	-9.944	241.8	4.66	301.8	-10.07	361.8	2.52	421.8	-10.09	481.8	0.99	541.8
	-0.886	-1.8105	-0.001	0.7856				1.772	0.1108	61.77	-2.871	121.8	0.9866	181.8	-2.08	241.8	0.9911	301.8	-1.929	361.8	0.9773	421.8	-1.884	481.8	0.9607	541.8	-1.846				1.772	11.42	61.77	-9.773	121.8	6.1	181.8	-9.938	241.8	4.65	301.8	-10.06	361.8	2.51	421.8	-10.09	481.8	0.99	541.8
	-0.887	-1.8165	-0.002	0.761				1.774	0.1099	61.77	-2.871	121.8	0.9852	181.8	-2.079	241.8	0.9905	301.8	-1.928	361.8	0.9765	421.8	-1.884	481.8	0.9598	541.8	-1.845				1.774	11.43	61.77	-9.771	121.8	6.1	181.8	-9.936	241.8	4.65	301.8	-10.06	361.8	2.52	421.8	-10.08	481.8	0.99	541.8
	-0.888	-1.8225	-0.003	0.7393				1.776	0.1096	61.78	-2.87	121.8	0.9851	181.8	-2.079	241.8	0.99	301.8	-1.928	361.8	0.9753	421.8	-1.883	481.8	0.9589	541.8	-1.845				1.776	11.43	61.78	-9.777	121.8	6.1	181.8	-9.934	241.8	4.65	301.8	-10.06	361.8	2.52	421.8	-10.08	481.8	0.99	541.8
	-0.889	-1.8285	-0.004	0.7188				1.778	0.1096	61.78	-2.869	121.8	0.9838	181.8	-2.078	241.8	0.9889	301.8	-1.928	361.8	0.975	421.8	-1.882	481.8	0.9586	541.8	-1.844				1.778	11.43	61.78	-9.774	121.8	6.1	181.8	-9.933	241.8	4.65	301.8	-10.05	361.8	2.52	421.8	-10.08	481.8	0.99	541.8
	-0.89	-1.833	-0.005	0.6996				1.78	0.1087	61.78	-2.869	121.8	0.9833	181.8	-2.077	241.8	0.9884	301.8	-1.927	361.8	0.974	421.8	-1.882	481.8	0.9576	541.8	-1.844				1.78	11.43	61.78	-9.767	121.8	6.1	181.8	-9.929	241.8	4.66	301.8	-10.05	361.8	2.52	421.8	-10.08	481.8	0.99	541.8
	-0.891	-1.839	-0.006	0.6812				1.782	0.1084	61.78	-2.868	121.8	0.9821	181.8	-2.078	241.8	0.9869	301.8	-1.926	361.8	0.9731	421.8	-1.881	481.8	0.9569	541.8	-1.843				1.782	11.43	61.78	-9.766	121.8	6.1	181.8	-9.931	241.8	4.66	301.8	-10.05	361.8	2.52	421.8	-10.07	481.8	0.99	541.8
	-0.892	-1.845	-0.007	0.6636				1.784	0.1081	61.78	-2.867	121.8	0.9814	181.8	-2.077	241.8	0.9863	301.8	-1.926	361.8	0.9725	421.8	-1.881	481.8	0.9558	541.8	-1.843				1.784	11.42	61.78	-9.762	121.8	6.1	181.8	-9.931	241.8	4.65	301.8	-10.05	361.8	2.51	421.8	-10.08	481.8	0.99	541.8
	-0.893	-1.851	-0.008	0.6468				1.786	0.1077	61.79	-2.866	121.8	0.9803	181.8	-2.076	241.8	0.9858	301.8	-1.926	361.8	0.9718	421.8	-1.881	481.8	0.9548	541.8	-1.842				1.786	11.43	61.79	-9.759	121.8	6.1	181.8	-9.924	241.8	4.65	301.8	-10.05	361.8	2.52	421.8	-10.07	481.8	1	541.8
	-0.894	-1.857	-0.009	0.6307				1.788	0.1064	61.79	-2.866	121.8	0.9798	181.8	-2.076	241.8	0.9851	301.8	-1.926	361.8	0.9707	421.8	-1.88	481.8	0.9546	541.8	-1.841				1.788	11.43	61.79	-9.764	121.8	6.11	181.8	-9.92	241.8	4.66	301.8	-10.04	361.8	2.52	421.8	-10.07	481.8	0.99	541.8
	-0.895	-1.863	-0.01	0.6152				1.79	0.1072	61.79	-2.865	121.8	0.979	181.8	-2.075	241.8	0.9842	301.8	-1.925	361.8	0.97	421.8	-1.879	481.8	0.9541	541.8	-1.841				1.79	11.43	61.79	-9.763	121.8	6.11	181.8	-9.921	241.8	4.65	301.8	-10.04	361.8	2.52	421.8	-10.06	481.8	1	541.8
	-0.896	-1.8675	-0.011	0.6002				1.792	0.1066	61.79	-2.865	121.8	0.9785	181.8	-2.075	241.8	0.9834	301.8	-1.924	361.8	0.9696	421.8	-1.879	481.8	0.9535	541.8	-1.841				1.792	11.43	61.79	-9.752	121.8	6.11	181.8	-9.913	241.8	4.65	301.8	-10.04	361.8	2.51	421.8	-10.06	481.8	1	541.8
	-0.897	-1.8735	-0.012	0.5859				1.794	0.1061	61.79	-2.864	121.8	0.978	181.8	-2.075	241.8	0.9825	301.8	-1.924	361.8	0.9683	421.8	-1.878	481.8	0.9526	541.8	-1.84				1.794	11.43	61.79	-9.756	121.8	6.11	181.8	-9.92	241.8	4.65	301.8	-10.03	361.8	2.51	421.8	-10.06	481.8	0.99	541.8
	-0.898	-1.8795	-0.013	0.5719				1.796	0.1057	61.8	-2.863	121.8	0.9774	181.8	-2.074	241.8	0.9814	301.8	-1.923	361.8	0.9672	421.8	-1.878	481.8	0.9512	541.8	-1.84				1.796	11.42	61.8	-9.751	121.8	6.1	181.8	-9.919	241.8	4.66	301.8	-10.04	361.8	2.51	421.8	-10.06	481.8	0.99	541.8
	-0.899	-1.8855	-0.014	0.5585				1.798	0.1048	61.8	-2.863	121.8	0.9758	181.8	-2.073	241.8	0.9807	301.8	-1.923	361.8	0.9675	421.8	-1.878	481.8	0.9506	541.8	-1.839				1.798	11.43	61.8	-9.751	121.8	6.1	181.8	-9.913	241.8	4.65	301.8	-10.03	361.8	2.51	421.8	-10.06	481.8	1	541.8
	-0.9	-1.8915	-0.015	0.5456				1.8	0.1042	61.8	-2.862	121.8	0.9754	181.8	-2.073	241.8	0.9802	301.8	-1.923	361.8	0.9664	421.8	-1.877	481.8	0.9505	541.8	-1.839				1.8	11.43	61.8	-9.752	121.8	6.11	181.8	-9.908	241.8	4.65	301.8	-10.03	361.8	2.51	421.8	-10.06	481.8	1	541.8
	-0.901	-1.8975	-0.016	0.5331				1.802	0.1043	61.8	-2.862	121.8	0.9744	181.8	-2.072	241.8	0.9793	301.8	-1.922	361.8	0.9658	421.8	-1.877	481.8	0.9494	541.8	-1.838				1.802	11.43	61.8	-9.754	121.8	6.11	181.8	-9.906	241.8	4.65	301.8	-10.03	361.8	2.52	421.8	-10.05	481.8	0.99	541.8
	-0.902	-1.9035	-0.017	0.5209				1.804	0.1038	61.8	-2.861	121.8	0.9739	181.8	-2.072	241.8	0.979	301.8	-1.921	361.8	0.9654	421.8	-1.876	481.8	0.9486	541.8	-1.838				1.804	11.43	61.8	-9.745	121.8	6.11	181.8	-9.906	241.8	4.65	301.8	-10.02	361.8	2.52	421.8	-10.05	481.8	1	541.8
	-0.903	-1.9095	-0.018	0.5093				1.806	0.1031	61.81	-2.86	121.8	0.9729	181.8	-2.071	241.8	0.9782	301.8	-1.921	361.8	0.9641	421.8	-1.875	481.8	0.9484	541.8	-1.837				1.806	11.43	61.81	-9.743	121.8	6.11	181.8	-9.905	241.8	4.66	301.8	-10.02	361.8	2.52	421.8	-10.05	481.8	0.99	541.8
	-0.904	-1.9155	-0.019	0.498				1.808	0.1029	61.81	-2.859	121.8	0.9722	181.8	-2.071	241.8	0.9772	301.8	-1.921	361.8	0.9627	421.8	-1.875	481.8	0.9469	541.8	-1.837				1.808	11.43	61.81	-9.741	121.8	6.11	181.8	-9.907	241.8	4.65	301.8	-10.02	361.8	2.51	421.8	-10.05	481.8	0.99	541.8
	-0.905	-1.9215	-0.02	0.487				1.81	0.1027	61.81	-2.859	121.8	0.9709	181.8	-2.071	241.8	0.9762	301.8	-1.921	361.8	0.9628	421.8	-1.875	481.8	0.9462	541.8	-1.836				1.81	11.43	61.81	-9.74	121.8	6.11	181.8	-9.897	241.8	4.65	301.8	-10.02	361.8	2.51	421.8	-10.05	481.8	0.99	541.8
	-0.906	-1.9275	-0.021	0.4764				1.812	0.1016	61.81	-2.858	121.8	0.9706	181.8	-2.071	241.8	0.9761	301.8	-1.92	361.8	0.9615	421.8	-1.875	481.8	0.9458	541.8	-1.836				1.812	11.43	61.81	-9.738	121.8	6.11	181.8	-9.899	241.8	4.65	301.8	-10.02	361.8	2.52	421.8	-10.04	481.8	1	541.8
	-0.907	-1.932	-0.022	0.466				1.814	0.1016	61.81	-2.858	121.8	0.9699	181.8	-2.07	241.8	0.9747	301.8	-1.92	361.8	0.9605	421.8	-1.873	481.8	0.9449	541.8	-1.835				1.814	11.43	61.81	-9.743	121.8	6.11	181.8	-9.895	241.8	4.65	301.8	-10.01	361.8	2.51	421.8	-10.04	481.8	0.99	541.8
	-0.908	-1.938	-0.023	0.456				1.816	0.1013	61.82	-2.857	121.8	0.9694	181.8	-2.07	241.8	0.9739	301.8	-1.919	361.8	0.9601	421.8	-1.873	481.8	0.9442	541.8	-1.835				1.816	11.44	61.82	-9.74	121.8	6.11	181.8	-9.894	241.8	4.65	301.8	-10.01	361.8	2.51	421.8	-10.04	481.8	0.99	541.8
	-0.909	-1.944	-0.024	0.4463				1.818	0.1006	61.82	-2.856	121.8	0.9689	181.8	-2.068	241.8	0.9733	301.8	-1.918	361.8	0.9597	421.8	-1.872	481.8	0.9436	541.8	-1.835				1.818	11.43	61.82	-9.732	121.8	6.11	181.8	-9.894	241.8	4.65	301.8	-10.01	361.8	2.52	421.8	-10.04	481.8	0.99	541.8
	-0.91	-1.95	-0.025	0.4369				1.82	0.1001	61.82	-2.856	121.8	0.9679	181.8	-2.069	241.8	0.9721	301.8	-1.918	361.8	0.9586	421.8	-1.872	481.8	0.9427	541.8	-1.834				1.82	11.43	61.82	-9.732	121.8	6.11	181.8	-9.893	241.8	4.65	301.8	-10.01	361.8	2.51	421.8	-10.04	481.8	0.99	541.8
	-0.911	-1.956	-0.026	0.4277				1.822	0.1003	61.82	-2.855	121.8	0.9665	181.8	-2.068	241.8	0.9711	301.8	-1.917	361.8	0.958	421.8	-1.872	481.8	0.9416	541.8	-1.833				1.822	11.43	61.82	-9.725	121.8	6.11	181.8	-9.889	241.8	4.65	301.8	-10.01	361.8	2.51	421.8	-10.04	481.8	0.99	541.8
	-0.912	-1.962	-0.027	0.4187				1.824	0.09924	61.82	-2.855	121.8	0.9657	181.8	-2.067	241.8	0.9709	301.8	-1.917	361.8	0.9576	421.8	-1.871	481.8	0.9403	541.8	-1.833				1.824	11.43	61.82	-9.723	121.8	6.12	181.8	-9.888	241.8	4.65	301.8	-10.01	361.8	2.52	421.8	-10.03	481.8	0.99	541.8
	-0.913	-1.968	-0.028	0.41				1.826	0.09861	61.83	-2.854	121.8	0.9654	181.8	-2.067	241.8	0.9702	301.8	-1.917	361.8	0.9565	421.8	-1.871	481.8	0.94	541.8	-1.832				1.826	11.43	61.83	-9.732	121.8	6.11	181.8	-9.886	241.8	4.66	301.8	-10	361.8	2.51	421.8	-10.03	481.8	0.99	541.8
	-0.914	-1.9725	-0.029	0.4016				1.828	0.09881	61.83	-2.854	121.8	0.9644	181.8	-2.066	241.8	0.9695	301.8	-1.916	361.8	0.9556	421.8	-1.87	481.8	0.9394	541.8	-1.832				1.828	11.43	61.83	-9.728	121.8	6.12	181.8	-9.879	241.8	4.66	301.8	-10	361.8	2.51	421.8	-10.03	481.8	0.99	541.8
	-0.915	-1.9785	-0.03	0.3934				1.83	0.09811	61.83	-2.853	121.8	0.9636	181.8	-2.066	241.8	0.9688	301.8	-1.916	361.8	0.9546	421.8	-1.869	481.8	0.9387	541.8	-1.832				1.83	11.43	61.83	-9.72	121.8	6.12	181.8	-9.879	241.8	4.65	301.8	-9.994	361.8	2.51	421.8	-10.03	481.8	0.99	541.8
	-0.916	-1.9845	-0.031	0.3855				1.832	0.09794	61.83	-2.852	121.8	0.9632	181.8	-2.066	241.8	0.9677	301.8	-1.915	361.8	0.9541	421.8	-1.869	481.8	0.9386	541.8	-1.831				1.832	11.43	61.83	-9.72	121.8	6.12	181.8	-9.883	241.8	4.65	301.8	-9.995	361.8	2.51	421.8	-10.03	481.8	0.99	541.8
	-0.917	-1.9905	-0.032	0.3776				1.834	0.09802	61.83	-2.851	121.8	0.9623	181.8	-2.066	241.8	0.9662	301.8	-1.914	361.8	0.9533	421.8	-1.869	481.8	0.9373	541.8	-1.831				1.834	11.43	61.83	-9.72	121.8	6.11	181.8	-9.88	241.8	4.65	301.8	-10	361.8	2.51	421.8	-10.02	481.8	0.99	541.8
	-0.918	-1.9965	-0.033	0.37				1.836	0.09686	61.84	-2.851	121.8	0.9614	181.8	-2.065	241.8	0.9663	301.8	-1.914	361.8	0.9527	421.8	-1.869	481.8	0.9362	541.8	-1.83				1.836	11.43	61.84	-9.714	121.8	6.11	181.8	-9.877	241.8	4.65	301.8	-9.998	361.8	2.51	421.8	-10.02	481.8	0.99	541.8
	-0.919	-2.0025	-0.034	0.3627				1.838	0.09646	61.84	-2.851	121.8	0.9607	181.8	-2.065	241.8	0.9656	301.8	-1.914	361.8	0.9523	421.8	-1.868	481.8	0.9358	541.8	-1.83				1.838	11.43	61.84	-9.718	121.8	6.12	181.8	-9.872	241.8	4.65	301.8	-9.993	361.8	2.51	421.8	-10.02	481.8	0.99	541.8
	-0.92	-2.0085	-0.035	0.3555				1.84	0.09652	61.84	-2.85	121.8	0.96	181.8	-2.064	241.8	0.965	301.8	-1.913	361.8	0.9513	421.8	-1.868	481.8	0.9351	541.8	-1.829				1.84	11.43	61.84	-9.717	121.8	6.12	181.8	-9.874	241.8	4.65	301.8	-9.992	361.8	2.51	421.8	-10.02	481.8	0.99	541.8
	-0.921	-2.0145	-0.036	0.3485				1.842	0.09654	61.84	-2.849	121.8	0.9589	181.8	-2.063	241.8	0.9641	301.8	-1.913	361.8	0.951	421.8	-1.867	481.8	0.9342	541.8	-1.829				1.842	11.43	61.84	-9.712	121.8	6.12	181.8	-9.874	241.8	4.65	301.8	-9.987	361.8	2.51	421.8	-10.02	481.8	0.99	541.8
	-0.922	-2.019	-0.037	0.3416				1.844	0.09556	61.84	-2.849	121.8	0.9587	181.8	-2.064	241.8	0.9634	301.8	-1.913	361.8	0.9495	421.8	-1.867	481.8	0.9336	541.8	-1.829				1.844	11.43	61.84	-9.709	121.8	6.12	181.8	-9.873	241.8	4.66	301.8	-9.985	361.8	2.51	421.8	-10.01	481.8	0.99	541.8
	-0.923	-2.025	-0.038	0.335				1.846	0.09519	61.85	-2.848	121.8	0.9577	181.8	-2.063	241.8	0.9624	301.8	-1.912	361.8	0.949	421.8	-1.866	481.8	0.9327	541.8	-1.828				1.846	11.43	61.85	-9.707	121.8	6.11	181.8	-9.872	241.8	4.65	301.8	-9.987	361.8	2.51	421.8	-10.01	481.8	0.99	541.8
	-0.924	-2.031	-0.039	0.3284				1.848	0.09454	61.85	-2.847	121.8	0.9566	181.8	-2.063	241.8	0.9618	301.8	-1.912	361.8	0.9486	421.8	-1.866	481.8	0.9319	541.8	-1.828				1.848	11.43	61.85	-9.704	121.8	6.12	181.8	-9.863	241.8	4.65	301.8	-9.987	361.8	2.51	421.8	-10.01	481.8	0.99	541.8
	-0.925	-2.037	-0.04	0.322				1.85	0.09444	61.85	-2.847	121.8	0.9555	181.8	-2.062	241.8	0.9612	301.8	-1.912	361.8	0.9479	421.8	-1.865	481.8	0.932	541.8	-1.826				1.85	11.43	61.85	-9.706	121.8	6.12	181.8	-9.861	241.8	4.65	301.8	-9.975	361.8	2.51	421.8	-10.01	481.8	0.99	541.8
	-0.926	-2.043	-0.041	0.3158				1.852	0.09424	61.85	-2.846	121.9	0.9557	181.9	-2.062	241.9	0.9602	301.9	-1.911	361.9	0.9469	421.9	-1.865	481.9	0.9309	541.9	-1.826				1.852	11.43	61.85	-9.707	121.9	6.12	181.9	-9.86	241.9	4.65	301.9	-9.979	361.9	2.51	421.9	-10.01	481.9	0.99	541.9
	-0.927	-2.0475	-0.042	0.3098				1.854	0.0938	61.85	-2.845	121.9	0.9548	181.9	-2.061	241.9	0.9594	301.9	-1.91	361.9	0.9458	421.9	-1.864	481.9	0.9301	541.9	-1.826				1.854	11.43	61.85	-9.704	121.9	6.12	181.9	-9.854	241.9	4.65	301.9	-9.977	361.9	2.51	421.9	-10	481.9	0.99	541.9
	-0.928	-2.0535	-0.043	0.3038				1.856	0.09373	61.86	-2.845	121.9	0.9543	181.9	-2.061	241.9	0.9588	301.9	-1.91	361.9	0.945	421.9	-1.864	481.9	0.9294	541.9	-1.826				1.856	11.43	61.86	-9.698	121.9	6.13	181.9	-9.861	241.9	4.65	301.9	-9.971	361.9	2.51	421.9	-10	481.9	0.99	541.9
	-0.929	-2.0595	-0.044	0.298				1.858	0.09299	61.86	-2.844	121.9	0.9537	181.9	-2.061	241.9	0.9576	301.9	-1.909	361.9	0.9443	421.9	-1.864	481.9	0.928	541.9	-1.825				1.858	11.43	61.86	-9.699	121.9	6.12	181.9	-9.86	241.9	4.65	301.9	-9.975	361.9	2.51	421.9	-10	481.9	0.98	541.9
	-0.93	-2.0655	-0.045	0.2923				1.86	0.09174	61.86	-2.844	121.9	0.9525	181.9	-2.06	241.9	0.9569	301.9	-1.909	361.9	0.944	421.9	-1.863	481.9	0.9277	541.9	-1.825				1.86	11.43	61.86	-9.696	121.9	6.12	181.9	-9.853	241.9	4.65	301.9	-9.973	361.9	2.51	421.9	-10	481.9	0.99	541.9
	-0.931	-2.07	-0.046	0.2867				1.862	0.09183	61.86	-2.843	121.9	0.9516	181.9	-2.059	241.9	0.9566	301.9	-1.909	361.9	0.9431	421.9	-1.863	481.9	0.9267	541.9	-1.824				1.862	11.43	61.86	-9.693	121.9	6.12	181.9	-9.854	241.9	4.65	301.9	-9.967	361.9	2.51	421.9	-9.994	481.9	0.99	541.9
	-0.932	-2.076	-0.047	0.2813				1.864	0.09153	61.86	-2.843	121.9	0.9509	181.9	-2.059	241.9	0.9561	301.9	-1.908	361.9	0.9424	421.9	-1.862	481.9	0.926	541.9	-1.823				1.864	11.43	61.86	-9.697	121.9	6.12	181.9	-9.853	241.9	4.66	301.9	-9.968	361.9	2.51	421.9	-9.996	481.9	0.99	541.9
	-0.933	-2.082	-0.048	0.2761				1.866	0.09123	61.87	-2.842	121.9	0.9506	181.9	-2.058	241.9	0.9551	301.9	-1.908	361.9	0.942	421.9	-1.862	481.9	0.9257	541.9	-1.823				1.866	11.43	61.87	-9.695	121.9	6.12	181.9	-9.848	241.9	4.66	301.9	-9.965	361.9	2.51	421.9	-9.991	481.9	0.99	541.9
	-0.934	-2.0865	-0.049	0.2709				1.868	0.09082	61.87	-2.841	121.9	0.9496	181.9	-2.058	241.9	0.9545	301.9	-1.908	361.9	0.9406	421.9	-1.861	481.9	0.925	541.9	-1.823				1.868	11.43	61.87	-9.689	121.9	6.13	181.9	-9.846	241.9	4.66	301.9	-9.964	361.9	2.51	421.9	-9.987	481.9	0.99	541.9
	-0.935	-2.0925	-0.05	0.2658				1.87	0.09108	61.87	-2.841	121.9	0.9492	181.9	-2.058	241.9	0.9537	301.9	-1.907	361.9	0.9399	421.9	-1.861	481.9	0.9246	541.9	-1.822				1.87	11.43	61.87	-9.689	121.9	6.12	181.9	-9.848	241.9	4.66	301.9	-9.964	361.9	2.51	421.9	-9.992	481.9	0.99	541.9
	-0.936	-2.097	-0.051	0.2608				1.872	0.09048	61.87	-2.84	121.9	0.9483	181.9	-2.057	241.9	0.9527	301.9	-1.907	361.9	0.9391	421.9	-1.86	481.9	0.9235	541.9	-1.821				1.872	11.43	61.87	-9.686	121.9	6.12	181.9	-9.846	241.9	4.65	301.9	-9.964	361.9	2.51	421.9	-9.989	481.9	0.99	541.9
	-0.937	-2.103	-0.052	0.2559				1.874	0.0896	61.87	-2.839	121.9	0.9472	181.9	-2.057	241.9	0.9522	301.9	-1.907	361.9	0.9386	421.9	-1.861	481.9	0.9228	541.9	-1.821				1.874	11.43	61.87	-9.682	121.9	6.13	181.9	-9.84	241.9	4.65	301.9	-9.957	361.9	2.51	421.9	-9.986	481.9	0.99	541.9
	-0.938	-2.109	-0.053	0.2511				1.876	0.08953	61.88	-2.839	121.9	0.9465	181.9	-2.057	241.9	0.9517	301.9	-1.906	361.9	0.9377	421.9	-1.86	481.9	0.922	541.9	-1.821				1.876	11.43	61.88	-9.686	121.9	6.13	181.9	-9.841	241.9	4.65	301.9	-9.955	361.9	2.51	421.9	-9.981	481.9	0.99	541.9
	-0.939	-2.1135	-0.054	0.2464				1.878	0.08913	61.88	-2.839	121.9	0.9459	181.9	-2.056	241.9	0.951	301.9	-1.905	361.9	0.9376	421.9	-1.859	481.9	0.9214	541.9	-1.821				1.878	11.43	61.88	-9.685	121.9	6.13	181.9	-9.835	241.9	4.66	301.9	-9.956	361.9	2.51	421.9	-9.982	481.9	0.99	541.9
	-0.94	-2.1195	-0.055	0.2419				1.88	0.08866	61.88	-2.838	121.9	0.9452	181.9	-2.055	241.9	0.9504	301.9	-1.905	361.9	0.936	421.9	-1.858	481.9	0.9204	541.9	-1.82				1.88	11.43	61.88	-9.678	121.9	6.13	181.9	-9.836	241.9	4.66	301.9	-9.951	361.9	2.51	421.9	-9.98	481.9	0.99	541.9
	-0.941	-2.1255	-0.056	0.2374				1.882	0.08808	61.88	-2.837	121.9	0.9444	181.9	-2.056	241.9	0.9491	301.9	-1.905	361.9	0.9353	421.9	-1.858	481.9	0.9201	541.9	-1.82				1.882	11.43	61.88	-9.679	121.9	6.13	181.9	-9.838	241.9	4.66	301.9	-9.948	361.9	2.51	421.9	-9.979	481.9	0.99	541.9
	-0.942	-2.13	-0.057	0.233				1.884	0.08769	61.88	-2.836	121.9	0.9441	181.9	-2.055	241.9	0.9488	301.9	-1.904	361.9	0.9351	421.9	-1.858	481.9	0.9185	541.9	-1.819				1.884	11.43	61.88	-9.673	121.9	6.13	181.9	-9.837	241.9	4.65	301.9	-9.953	361.9	2.51	421.9	-9.978	481.9	0.99	541.9
	-0.943	-2.136	-0.058	0.2287				1.886	0.08733	61.89	-2.836	121.9	0.9427	181.9	-2.055	241.9	0.948	301.9	-1.904	361.9	0.9344	421.9	-1.858	481.9	0.918	541.9	-1.818				1.886	11.43	61.89	-9.672	121.9	6.13	181.9	-9.825	241.9	4.65	301.9	-9.953	361.9	2.51	421.9	-9.974	481.9	0.99	541.9
	-0.944	-2.1405	-0.059	0.2245				1.888	0.08655	61.89	-2.835	121.9	0.9417	181.9	-2.054	241.9	0.9475	301.9	-1.904	361.9	0.9334	421.9	-1.857	481.9	0.9176	541.9	-1.818				1.888	11.43	61.89	-9.673	121.9	6.13	181.9	-9.826	241.9	4.66	301.9	-9.948	361.9	2.51	421.9	-9.971	481.9	0.99	541.9
	-0.945	-2.1465	-0.06	0.2203				1.89	0.08713	61.89	-2.835	121.9	0.9415	181.9	-2.054	241.9	0.9467	301.9	-1.903	361.9	0.9325	421.9	-1.857	481.9	0.9172	541.9	-1.817				1.89	11.43	61.89	-9.677	121.9	6.13	181.9	-9.824	241.9	4.65	301.9	-9.94	361.9	2.51	421.9	-9.97	481.9	0.99	541.9
	-0.946	-2.151	-0.061	0.2162				1.892	0.08642	61.89	-2.834	121.9	0.941	181.9	-2.053	241.9	0.9458	301.9	-1.903	361.9	0.9316	421.9	-1.856	481.9	0.9164	541.9	-1.817				1.892	11.43	61.89	-9.667	121.9	6.13	181.9	-9.823	241.9	4.66	301.9	-9.941	361.9	2.51	421.9	-9.969	481.9	0.99	541.9
	-0.947	-2.157	-0.062	0.2123				1.894	0.08612	61.89	-2.834	121.9	0.9401	181.9	-2.053	241.9	0.9447	301.9	-1.902	361.9	0.9308	421.9	-1.855	481.9	0.916	541.9	-1.817				1.894	11.43	61.89	-9.666	121.9	6.13	181.9	-9.825	241.9	4.66	301.9	-9.937	361.9	2.51	421.9	-9.965	481.9	0.99	541.9
	-0.948	-2.1615	-0.063	0.2084				1.896	0.08577	61.9	-2.833	121.9	0.9397	181.9	-2.053	241.9	0.9439	301.9	-1.902	361.9	0.9299	421.9	-1.856	481.9	0.914	541.9	-1.817				1.896	11.43	61.9	-9.667	121.9	6.13	181.9	-9.825	241.9	4.65	301.9	-9.941	361.9	2.51	421.9	-9.965	481.9	0.99	541.9
	-0.949	-2.166	-0.064	0.2045				1.898	0.08499	61.9	-2.832	121.9	0.9384	181.9	-2.053	241.9	0.9437	301.9	-1.902	361.9	0.9299	421.9	-1.856	481.9	0.9138	541.9	-1.816				1.898	11.43	61.9	-9.664	121.9	6.13	181.9	-9.819	241.9	4.65	301.9	-9.939	361.9	2.5	421.9	-9.967	481.9	0.99	541.9
	-0.95	-2.172	-0.065	0.2008				1.9	0.08439	61.9	-2.832	121.9	0.9378	181.9	-2.052	241.9	0.9425	301.9	-1.901	361.9	0.9289	421.9	-1.855	481.9	0.9132	541.9	-1.816				1.9	11.43	61.9	-9.659	121.9	6.14	181.9	-9.815	241.9	4.65	301.9	-9.936	361.9	2.51	421.9	-9.962	481.9	0.99	541.9
	-0.951	-2.1765	-0.066	0.1971				1.902	0.0844	61.9	-2.832	121.9	0.9367	181.9	-2.051	241.9	0.942	301.9	-1.901	361.9	0.9282	421.9	-1.854	481.9	0.9126	541.9	-1.815				1.902	11.43	61.9	-9.663	121.9	6.14	181.9	-9.815	241.9	4.66	301.9	-9.932	361.9	2.51	421.9	-9.96	481.9	0.99	541.9
	-0.952	-2.1825	-0.067	0.1935				1.904	0.08414	61.9	-2.831	121.9	0.9362	181.9	-2.051	241.9	0.9414	301.9	-1.901	361.9	0.9281	421.9	-1.854	481.9	0.9113	541.9	-1.815				1.904	11.43	61.9	-9.664	121.9	6.13	181.9	-9.813	241.9	4.66	301.9	-9.93	361.9	2.51	421.9	-9.958	481.9	0.99	541.9
	-0.953	-2.187	-0.068	0.1899				1.906	0.08362	61.91	-2.83	121.9	0.9356	181.9	-2.05	241.9	0.9404	301.9	-1.9	361.9	0.9267	421.9	-1.853	481.9	0.9115	541.9	-1.815				1.906	11.43	61.91	-9.655	121.9	6.14	181.9	-9.816	241.9	4.66	301.9	-9.928	361.9	2.51	421.9	-9.953	481.9	0.99	541.9
	-0.954	-2.193	-0.069	0.1864				1.908	0.08323	61.91	-2.829	121.9	0.935	181.9	-2.05	241.9	0.9398	301.9	-1.899	361.9	0.9255	421.9	-1.853	481.9	0.9105	541.9	-1.814				1.908	11.43	61.91	-9.653	121.9	6.13	181.9	-9.817	241.9	4.66	301.9	-9.933	361.9	2.51	421.9	-9.96	481.9	0.98	541.9
	-0.955	-2.1975	-0.07	0.183				1.91	0.08297	61.91	-2.829	121.9	0.9338	181.9	-2.051	241.9	0.9386	301.9	-1.9	361.9	0.9254	421.9	-1.852	481.9	0.9097	541.9	-1.813				1.91	11.43	61.91	-9.651	121.9	6.13	181.9	-9.806	241.9	4.65	301.9	-9.931	361.9	2.5	421.9	-9.956	481.9	0.99	541.9
	-0.956	-2.2035	-0.071	0.1796				1.912	0.08183	61.91	-2.828	121.9	0.9333	181.9	-2.049	241.9	0.9387	301.9	-1.899	361.9	0.9245	421.9	-1.852	481.9	0.9095	541.9	-1.813				1.912	11.43	61.91	-9.654	121.9	6.14	181.9	-9.804	241.9	4.65	301.9	-9.922	361.9	2.51	421.9	-9.951	481.9	0.99	541.9
	-0.957	-2.208	-0.072	0.1763				1.914	0.08239	61.91	-2.828	121.9	0.9332	181.9	-2.049	241.9	0.9377	301.9	-1.898	361.9	0.9237	421.9	-1.851	481.9	0.9084	541.9	-1.813				1.914	11.43	61.91	-9.655	121.9	6.14	181.9	-9.803	241.9	4.66	301.9	-9.922	361.9	2.51	421.9	-9.944	481.9	0.99	541.9
	-0.958	-2.2125	-0.073	0.1731				1.916	0.08191	61.92	-2.827	121.9	0.9322	181.9	-2.049	241.9	0.9371	301.9	-1.898	361.9	0.9235	421.9	-1.851	481.9	0.9073	541.9	-1.813				1.916	11.43	61.92	-9.654	121.9	6.14	181.9	-9.801	241.9	4.66	301.9	-9.921	361.9	2.51	421.9	-9.948	481.9	0.99	541.9
	-0.959	-2.2185	-0.074	0.1699				1.918	0.08158	61.92	-2.827	121.9	0.9314	181.9	-2.048	241.9	0.9365	301.9	-1.897	361.9	0.9226	421.9	-1.851	481.9	0.9069	541.9	-1.812				1.918	11.43	61.92	-9.646	121.9	6.14	181.9	-9.803	241.9	4.66	301.9	-9.921	361.9	2.51	421.9	-9.945	481.9	0.99	541.9
	-0.96	-2.223	-0.075	0.1668				1.92	0.08085	61.92	-2.826	121.9	0.9309	181.9	-2.048	241.9	0.9351	301.9	-1.897	361.9	0.9212	421.9	-1.851	481.9	0.9059	541.9	-1.812				1.92	11.43	61.92	-9.646	121.9	6.14	181.9	-9.804	241.9	4.66	301.9	-9.921	361.9	2.51	421.9	-9.947	481.9	0.98	541.9
	-0.961	-2.229	-0.076	0.1637				1.922	0.08073	61.92	-2.826	121.9	0.93	181.9	-2.048	241.9	0.9339	301.9	-1.896	361.9	0.9212	421.9	-1.851	481.9	0.9051	541.9	-1.811				1.922	11.43	61.92	-9.643	121.9	6.14	181.9	-9.803	241.9	4.65	301.9	-9.918	361.9	2.51	421.9	-9.947	481.9	0.99	541.9
	-0.962	-2.2335	-0.077	0.1607				1.924	0.08009	61.92	-2.825	121.9	0.9284	181.9	-2.047	241.9	0.934	301.9	-1.897	361.9	0.9204	421.9	-1.85	481.9	0.9038	541.9	-1.811				1.924	11.43	61.92	-9.642	121.9	6.14	181.9	-9.798	241.9	4.66	301.9	-9.917	361.9	2.51	421.9	-9.942	481.9	0.99	541.9
	-0.963	-2.2395	-0.078	0.1577				1.926	0.07986	61.93	-2.825	121.9	0.9279	181.9	-2.046	241.9	0.9334	301.9	-1.896	361.9	0.9199	421.9	-1.849	481.9	0.904	541.9	-1.81				1.926	11.43	61.93	-9.647	121.9	6.14	181.9	-9.794	241.9	4.66	301.9	-9.911	361.9	2.51	421.9	-9.94	481.9	0.99	541.9
	-0.964	-2.2455	-0.079	0.1547				1.928	0.0796	61.93	-2.824	121.9	0.9277	181.9	-2.046	241.9	0.9329	301.9	-1.896	361.9	0.9189	421.9	-1.849	481.9	0.9032	541.9	-1.81				1.928	11.43	61.93	-9.645	121.9	6.14	181.9	-9.792	241.9	4.65	301.9	-9.911	361.9	2.51	421.9	-9.937	481.9	0.99	541.9
	-0.965	-2.25	-0.08	0.1518				1.93	0.07958	61.93	-2.823	121.9	0.927	181.9	-2.046	241.9	0.9322	301.9	-1.895	361.9	0.918	421.9	-1.848	481.9	0.9024	541.9	-1.81				1.93	11.43	61.93	-9.637	121.9	6.14	181.9	-9.79	241.9	4.66	301.9	-9.91	361.9	2.51	421.9	-9.934	481.9	0.99	541.9
	-0.966	-2.256	-0.081	0.149				1.932	0.07916	61.93	-2.822	121.9	0.9264	181.9	-2.046	241.9	0.9311	301.9	-1.895	361.9	0.9172	421.9	-1.848	481.9	0.9022	541.9	-1.81				1.932	11.43	61.93	-9.638	121.9	6.15	181.9	-9.795	241.9	4.66	301.9	-9.905	361.9	2.51	421.9	-9.937	481.9	0.99	541.9
	-0.967	-2.2605	-0.082	0.1462				1.934	0.07905	61.93	-2.822	121.9	0.9257	181.9	-2.046	241.9	0.9299	301.9	-1.894	361.9	0.9164	421.9	-1.848	481.9	0.9008	541.9	-1.809				1.934	11.43	61.93	-9.635	121.9	6.15	181.9	-9.793	241.9	4.66	301.9	-9.906	361.9	2.5	421.9	-9.933	481.9	0.99	541.9
	-0.968	-2.2665	-0.083	0.1435				1.936	0.07791	61.94	-2.821	121.9	0.9248	181.9	-2.045	241.9	0.9298	301.9	-1.894	361.9	0.9159	421.9	-1.848	481.9	0.9001	541.9	-1.809				1.936	11.43	61.94	-9.632	121.9	6.15	181.9	-9.784	241.9	4.66	301.9	-9.91	361.9	2.51	421.9	-9.934	481.9	0.99	541.9
	-0.969	-2.2725	-0.084	0.1408				1.938	0.07776	61.94	-2.821	121.9	0.9238	181.9	-2.044	241.9	0.9289	301.9	-1.894	361.9	0.9154	421.9	-1.847	481.9	0.8999	541.9	-1.808				1.938	11.43	61.94	-9.634	121.9	6.15	181.9	-9.782	241.9	4.66	301.9	-9.904	361.9	2.51	421.9	-9.928	481.9	0.99	541.9
	-0.97	-2.2785	-0.085	0.1381				1.94	0.07725	61.94	-2.821	121.9	0.9233	181.9	-2.044	241.9	0.9286	301.9	-1.893	361.9	0.9146	421.9	-1.846	481.9	0.8989	541.9	-1.808				1.94	11.43	61.94	-9.635	121.9	6.15	181.9	-9.781	241.9	4.66	301.9	-9.9	361.9	2.51	421.9	-9.928	481.9	0.99	541.9
	-0.971	-2.2845	-0.086	0.1355				1.942	0.07708	61.94	-2.82	121.9	0.9228	181.9	-2.043	241.9	0.9274	301.9	-1.892	361.9	0.9136	421.9	-1.846	481.9	0.8981	541.9	-1.808				1.942	11.43	61.94	-9.634	121.9	6.15	181.9	-9.778	241.9	4.66	301.9	-9.897	361.9	2.51	421.9	-9.926	481.9	0.98	541.9
	-0.972	-2.2905	-0.087	0.1329				1.944	0.07654	61.94	-2.819	121.9	0.9224	181.9	-2.043	241.9	0.9266	301.9	-1.893	361.9	0.9127	421.9	-1.846	481.9	0.8976	541.9	-1.808				1.944	11.43	61.94	-9.629	121.9	6.15	181.9	-9.785	241.9	4.66	301.9	-9.894	361.9	2.51	421.9	-9.924	481.9	0.98	541.9
	-0.973	-2.2965	-0.088	0.1304				1.946	0.0764	61.95	-2.818	121.9	0.9215	181.9	-2.042	241.9	0.9259	301.9	-1.892	361.9	0.9129	421.9	-1.845	481.9	0.8967	541.9	-1.806				1.946	11.43	61.95	-9.626	121.9	6.14	181.9	-9.782	241.9	4.65	301.9	-9.898	361.9	2.51	421.9	-9.928	481.9	0.99	541.9
	-0.974	-2.3025	-0.089	0.1279				1.948	0.07564	61.95	-2.817	121.9	0.9204	181.9	-2.042	241.9	0.9257	301.9	-1.892	361.9	0.9112	421.9	-1.845	481.9	0.8959	541.9	-1.806				1.948	11.43	61.95	-9.623	121.9	6.14	181.9	-9.775	241.9	4.65	301.9	-9.898	361.9	2.5	421.9	-9.925	481.9	0.99	541.9
	-0.975	-2.3085	-0.09	0.1255				1.95	0.07564	61.95	-2.817	121.9	0.9194	181.9	-2.042	241.9	0.9248	301.9	-1.892	361.9	0.9109	421.9	-1.844	481.9	0.8959	541.9	-1.806				1.95	11.43	61.95	-9.62	121.9	6.15	181.9	-9.772	241.9	4.66	301.9	-9.886	361.9	2.51	421.9	-9.918	481.9	0.99	541.9
	-0.976	-2.3145	-0.091	0.123				1.952	0.07574	61.95	-2.817	122	0.9199	182	-2.042	242	0.924	302	-1.891	362	0.9102	422	-1.844	482	0.8948	542	-1.805				1.952	11.43	61.95	-9.628	122	6.15	182	-9.772	242	4.66	302	-9.891	362	2.51	422	-9.917	482	0.99	542
	-0.977	-2.3205	-0.092	0.1207				1.954	0.07512	61.95	-2.816	122	0.9185	182	-2.041	242	0.9235	302	-1.89	362	0.9096	422	-1.843	482	0.8942	542	-1.805				1.954	11.44	61.95	-9.625	122	6.15	182	-9.766	242	4.66	302	-9.888	362	2.51	422	-9.914	482	0.99	542
	-0.978	-2.328	-0.093	0.1183				1.956	0.07498	61.96	-2.815	122	0.9177	182	-2.04	242	0.9226	302	-1.89	362	0.9085	422	-1.843	482	0.8936	542	-1.805				1.956	11.43	61.96	-9.616	122	6.15	182	-9.772	242	4.66	302	-9.884	362	2.51	422	-9.915	482	0.99	542
	-0.979	-2.334	-0.094	0.116				1.958	0.07471	61.96	-2.815	122	0.9174	182	-2.041	242	0.9218	302	-1.889	362	0.9075	422	-1.843	482	0.8924	542	-1.804				1.958	11.43	61.96	-9.616	122	6.15	182	-9.77	242	4.66	302	-9.89	362	2.51	422	-9.915	482	0.98	542
	-0.98	-2.3415	-0.095	0.1138				1.96	0.07368	61.96	-2.814	122	0.9166	182	-2.04	242	0.9212	302	-1.889	362	0.9074	422	-1.843	482	0.8919	542	-1.804				1.96	11.43	61.96	-9.616	122	6.15	182	-9.76	242	4.66	302	-9.886	362	2.51	422	-9.913	482	0.99	542
	-0.981	-2.3475	-0.096	0.1116				1.962	0.07354	61.96	-2.814	122	0.9152	182	-2.039	242	0.9204	302	-1.889	362	0.9066	422	-1.842	482	0.8911	542	-1.804				1.962	11.43	61.96	-9.611	122	6.15	182	-9.759	242	4.66	302	-9.88	362	2.51	422	-9.91	482	0.99	542
	-0.982	-2.355	-0.097	0.1093				1.964	0.07326	61.96	-2.814	122	0.9144	182	-2.039	242	0.9201	302	-1.888	362	0.906	422	-1.842	482	0.8907	542	-1.803				1.964	11.43	61.96	-9.615	122	6.15	182	-9.759	242	4.66	302	-9.879	362	2.51	422	-9.91	482	0.99	542
	-0.983	-2.3625	-0.098	0.1072				1.966	0.07345	61.97	-2.812	122	0.9142	182	-2.039	242	0.919	302	-1.888	362	0.9058	422	-1.841	482	0.89	542	-1.803				1.966	11.43	61.97	-9.615	122	6.15	182	-9.756	242	4.66	302	-9.88	362	2.51	422	-9.91	482	0.99	542
	-0.984	-2.37	-0.099	0.105				1.968	0.07237	61.97	-2.812	122	0.9133	182	-2.038	242	0.9189	302	-1.888	362	0.9042	422	-1.841	482	0.8895	542	-1.802				1.968	11.43	61.97	-9.609	122	6.16	182	-9.756	242	4.66	302	-9.872	362	2.51	422	-9.904	482	0.99	542
	-0.985	-2.3775	-0.1	0.1028				1.97	0.0726	61.97	-2.811	122	0.9127	182	-2.038	242	0.9176	302	-1.887	362	0.9035	422	-1.841	482	0.889	542	-1.801				1.97	11.43	61.97	-9.605	122	6.15	182	-9.762	242	4.66	302	-9.872	362	2.51	422	-9.908	482	0.99	542
	-0.986	-2.385	-0.101	0.1007				1.972	0.07205	61.97	-2.811	122	0.9123	182	-2.038	242	0.9164	302	-1.887	362	0.9029	422	-1.84	482	0.888	542	-1.801				1.972	11.43	61.97	-9.605	122	6.15	182	-9.757	242	4.66	302	-9.873	362	2.51	422	-9.904	482	0.99	542
	-0.987	-2.3925	-0.102	0.09866				1.974	0.07147	61.97	-2.81	122	0.9108	182	-2.037	242	0.9161	302	-1.887	362	0.9022	422	-1.839	482	0.8868	542	-1.801				1.974	11.43	61.97	-9.603	122	6.16	182	-9.753	242	4.66	302	-9.87	362	2.51	422	-9.897	482	0.99	542
	-0.988	-2.4015	-0.103	0.09662				1.976	0.07166	61.98	-2.81	122	0.9108	182	-2.037	242	0.9152	302	-1.886	362	0.9016	422	-1.839	482	0.8863	542	-1.801				1.976	11.43	61.98	-9.606	122	6.16	182	-9.755	242	4.66	302	-9.864	362	2.51	422	-9.9	482	0.99	542
	-0.989	-2.409	-0.104	0.0947				1.978	0.07114	61.98	-2.81	122	0.91	182	-2.037	242	0.9146	302	-1.885	362	0.9012	422	-1.839	482	0.886	542	-1.801				1.978	11.43	61.98	-9.604	122	6.16	182	-9.749	242	4.66	302	-9.867	362	2.51	422	-9.897	482	0.99	542
	-0.99	-2.418	-0.105	0.09269				1.98	0.07052	61.98	-2.809	122	0.9094	182	-2.035	242	0.9144	302	-1.885	362	0.9	422	-1.839	482	0.8849	542	-1.8				1.98	11.43	61.98	-9.599	122	6.16	182	-9.746	242	4.66	302	-9.862	362	2.51	422	-9.896	482	0.98	542
	-0.991	-2.427	-0.106	0.09075				1.982	0.07046	61.98	-2.808	122	0.9087	182	-2.036	242	0.9129	302	-1.885	362	0.8993	422	-1.838	482	0.8847	542	-1.8				1.982	11.43	61.98	-9.599	122	6.16	182	-9.751	242	4.66	302	-9.858	362	2.51	422	-9.896	482	0.98	542
	-0.992	-2.436	-0.107	0.08883				1.984	0.06961	61.98	-2.807	122	0.908	182	-2.035	242	0.9126	302	-1.885	362	0.8994	422	-1.839	482	0.8835	542	-1.799				1.984	11.43	61.98	-9.596	122	6.16	182	-9.75	242	4.66	302	-9.865	362	2.51	422	-9.896	482	0.99	542
	-0.993	-2.445	-0.108	0.08695				1.986	0.06909	61.99	-2.807	122	0.9068	182	-2.035	242	0.9118	302	-1.885	362	0.8983	422	-1.838	482	0.8825	542	-1.799				1.986	11.43	61.99	-9.595	122	6.16	182	-9.743	242	4.66	302	-9.863	362	2.51	422	-9.891	482	0.99	542
	-0.994	-2.454	-0.109	0.08507				1.988	0.06868	61.99	-2.806	122	0.906	182	-2.034	242	0.9112	302	-1.885	362	0.8974	422	-1.837	482	0.8823	542	-1.798				1.988	11.43	61.99	-9.591	122	6.16	182	-9.743	242	4.66	302	-9.856	362	2.51	422	-9.888	482	0.99	542
	-0.995	-2.463	-0.11	0.08323				1.99	0.06901	61.99	-2.806	122	0.9056	182	-2.035	242	0.9108	302	-1.884	362	0.897	422	-1.837	482	0.8817	542	-1.798				1.99	11.44	61.99	-9.595	122	6.16	182	-9.741	242	4.66	302	-9.852	362	2.51	422	-9.888	482	0.99	542
	-0.996	-2.472	-0.111	0.08148				1.992	0.06852	61.99	-2.805	122	0.9054	182	-2.034	242	0.9102	302	-1.883	362	0.8961	422	-1.836	482	0.8812	542	-1.798				1.992	11.43	61.99	-9.596	122	6.16	182	-9.735	242	4.66	302	-9.853	362	2.51	422	-9.885	482	0.99	542
	-0.997	-2.4825	-0.112	0.07966				1.994	0.06848	61.99	-2.804	122	0.905	182	-2.033	242	0.9086	302	-1.882	362	0.8951	422	-1.835	482	0.8807	542	-1.798				1.994	11.43	61.99	-9.587	122	6.16	182	-9.741	242	4.66	302	-9.846	362	2.51	422	-9.883	482	0.99	542
	-0.998	-2.493	-0.113	0.07788				1.996	0.06821	62	-2.804	122	0.9041	182	-2.034	242	0.9079	302	-1.883	362	0.8947	422	-1.836	482	0.8791	542	-1.797				1.996	11.43	62	-9.589	122	6.16	182	-9.739	242	4.66	302	-9.853	362	2.51	422	-9.883	482	0.99	542
	-0.999	-2.502	-0.114	0.07616				1.998	0.0674	62	-2.803	122	0.9032	182	-2.033	242	0.9075	302	-1.883	362	0.8944	422	-1.836	482	0.8788	542	-1.796				1.998	11.43	62	-9.586	122	6.16	182	-9.734	242	4.66	302	-9.851	362	2.5	422	-9.885	482	0.99	542
	-1	-2.5035	-0.115	0.0744				2	0.0667	62	-2.803	122	0.9022	182	-2.032	242	0.9066	302	-1.882	362	0.8935	422	-1.835	482	0.8781	542	-1.796				2	11.43	62	-9.581	122	6.17	182	-9.733	242	4.66	302	-9.845	362	2.51	422	-9.879	482	0.99	542
	-0.999	-2.472	-0.116	0.07272				2.002	0.06695	62	-2.803	122	0.9012	182	-2.032	242	0.9061	302	-1.881	362	0.8928	422	-1.835	482	0.8776	542	-1.796				2.002	11.44	62	-9.588	122	6.16	182	-9.729	242	4.66	302	-9.845	362	2.51	422	-9.88	482	0.99	542
	-0.998	-2.439	-0.117	0.07107				2.004	0.06598	62	-2.802	122	0.9012	182	-2.032	242	0.9055	302	-1.881	362	0.8924	422	-1.834	482	0.8765	542	-1.795				2.004	11.44	62	-9.586	122	6.17	182	-9.729	242	4.67	302	-9.841	362	2.51	422	-9.874	482	0.99	542
	-0.997	-2.4075	-0.118	0.0694				2.006	0.0661	62.01	-2.801	122	0.9	182	-2.031	242	0.9047	302	-1.881	362	0.8908	422	-1.833	482	0.8762	542	-1.795				2.006	11.44	62.01	-9.581	122	6.17	182	-9.728	242	4.67	302	-9.84	362	2.51	422	-9.872	482	0.99	542
	-0.996	-2.3775	-0.119	0.06776				2.008	0.06571	62.01	-2.801	122	0.8995	182	-2.031	242	0.9041	302	-1.88	362	0.8904	422	-1.833	482	0.8754	542	-1.794				2.008	11.43	62.01	-9.575	122	6.16	182	-9.732	242	4.66	302	-9.84	362	2.51	422	-9.875	482	0.99	542
	-0.995	-2.349	-0.12	0.06613				2.01	0.06549	62.01	-2.8	122	0.8992	182	-2.031	242	0.9036	302	-1.881	362	0.8903	422	-1.833	482	0.875	542	-1.794				2.01	11.43	62.01	-9.573	122	6.16	182	-9.721	242	4.66	302	-9.842	362	2.5	422	-9.876	482	0.99	542
	-0.994	-2.319	-0.121	0.06452				2.012	0.0648	62.01	-2.799	122	0.8985	182	-2.03	242	0.9028	302	-1.88	362	0.8893	422	-1.832	482	0.8746	542	-1.794				2.012	11.43	62.01	-9.572	122	6.17	182	-9.721	242	4.67	302	-9.836	362	2.51	422	-9.872	482	0.99	542
	-0.993	-2.292	-0.122	0.06296				2.014	0.06524	62.01	-2.799	122	0.8978	182	-2.03	242	0.9018	302	-1.879	362	0.8887	422	-1.832	482	0.8735	542	-1.793				2.014	11.43	62.01	-9.579	122	6.17	182	-9.721	242	4.67	302	-9.839	362	2.51	422	-9.863	482	0.99	542
	-0.992	-2.2665	-0.123	0.06137				2.016	0.06501	62.02	-2.798	122	0.897	182	-2.029	242	0.9013	302	-1.879	362	0.8879	422	-1.832	482	0.8728	542	-1.793				2.016	11.43	62.02	-9.572	122	6.17	182	-9.719	242	4.66	302	-9.832	362	2.51	422	-9.861	482	0.99	542
	-0.991	-2.2395	-0.124	0.05981				2.018	0.06454	62.02	-2.798	122	0.8968	182	-2.029	242	0.9012	302	-1.878	362	0.8873	422	-1.831	482	0.8721	542	-1.793				2.018	11.44	62.02	-9.569	122	6.18	182	-9.716	242	4.66	302	-9.834	362	2.52	422	-9.858	482	0.99	542
	-0.99	-2.214	-0.125	0.05835				2.02	0.06414	62.02	-2.798	122	0.8957	182	-2.029	242	0.8997	302	-1.878	362	0.8865	422	-1.831	482	0.8714	542	-1.792				2.02	11.43	62.02	-9.568	122	6.17	182	-9.719	242	4.67	302	-9.833	362	2.51	422	-9.865	482	0.99	542
	-0.989	-2.187	-0.126	0.05686				2.022	0.06354	62.02	-2.797	122	0.8949	182	-2.028	242	0.899	302	-1.878	362	0.8867	422	-1.831	482	0.8705	542	-1.792				2.022	11.43	62.02	-9.566	122	6.17	182	-9.719	242	4.66	302	-9.831	362	2.51	422	-9.864	482	0.99	542
	-0.988	-2.163	-0.127	0.05537				2.024	0.06302	62.02	-2.796	122	0.8942	182	-2.028	242	0.899	302	-1.878	362	0.8858	422	-1.831	482	0.8697	542	-1.791				2.024	11.43	62.02	-9.561	122	6.17	182	-9.714	242	4.66	302	-9.831	362	2.51	422	-9.856	482	0.99	542
	-0.987	-2.139	-0.128	0.05381				2.026	0.06293	62.03	-2.796	122	0.8934	182	-2.027	242	0.8983	302	-1.877	362	0.8848	422	-1.83	482	0.87	542	-1.791				2.026	11.44	62.03	-9.56	122	6.18	182	-9.707	242	4.67	302	-9.823	362	2.51	422	-9.859	482	0.99	542
	-0.986	-2.115	-0.129	0.05238				2.028	0.06236	62.03	-2.795	122	0.8932	182	-2.027	242	0.8977	302	-1.877	362	0.884	422	-1.829	482	0.8687	542	-1.791				2.028	11.43	62.03	-9.562	122	6.18	182	-9.709	242	4.67	302	-9.825	362	2.51	422	-9.853	482	0.99	542
	-0.985	-2.091	-0.13	0.05096				2.03	0.06209	62.03	-2.795	122	0.892	182	-2.027	242	0.8968	302	-1.876	362	0.8833	422	-1.829	482	0.8684	542	-1.79				2.03	11.44	62.03	-9.559	122	6.18	182	-9.703	242	4.67	302	-9.821	362	2.51	422	-9.854	482	0.99	542
	-0.984	-2.0685	-0.131	0.04949				2.032	0.06197	62.03	-2.794	122	0.8919	182	-2.027	242	0.8959	302	-1.876	362	0.8825	422	-1.829	482	0.8677	542	-1.79				2.032	11.43	62.03	-9.558	122	6.17	182	-9.711	242	4.67	302	-9.816	362	2.51	422	-9.858	482	0.99	542
	-0.983	-2.046	-0.132	0.04808				2.034	0.0617	62.03	-2.794	122	0.8911	182	-2.026	242	0.8946	302	-1.875	362	0.8819	422	-1.828	482	0.867	542	-1.789				2.034	11.43	62.03	-9.555	122	6.17	182	-9.707	242	4.66	302	-9.824	362	2.5	422	-9.855	482	0.99	542
	-0.982	-2.025	-0.133	0.04672				2.036	0.06126	62.04	-2.793	122	0.8906	182	-2.026	242	0.895	302	-1.875	362	0.8812	422	-1.828	482	0.8658	542	-1.789				2.036	11.43	62.04	-9.553	122	6.17	182	-9.705	242	4.66	302	-9.818	362	2.51	422	-9.846	482	0.99	542
	-0.981	-2.0025	-0.134	0.04534				2.038	0.06116	62.04	-2.793	122	0.8895	182	-2.026	242	0.894	302	-1.875	362	0.8808	422	-1.828	482	0.8655	542	-1.789				2.038	11.43	62.04	-9.55	122	6.18	182	-9.701	242	4.67	302	-9.813	362	2.51	422	-9.847	482	0.99	542
	-0.98	-1.9815	-0.135	0.044				2.04	0.06062	62.04	-2.793	122	0.8892	182	-2.025	242	0.8932	302	-1.874	362	0.8803	422	-1.827	482	0.8644	542	-1.788				2.04	11.44	62.04	-9.557	122	6.18	182	-9.698	242	4.66	302	-9.813	362	2.51	422	-9.843	482	0.99	542
	-0.979	-1.9605	-0.136	0.04265				2.042	0.06059	62.04	-2.792	122	0.8885	182	-2.025	242	0.8926	302	-1.874	362	0.8791	422	-1.827	482	0.8638	542	-1.788				2.042	11.43	62.04	-9.555	122	6.18	182	-9.697	242	4.67	302	-9.811	362	2.52	422	-9.844	482	0.99	542
	-0.978	-1.9395	-0.137	0.04132				2.044	0.06001	62.04	-2.791	122	0.8877	182	-2.024	242	0.8918	302	-1.874	362	0.8784	422	-1.827	482	0.8633	542	-1.789				2.044	11.44	62.04	-9.551	122	6.18	182	-9.698	242	4.67	302	-9.808	362	2.51	422	-9.84	482	0.98	542
	-0.977	-1.9185	-0.138	0.03998				2.046	0.05984	62.05	-2.791	122	0.8873	182	-2.024	242	0.8911	302	-1.874	362	0.8781	422	-1.826	482	0.8624	542	-1.787				2.046	11.43	62.05	-9.546	122	6.18	182	-9.697	242	4.66	302	-9.81	362	2.51	422	-9.844	482	0.99	542
	-0.976	-1.899	-0.139	0.03869				2.048	0.05903	62.05	-2.79	122	0.8865	182	-2.024	242	0.8907	302	-1.874	362	0.877	422	-1.826	482	0.8618	542	-1.787				2.048	11.43	62.05	-9.542	122	6.18	182	-9.69	242	4.67	302	-9.808	362	2.51	422	-9.842	482	0.99	542
	-0.975	-1.8795	-0.14	0.03738				2.05	0.05891	62.05	-2.79	122	0.8853	182	-2.023	242	0.8903	302	-1.873	362	0.8765	422	-1.825	482	0.8613	542	-1.786				2.05	11.43	62.05	-9.542	122	6.18	182	-9.691	242	4.67	302	-9.8	362	2.52	422	-9.839	482	0.99	542
	-0.974	-1.86	-0.141	0.0361				2.052	0.05901	62.05	-2.789	122.1	0.885	182.1	-2.023	242.1	0.8892	302.1	-1.872	362.1	0.8757	422.1	-1.825	482.1	0.8611	542.1	-1.786				2.052	11.44	62.05	-9.547	122.1	6.18	182.1	-9.687	242.1	4.67	302.1	-9.802	362.1	2.51	422.1	-9.836	482.1	1	542.1
	-0.973	-1.842	-0.142	0.03478				2.054	0.05877	62.05	-2.788	122.1	0.8848	182.1	-2.023	242.1	0.8888	302.1	-1.872	362.1	0.8745	422.1	-1.825	482.1	0.8601	542.1	-1.786				2.054	11.44	62.05	-9.548	122.1	6.18	182.1	-9.684	242.1	4.67	302.1	-9.801	362.1	2.51	422.1	-9.829	482.1	0.99	542.1
	-0.972	-1.8225	-0.143	0.03357				2.056	0.05853	62.06	-2.787	122.1	0.8842	182.1	-2.022	242.1	0.8878	302.1	-1.872	362.1	0.8741	422.1	-1.824	482.1	0.8594	542.1	-1.786				2.056	11.44	62.06	-9.539	122.1	6.19	182.1	-9.689	242.1	4.67	302.1	-9.798	362.1	2.51	422.1	-9.832	482.1	0.99	542.1
	-0.971	-1.8045	-0.144	0.03232				2.058	0.0581	62.06	-2.788	122.1	0.8832	182.1	-2.022	242.1	0.8871	302.1	-1.871	362.1	0.8741	422.1	-1.824	482.1	0.8588	542.1	-1.785				2.058	11.43	62.06	-9.539	122.1	6.18	182.1	-9.688	242.1	4.66	302.1	-9.803	362.1	2.51	422.1	-9.832	482.1	0.99	542.1
	-0.97	-1.7865	-0.145	0.03107				2.06	0.05686	62.06	-2.787	122.1	0.8829	182.1	-2.022	242.1	0.8867	302.1	-1.871	362.1	0.8732	422.1	-1.824	482.1	0.8579	542.1	-1.785				2.06	11.43	62.06	-9.536	122.1	6.18	182.1	-9.682	242.1	4.66	302.1	-9.8	362.1	2.51	422.1	-9.832	482.1	0.99	542.1
	-0.969	-1.7685	-0.146	0.02985				2.062	0.0569	62.06	-2.787	122.1	0.8813	182.1	-2.021	242.1	0.8855	302.1	-1.871	362.1	0.8724	422.1	-1.823	482.1	0.8578	542.1	-1.785				2.062	11.44	62.06	-9.534	122.1	6.19	182.1	-9.682	242.1	4.67	302.1	-9.793	362.1	2.51	422.1	-9.824	482.1	0.99	542.1
	-0.968	-1.7505	-0.147	0.02862				2.064	0.05665	62.06	-2.786	122.1	0.8804	182.1	-2.02	242.1	0.8854	302.1	-1.871	362.1	0.8719	422.1	-1.823	482.1	0.8569	542.1	-1.784				2.064	11.44	62.06	-9.537	122.1	6.19	182.1	-9.679	242.1	4.67	302.1	-9.792	362.1	2.52	422.1	-9.824	482.1	0.99	542.1
[truncated: 28,968 more rows]
[truncated: 14 more columns]

## Sheet: Figure 4
Figure 4g											Figure 4h
[truncated: 6,002 more rows]

## Sheet: Figure 5
Figure 5b		24 h								Figure 5h		IL-6					Arg-1
[truncated: 21 more rows]

## Sheet: Figure 6
Figure 6b		24 h					Figure 6c		24 h					Figure 6h		OPN
[truncated: 29 more rows]

[truncated: 14 more sheets: Figure 7, Supplementary Figure 3b, Supplementary Figure 4, Supplementary Figure 10, Supplementary Figure 11, Supplementary Figure 13, Supplementary Figure 14, Supplementary Figure 15, Supplementary Figure 16, Supplementary Figure 17b, Supplementary Figure 25, Supplementary Figure 26, Supplementary Figure 29, Supplementary Figure 31]
